# Supplementary material for: BRAFV600E maintains the CpG island methylator phenotype, and DNA methylation of PRC2 targets genes in colon cancer
Source: iScience. 2025 Jun 14;28(7):112905. doi: 10.1016/j.isci.2025.112905 (PMC12269043; doi:10.1016/j.isci.2025.112905)
Supplement: Table S1. Differentially methylated CpG sites in HUB040 and NC (vs. BC1 and BC2) [file mmc2.xlsx]

## Sheet: shinyÉPICo DMPs (ALL)
Name	Relation_to_Island	UCSC_RefGene_Name	UCSC_RefGene_Group	chr	pos	strand	genome	dif_beta	fdr
cg25037335	S_Shelf			chr8	740043	-	hg19	0.963484	0.00024899
cg17628013	OpenSea			chr8	16773024	-	hg19	0.917946	0.00133393
cg00822451	Island	NYNRIN	Body	chr14	24868585	-	hg19	-0.200797	0.0334827
cg03997458	OpenSea			chr10	125207543	-	hg19	0.893928	0.000199353
cg16328999	OpenSea	SYT8	Body	chr11	1858605	+	hg19	0.888958	1.3592e-05
cg17382990	OpenSea	SYT8	Body	chr11	1857531	-	hg19	0.873194	7.51983e-05
cg18578750	OpenSea			chr17	69413476	+	hg19	0.869286	1.39967e-05
cg02626129	Island	C13orf33;C13orf33	1stExon;5'UTR	chr13	31480646	-	hg19	0.869224	0.000170335
cg12253469	Island	MPST;MPST;MPST;MPST	Body;Body;Body;Body	chr22	37420454	+	hg19	0.867547	0.00284095
cg01414542	OpenSea			chr2	235964896	-	hg19	0.856394	2.41846e-05
cg19923235	OpenSea			chr2	144533820	-	hg19	0.853431	9.57237e-06
cg03456771	N_Shore			chr7	56242072	-	hg19	0.846996	0.0015633
cg15571423	OpenSea	COL29A1;COL29A1	Body;Body	chr3	130158846	-	hg19	0.838616	2.1932e-05
cg08691313	N_Shore	NRSN1	TSS1500	chr6	24125477	-	hg19	0.836889	1.37124e-05
cg23983208	Island	CDH23	Body	chr10	73565812	+	hg19	-0.201075	0.000920596
cg17881452	OpenSea	BNC2	Body	chr9	16449378	-	hg19	0.824804	1.39233e-05
cg03854650	OpenSea	STEAP4;STEAP4;STEAP4	TSS200;TSS200;TSS200	chr7	87936256	+	hg19	-0.404131	1.37124e-05
cg22430880	OpenSea	ADGRL2	5'UTR	chr1	82182951	-	hg19	0.823749	0.0001127
cg18849603	OpenSea	TCF4;TCF4;TCF4;TCF4;TCF4;TCF4;TCF4;TCF4;TCF4;TCF4;TCF4;TCF4;TCF4;TCF4	TSS1500;Body;Body;Body;Body;Body;Body;Body;Body;Body;Body;Body;Body;Body	chr18	52970567	-	hg19	0.82224	1.39967e-05
cg18395482	OpenSea	MICU3	Body	chr8	16921653	+	hg19	0.821222	5.3133e-05
cg06650546	Island			chrX	136633004	-	hg19	0.819152	1.40302e-05
cg07928083	N_Shore	FOXB1	TSS1500	chr15	60295312	-	hg19	0.81633	1.3592e-05
cg04171539	N_Shore			chr4	134068777	+	hg19	0.815989	0.000482362
cg09934663	OpenSea	PDE1A;PDE1A;PDE1A;PDE1A	TSS1500;Body;Body;Body	chr2	183292425	+	hg19	0.815394	6.73345e-05
cg17219660	OpenSea	GPR37L1	TSS200	chr1	202091880	-	hg19	0.814827	0.000694869
cg12964284	OpenSea	ZNRF3;ZNRF3	Body;Body	chr22	29437027	-	hg19	0.814264	6.55187e-05
cg06370528	N_Shore	BRUNOL4;BRUNOL4;BRUNOL4;BRUNOL4	Body;Body;Body;Body	chr18	34972877	-	hg19	0.813335	1.49507e-05
cg11689925	N_Shore	ZNF492	TSS1500	chr19	22815704	+	hg19	0.812677	1.39967e-05
cg22309080	S_Shelf			chr19	22895133	+	hg19	0.809951	6.16641e-05
cg09959150	OpenSea			chr8	709624	-	hg19	0.8063	3.06061e-05
cg16664405	Island			chr10	111216962	+	hg19	0.806198	0.000405973
cg11271605	OpenSea	STEAP4	TSS200	chr7	87936282	+	hg19	-0.45323	1.39967e-05
cg14918877	Island	SMAD7;SMAD7;SMAD7	TSS200;Body;Body	chr18	46475890	-	hg19	-0.201342	0.000135743
cg15416643	S_Shore			chr8	24815840	-	hg19	0.801346	1.40302e-05
cg24833675	OpenSea	ATP8A2	Body	chr13	26148549	+	hg19	0.80117	1.76995e-05
cg02810692	OpenSea	LRTM1;CACNA2D3	TSS1500;Body	chr3	54962954	-	hg19	-0.302722	1.40302e-05
cg00832635	N_Shore	ZNF492	TSS1500	chr19	22815853	-	hg19	0.795632	1.3592e-05
cg21158981	OpenSea			chr8	808325	-	hg19	0.79435	0.000131586
cg14343219	OpenSea	ASIC2	Body	chr17	31978723	-	hg19	0.794248	9.57237e-06
cg03644984	OpenSea			chr7	82286378	-	hg19	0.793839	0.00103885
cg06085430	OpenSea			chr4	107444512	+	hg19	0.791733	1.37124e-05
cg14019701	OpenSea	ZNF534;ZNF534;ZNF534;ZNF534	Body;Body;Body;Body	chr19	52937101	-	hg19	0.791356	1.90679e-05
cg01586072	OpenSea	MIR487A	TSS1500	chr14	101517463	-	hg19	0.790947	0.000272442
cg06976350	OpenSea	IQSEC1;IQSEC1	Body;Body	chr3	12962431	-	hg19	0.789391	0.00247935
cg11179454	OpenSea	ABCA10	5'UTR	chr17	67223927	-	hg19	0.789107	0.00030372
cg14507337	Island	SIX6	3'UTR	chr14	60978161	+	hg19	0.788264	5.52529e-05
cg15518860	OpenSea	C4orf22;C4orf22;C4orf22;C4orf22	ExonBnd;ExonBnd;Body;Body	chr4	81791162	-	hg19	0.784894	1.3592e-05
cg18440913	OpenSea			chr9	15135726	+	hg19	0.784227	1.3592e-05
cg11692435	Island			chr8	1105844	-	hg19	0.782133	9.12479e-05
cg13121907	OpenSea			chr4	135643425	-	hg19	0.781355	0.000721225
cg08268734	OpenSea			chr8	756400	-	hg19	0.781349	0.000217306
cg00578154	Island			chr19	37288705	-	hg19	0.780771	0.00036232
cg21915717	OpenSea			chr14	88201777	+	hg19	0.777973	0.000131988
cg02973680	OpenSea			chr8	2669421	+	hg19	0.775002	1.96218e-05
cg22098660	Island	JAKMIP1;JAKMIP1	Body;Body	chr4	6107339	+	hg19	-0.201355	0.00903427
cg17351418	OpenSea			chr2	144533830	-	hg19	0.77342	9.57237e-06
cg09003016	OpenSea	MICU3	Body	chr8	16958548	-	hg19	0.772438	0.000157997
cg17861230	Island	PDE4C	Body	chr19	18343901	-	hg19	0.769358	0.0127618
cg15306353	OpenSea	LINC01256	Body	chr4	133563356	-	hg19	0.769295	1.39233e-05
cg22483095	Island	SBNO2;SBNO2	Body;Body	chr19	1112679	+	hg19	0.768806	0.0110052
cg07281377	N_Shore			chr16	1113891	+	hg19	0.768718	0.00109384
cg26773215	OpenSea			chr14	101424343	+	hg19	0.767452	1.36965e-05
cg19846609	OpenSea			chr11	124999394	+	hg19	0.766282	5.91511e-05
cg02240494	S_Shore	CASC4;CASC4	Body;Body	chr15	44582991	-	hg19	0.764898	1.97065e-05
cg22386646	Island	KCND3;KCND3	Body;Body	chr1	112524496	-	hg19	0.763522	0.000145188
cg13324392	N_Shore	ZNF492	TSS1500	chr19	22815701	+	hg19	0.763393	0.000144046
cg01957786	OpenSea	PCDH7	Body	chr4	30906189	-	hg19	0.762876	1.3592e-05
cg04936872	OpenSea	PCAT4	Body	chr4	80762776	-	hg19	0.762343	0.00127205
cg16191088	Island	ADAMTS10	Body	chr19	8654389	+	hg19	0.762169	1.10817e-05
cg07488885	OpenSea	ZFP82	Body	chr19	36897261	-	hg19	0.761592	6.53952e-05
cg23475489	OpenSea			chr8	16142199	+	hg19	0.759917	1.3592e-05
cg01104724	Island			chr7	56297564	+	hg19	0.759612	0.000460096
cg05638439	Island	WDR90	Body	chr16	711235	+	hg19	0.758869	0.000146443
cg03508107	Island	NXPH3	Body	chr17	47654357	+	hg19	-0.20178	0.00179392
cg18840355	OpenSea			chr4	164033061	+	hg19	0.752222	9.57237e-06
cg04850646	OpenSea			chr8	15356433	-	hg19	0.750821	9.38284e-05
cg17508320	OpenSea			chr5	86180476	+	hg19	0.750721	1.39967e-05
cg23929885	OpenSea			chr2	129897184	-	hg19	0.750415	0.000262738
cg26029997	OpenSea	TREX1;TREX1;TREX1;TREX1	5'UTR;1stExon;1stExon;5'UTR	chr3	48507610	+	hg19	0.750106	4.38858e-05
cg13506153	OpenSea	RORA	Body	chr15	61411160	-	hg19	0.748585	1.39967e-05
cg14780551	S_Shore	ZNF728	TSS1500	chr19	23187409	-	hg19	0.747713	5.12384e-05
cg05864858	S_Shore	BIRC8	TSS1500	chr19	53796296	-	hg19	0.747224	1.46003e-05
cg12684547	OpenSea			chr4	103341903	-	hg19	0.746294	3.81865e-05
cg26124968	OpenSea	ZMIZ2;ZMIZ2	Body;Body	chr7	44801571	-	hg19	0.745369	0.000305512
cg09262230	OpenSea	TMEM181	3'UTR	chr6	159052937	+	hg19	0.745169	0.000149062
cg22195563	OpenSea			chr8	6232049	+	hg19	0.744892	2.59367e-05
cg07392385	S_Shore	SORCS1;SORCS1	TSS1500;TSS1500	chr10	108925222	+	hg19	0.744865	0.00289246
cg05531181	OpenSea	LOC101929563	TSS1500	chr9	23672628	-	hg19	0.744844	1.76298e-05
cg19407979	OpenSea			chr16	13565097	-	hg19	0.743235	1.37124e-05
cg24282460	OpenSea			chr6	166123622	+	hg19	0.742557	0.00186359
cg00069815	OpenSea			chr8	856058	-	hg19	0.741489	0.0052926
cg19091784	OpenSea	TREX1;TREX1;TREX1;TREX1	5'UTR;1stExon;1stExon;5'UTR	chr3	48507618	+	hg19	0.74076	0.000568597
cg04259606	OpenSea			chr5	3030988	-	hg19	0.740044	1.3592e-05
cg22306898	OpenSea	CSMD1	Body	chr8	3890490	+	hg19	0.739671	0.00805088
cg25950728	N_Shore	NMI	5'UTR	chr2	152145110	+	hg19	0.739508	0.00025418
cg00145093	OpenSea			chr10	11027947	+	hg19	0.73945	0.000436621
cg06188214	OpenSea	WASF3	Body	chr13	27259967	-	hg19	0.738689	4.53644e-05
cg24497713	OpenSea	ASB5	Body	chr4	177163167	+	hg19	0.738186	0.00014266
cg09285915	OpenSea			chr4	33882647	+	hg19	0.737307	0.00158079
cg11532078	OpenSea			chr18	63636038	-	hg19	0.737189	2.02663e-05
cg11496226	OpenSea	TMEM132D	Body	chr12	129571803	-	hg19	0.736342	8.61103e-05
cg22348345	OpenSea	SYT8	Body	chr11	1857477	+	hg19	0.736123	1.28097e-05
cg02045011	S_Shore	PTPRN2;PTPRN2;PTPRN2	Body;Body;Body	chr7	158111329	-	hg19	0.735329	0.0002044
cg21514356	Island			chr4	135865523	+	hg19	0.734498	0.000363932
cg06125295	OpenSea	TUSC3;TUSC3	Body;Body	chr8	15479669	-	hg19	0.734177	5.01983e-05
cg24387367	Island	GALNT9;GALNT9	Body;5'UTR	chr12	132689907	+	hg19	0.733993	0.00940073
cg12764020	OpenSea			chr8	15273518	+	hg19	0.732029	1.62432e-05
cg08087379	N_Shore	TUG1;MORC2	TSS1500;TSS200	chr22	31364274	-	hg19	0.731824	0.00053067
cg25146976	OpenSea	LHFPL4	Body	chr3	9550667	+	hg19	0.731789	9.5218e-05
cg13821077	OpenSea	TLN2	Body	chr15	63034966	+	hg19	0.731505	1.28097e-05
cg26733846	OpenSea			chr6	112824384	+	hg19	0.730907	0.000286481
cg20084434	S_Shore	GLRB;GLRB;GLRB	Body;Body;Body	chr4	157999344	+	hg19	0.73072	0.000193777
cg16420801	Island	SLC22A17;SLC22A17	Body;Body	chr14	23816088	+	hg19	-0.201965	0.00137365
cg10651121	Island			chr12	109549097	-	hg19	0.729546	1.37124e-05
cg21913897	OpenSea	AJAP1;AJAP1	Body;Body	chr1	4794072	+	hg19	0.729387	0.00588878
cg15603009	OpenSea			chr17	68604453	-	hg19	0.728886	0.00033168
cg02474799	OpenSea			chr19	19072780	-	hg19	0.727755	0.000120039
cg13656077	OpenSea	POU2F1;POU2F1;POU2F1;POU2F1	Body;Body;Body;Body	chr1	167312417	+	hg19	0.727735	1.39967e-05
cg16996575	OpenSea	TCF4;TCF4;TCF4;TCF4;TCF4;TCF4;TCF4;TCF4;TCF4;TCF4;TCF4;TCF4;TCF4;TCF4	Body;Body;Body;Body;Body;Body;Body;Body;Body;Body;Body;Body;Body;Body	chr18	52936081	+	hg19	0.727182	4.83273e-05
cg02809746	Island			chr16	49312033	-	hg19	0.726863	9.8287e-05
cg06702119	OpenSea	TEX41	TSS200	chr2	145425470	+	hg19	0.72682	0.000425182
cg05073818	OpenSea	TNNI2;SYT8	TSS1500;3'UTR	chr11	1858737	-	hg19	0.726287	1.28097e-05
cg16408279	OpenSea			chr5	2466167	+	hg19	0.726265	0.00736734
cg15377518	N_Shelf	ZEB2;ZEB2;ZEB2	TSS200;TSS200;TSS200	chr2	145278113	+	hg19	0.7261	9.68723e-05
cg15248889	S_Shelf			chr4	189030946	-	hg19	0.725897	4.70594e-05
cg01418388	OpenSea	TUSC3;TUSC3	Body;Body	chr8	15452400	+	hg19	0.724924	1.37124e-05
cg02202980	Island	C3orf15;C3orf15	5'UTR;1stExon	chr3	119421868	+	hg19	0.72451	0.0100458
cg23791229	OpenSea	CDK6;CDK6	Body;Body	chr7	92347886	-	hg19	0.723716	0.000358377
cg14251471	OpenSea			chr9	23452127	-	hg19	0.723694	0.00499376
cg15953038	S_Shore	DLGAP2;DLGAP2	Body;Body	chr8	1503132	+	hg19	0.723312	0.000119874
cg08838364	S_Shore	FANCA;FANCA	TSS1500;TSS1500	chr16	89884347	-	hg19	0.723087	9.64247e-05
cg26934726	S_Shore	ZIC3	Body	chrX	136651907	-	hg19	0.722276	7.99084e-05
cg16082695	OpenSea	LOC100128239	TSS1500	chr11	133900846	-	hg19	0.722257	0.000157557
cg22626574	OpenSea			chr17	69339999	+	hg19	0.721912	1.39233e-05
cg24839145	OpenSea			chr8	5028854	+	hg19	0.721556	8.31801e-05
cg17254607	OpenSea	ERC2	3'UTR	chr3	55545035	-	hg19	0.721382	0.000206508
cg05143332	OpenSea			chr7	109218838	-	hg19	0.72045	0.0010217
cg07510423	Island	C2orf40	TSS200	chr2	106681998	-	hg19	-0.202144	0.0184693
cg14132388	S_Shore	CIT	Body	chr12	120242490	-	hg19	0.719242	1.39967e-05
cg15396434	OpenSea			chr5	38725168	-	hg19	0.718442	0.00277208
cg08121845	OpenSea			chr3	103998713	-	hg19	0.717836	0.000107595
cg15167871	N_Shelf	TCERG1L	3'UTR	chr10	132891371	+	hg19	0.717097	0.000119931
cg05330472	OpenSea	PC;PC;PC	Body;Body;Body	chr11	66636291	+	hg19	0.717064	0.0011343
cg16621196	OpenSea			chr10	130757242	+	hg19	0.716308	0.000141678
cg15909077	OpenSea	ATF7;ATF7;ATF7;ATF7;ATF7;ATF7;ATF7;ATF7	ExonBnd;ExonBnd;ExonBnd;Body;Body;Body;Body;Body	chr12	53937225	-	hg19	0.715685	8.81755e-05
cg07615347	OpenSea	BICC1	Body	chr10	60278583	-	hg19	0.7156	6.16641e-05
cg16019558	OpenSea	FIG4	Body	chr6	110104633	-	hg19	0.715349	1.39967e-05
cg11244651	OpenSea			chr8	35745182	-	hg19	0.715071	0.000819337
cg07900968	Island	ZFP82	5'UTR	chr19	36909326	+	hg19	0.715053	0.000369107
cg10311318	S_Shore	ATP8A2	Body	chr13	26043578	-	hg19	0.714964	0.0129247
cg20405017	Island	CA10;CA10;CA10;CA10	1stExon;5'UTR;5'UTR;5'UTR	chr17	50235393	-	hg19	0.713911	0.00110694
cg21844749	OpenSea	TUSC3;TUSC3	Body;Body	chr8	15431358	+	hg19	0.713851	0.000210421
cg09643775	S_Shelf			chr3	62368097	+	hg19	0.713442	3.91488e-05
cg02589673	OpenSea			chr8	15379166	+	hg19	0.713298	1.39233e-05
cg13957818	OpenSea	COL23A1	Body	chr5	177987648	+	hg19	0.71242	1.45203e-05
cg14255238	Island	ARID5A	Body	chr2	97216131	-	hg19	0.712046	0.0101114
cg12479047	OpenSea	RARB;RARB	TSS1500;TSS200	chr3	25469573	+	hg19	-0.389682	1.55671e-05
cg07483620	OpenSea			chr16	74111113	+	hg19	0.711447	0.00150143
cg09934834	OpenSea	TUSC3;TUSC3	Body;Body	chr8	15601023	+	hg19	0.711393	5.00327e-05
cg06260992	OpenSea	PCDH7;PCDH7	Body;Body	chr4	31021437	+	hg19	0.711319	2.02879e-05
cg03248767	S_Shore	DHRS7C	Body	chr17	9676174	-	hg19	0.710367	0.000118568
cg09480603	OpenSea	CAB39L;CAB39L;CAB39L;CAB39L;CAB39L	TSS200;5'UTR;5'UTR;5'UTR;5'UTR	chr13	49975743	+	hg19	0.709997	0.000618239
cg26928418	S_Shore	ZNF578	5'UTR	chr19	52957409	+	hg19	0.709975	0.000330933
cg06484415	N_Shore			chr13	28371000	-	hg19	0.709429	0.00497186
cg01179268	OpenSea	CRTAC1	Body	chr10	99696049	+	hg19	0.708589	0.00433827
cg27014435	OpenSea	PTPRN2;PTPRN2;PTPRN2	Body;Body;Body	chr7	158093277	+	hg19	0.707914	0.0368559
cg22606224	N_Shore	ZNF625	5'UTR	chr19	12266489	-	hg19	0.70596	0.00201484
cg14184164	OpenSea			chr9	30688981	-	hg19	0.705463	1.3592e-05
cg04283971	N_Shelf	CELF4;CELF4;CELF4;CELF4	Body;Body;Body;Body	chr18	35102481	-	hg19	0.70545	1.39233e-05
cg12891734	OpenSea	FAM114A1;FAM114A1	Body;Body	chr4	38895471	-	hg19	0.704948	0.00076134
cg27216575	OpenSea			chr8	15935536	-	hg19	0.704771	0.000223894
cg16205846	OpenSea	CPS1;CPS1;CPS1	Body;Body;Body	chr2	211539520	+	hg19	0.704662	0.00235634
cg21027679	OpenSea	STXBP4	Body	chr17	53070420	+	hg19	0.704335	2.06386e-05
cg10727113	N_Shore	GRIA2;GRIA2;GRIA2	TSS1500;TSS1500;TSS1500	chr4	158140841	+	hg19	0.704167	0.00028974
cg12792180	Island	HRNBP3	5'UTR	chr17	77133977	+	hg19	-0.20216	0.00143894
cg07810650	OpenSea	RARB	TSS1500	chr3	25214469	-	hg19	0.703745	0.00156722
cg13996193	OpenSea	CSGALNACT1;CSGALNACT1	Body;5'UTR	chr8	19533749	+	hg19	0.703083	1.93693e-05
cg15146435	OpenSea			chr8	15829380	+	hg19	0.702718	0.000243625
cg13486528	N_Shore			chr2	241771368	-	hg19	0.702362	1.39967e-05
cg22701940	OpenSea	CACNB4;CACNB4;CACNB4;CACNB4	Body;Body;Body;Body	chr2	152773518	-	hg19	0.702269	0.000825557
cg27200869	OpenSea	PTPRN2;PTPRN2;PTPRN2	Body;Body;Body	chr7	158045980	-	hg19	0.702086	0.000122625
cg24772864	OpenSea			chr11	75514992	-	hg19	0.701366	7.57296e-05
cg02339083	OpenSea	SMC1B	3'UTR	chr22	45740309	-	hg19	0.701262	0.000696949
cg09347413	Island			chr13	23734299	-	hg19	0.701032	0.00320943
cg05347927	N_Shore	TMEM90B	TSS200	chr20	24449668	+	hg19	0.700678	0.00658773
cg14825340	OpenSea	ADRA1A;ADRA1A;ADRA1A;ADRA1A	Body;Body;Body;Body	chr8	26681894	-	hg19	0.699999	0.00056345
cg20030594	OpenSea			chr8	15353850	+	hg19	0.699419	0.000405006
cg12844569	N_Shore	MORC2;MORC2	5'UTR;1stExon	chr22	31363807	+	hg19	0.699236	0.0336905
cg20005743	N_Shore	GABRA5;GABRA5;GABRA5	5'UTR;TSS1500;1stExon	chr15	27111884	-	hg19	0.699089	9.90566e-05
cg10199187	OpenSea	GTDC1;GTDC1;GTDC1;GTDC1;GTDC1;GTDC1;GTDC1	Body;Body;Body;Body;Body;Body;Body	chr2	144829138	-	hg19	0.698688	0.000109614
cg12523932	Island	KLB	Body	chr4	39448653	-	hg19	0.698138	0.00687837
cg07298347	OpenSea	FMNL2	Body	chr2	153264085	-	hg19	0.697175	0.0351647
cg04457003	OpenSea			chr7	57421503	-	hg19	0.696292	2.52288e-05
cg01592369	S_Shore	ZNF26	Body	chr12	133564113	-	hg19	0.696208	2.3779e-05
cg11967658	OpenSea	LINC00457	Body	chr13	35034294	+	hg19	0.696065	0.000150166
cg16100120	Island	EFEMP1;EFEMP1;EFEMP1	TSS200;5'UTR;5'UTR	chr2	56150475	+	hg19	-0.202248	0.0213383
cg19723208	OpenSea	DOCK7;DOCK7;DOCK7;DOCK7	Body;Body;Body;Body	chr1	62996435	+	hg19	0.695212	0.00152693
cg21637054	OpenSea			chr8	111914860	+	hg19	0.695138	0.00114403
cg27131510	OpenSea	FAM24A	TSS1500	chr10	124668884	-	hg19	0.694817	0.00531103
cg08586642	OpenSea			chr8	854690	-	hg19	0.694766	1.89492e-05
cg05732795	OpenSea			chr7	82202883	+	hg19	0.694363	0.00027088
cg12845458	OpenSea	GABRR2	Body	chr6	89991650	+	hg19	0.694211	0.000220619
cg20598720	OpenSea			chr6	166124483	-	hg19	0.694072	0.000861737
cg24973993	S_Shore	CIT	Body	chr12	120242513	-	hg19	0.693676	2.77821e-05
cg18211014	OpenSea	TUSC3;TUSC3	Body;Body	chr8	15441731	+	hg19	0.693038	5.87496e-05
cg04011386	OpenSea	CLEC2B	TSS1500	chr12	10023644	-	hg19	0.692979	0.000200964
cg05828497	N_Shore	NBLA00301	Body	chr4	174457692	+	hg19	0.692697	7.33038e-05
cg03970609	OpenSea	MUC7;MUC7;MUC7	TSS200;5'UTR;TSS200	chr4	71337664	-	hg19	0.692585	1.50948e-05
cg14392216	OpenSea			chr9	122734551	+	hg19	0.692248	0.000120504
cg21242061	OpenSea	FARS2	Body	chr6	5402952	-	hg19	0.690759	0.0410983
cg07554622	S_Shelf			chr8	1108732	+	hg19	0.690058	7.96613e-05
cg24121168	OpenSea	FAM3D;FAM3D	1stExon;5'UTR	chr3	58652503	+	hg19	0.689439	1.3592e-05
cg17555429	OpenSea	ZNF257	TSS200	chr19	22235187	+	hg19	0.689334	0.000431841
cg02885543	OpenSea	ADAMDEC1;ADAMDEC1;ADAMDEC1	Body;Body;Body	chr8	24252454	+	hg19	0.689294	0.00255953
cg24296006	OpenSea	LOC101929144	TSS1500	chr19	23244293	+	hg19	0.688785	0.000321184
cg12889374	OpenSea			chr5	54335543	+	hg19	0.688767	0.000347673
cg24334591	N_Shore	CCNA1;CCNA1;CCNA1;CCNA1	TSS1500;TSS1500;TSS1500;TSS1500	chr13	37005562	+	hg19	0.688095	9.15779e-05
cg18163075	N_Shore			chr19	23253240	+	hg19	0.68784	3.15838e-05
cg23944440	OpenSea			chr14	106445050	+	hg19	0.687812	0.00113581
cg03376794	Island	HS3ST4	Body	chr16	25704507	-	hg19	0.687335	0.000142865
cg03203197	Island			chr16	34587120	-	hg19	0.686982	0.000143735
cg22605290	OpenSea			chr10	130757223	+	hg19	0.686477	2.0955e-05
cg25439548	OpenSea	GSTCD;GSTCD	5'UTR;5'UTR	chr4	106637361	+	hg19	0.686366	1.84223e-05
cg25559998	OpenSea			chr17	68747635	-	hg19	0.686105	4.58819e-05
cg04526688	OpenSea	RNF165;RNF165	5'UTR;Body	chr18	43988378	+	hg19	0.686038	1.37124e-05
cg16474583	OpenSea			chr4	188700879	+	hg19	0.685727	7.71487e-05
cg25282951	OpenSea	KIAA1026;KIAA1026	Body;Body	chr1	15095376	-	hg19	0.68572	1.39967e-05
cg23490425	OpenSea	OR1D2	TSS1500	chr17	2997739	+	hg19	0.685645	0.000151954
cg18238996	OpenSea	NEUROD4	TSS1500	chr12	55412514	+	hg19	0.68563	0.00121298
cg20637923	OpenSea	CACNA2D3-AS1;CACNA2D3	TSS1500;Body	chr3	54935516	+	hg19	-0.503774	1.6079e-05
cg27080287	Island			chrX	139593505	-	hg19	0.684724	0.000387203
cg17307558	N_Shore	DKK2	Body	chr4	107956287	+	hg19	0.684597	1.92407e-05
cg14594330	OpenSea	KCNJ2	5'UTR	chr17	68169870	+	hg19	0.68453	1.96815e-05
cg17313064	S_Shore	BNC2	Body	chr9	16830583	+	hg19	0.684351	0.000259638
cg06960461	OpenSea			chr12	132950559	-	hg19	0.683975	1.81364e-05
cg06150740	OpenSea			chr22	48654260	+	hg19	0.683957	0.00318947
cg04257362	Island	GIPC3	Body	chr19	3585935	+	hg19	0.683544	0.00543649
cg05305155	OpenSea	PTPRN2;PTPRN2;PTPRN2	Body;Body;Body	chr7	158073351	-	hg19	0.68327	0.000132469
cg06322474	OpenSea	LOC100288798;LOC100288798;LOC100288798;LOC100288798;LOC100288798	Body;Body;Body;Body;Body	chr12	46795698	-	hg19	0.683229	1.39967e-05
cg03415617	OpenSea			chr16	34726856	+	hg19	0.683217	7.36598e-05
cg14900869	OpenSea	DLC1;DLC1;DLC1	3'UTR;3'UTR;3'UTR	chr8	12941542	-	hg19	0.683116	3.82302e-05
cg10494330	OpenSea	MIR1202	TSS1500	chr6	156267630	+	hg19	0.682999	0.0018974
cg18328702	N_Shelf	GABRA4	Body	chr4	46992926	-	hg19	0.682694	1.39967e-05
cg21352405	OpenSea			chr9	26260167	+	hg19	0.682635	0.000605843
cg05360774	OpenSea			chr2	151838548	-	hg19	0.682236	1.56183e-05
cg10946573	OpenSea	DLG2;DLG2	TSS1500;Body	chr11	84635788	+	hg19	0.681731	5.26816e-05
cg10090414	OpenSea			chr8	142309652	-	hg19	0.68157	0.000585018
cg25940248	Island	KLB	Body	chr4	39448464	+	hg19	0.681149	0.0209645
cg02974928	Island	CACNA1E	TSS1500	chr1	181452044	+	hg19	-0.20245	0.0143996
cg17098449	N_Shore	TUG1;MORC2	TSS1500;TSS200	chr22	31364349	-	hg19	0.680592	0.000768605
cg05108290	OpenSea			chr3	136054740	-	hg19	0.680112	0.000106234
cg20910408	OpenSea	ZMIZ2;ZMIZ2	Body;Body	chr7	44801589	-	hg19	0.679889	9.57237e-06
cg20800004	OpenSea	DAP3;DAP3;DAP3;DAP3;DAP3	Body;Body;Body;Body;Body	chr1	155698945	+	hg19	0.679829	6.63213e-05
cg05991534	OpenSea	MUC7;MUC7;MUC7	TSS200;5'UTR;TSS200	chr4	71337658	-	hg19	0.679546	0.000127041
cg20246743	OpenSea			chr19	21752023	+	hg19	0.679271	0.000141843
cg07829377	OpenSea			chr4	189375995	+	hg19	0.679232	2.85473e-05
cg22258892	N_Shore	C1QTNF1;C1QTNF1;C1QTNF1	5'UTR;Body;Body	chr17	77042315	-	hg19	0.678901	2.79355e-05
cg27607136	OpenSea	SYT8	Body	chr11	1857442	+	hg19	0.678893	1.39233e-05
cg14341834	Island	RYR1;RYR1	Body;Body	chr19	38976465	+	hg19	0.678807	0.000195816
cg03785827	OpenSea	BNC2	Body	chr9	16423719	+	hg19	0.678654	0.00144558
cg27062114	OpenSea	LOC101928205;SOX9-AS1	TSS1500;Body	chr17	70067289	+	hg19	0.678575	4.15257e-05
cg19335742	OpenSea	PAK6;PAK6;PAK6	Body;Body;Body	chr15	40566880	+	hg19	0.678408	0.000896506
cg16418228	OpenSea	LRTM1;CACNA2D3	TSS1500;Body	chr3	54963186	-	hg19	-0.377903	1.61897e-05
cg26743129	OpenSea	MCTP1;MCTP1;MCTP1	TSS1500;TSS1500;Body	chr5	94418768	+	hg19	-0.325374	1.73913e-05
cg03191054	OpenSea			chr1	70608004	+	hg19	0.677805	0.00048957
cg22509052	OpenSea			chr14	22203561	+	hg19	0.677692	6.09235e-05
cg10029288	OpenSea			chr17	12307185	-	hg19	0.67719	0.00058064
cg16525728	OpenSea	CSGALNACT1;CSGALNACT1	Body;5'UTR	chr8	19511902	-	hg19	0.676654	0.000104389
cg13729816	Island			chr19	52954722	+	hg19	0.676261	0.000166528
cg05676622	Island	RBM4	Body	chr11	66410998	-	hg19	0.676089	0.00132826
cg24102137	OpenSea			chr1	206166541	+	hg19	0.676062	8.81755e-05
cg15003570	OpenSea			chr10	133529939	-	hg19	0.675781	0.000362622
cg26833292	OpenSea	VPS13A;VPS13A;VPS13A;VPS13A	Body;Body;Body;Body	chr9	79906521	-	hg19	0.675242	1.46091e-05
cg00393528	OpenSea			chr16	63564388	+	hg19	0.674741	0.000110523
cg20894329	OpenSea			chr11	106909409	-	hg19	0.674204	8.46734e-05
cg25666804	OpenSea	ZNF534;ZNF534;ZNF534;ZNF534	Body;Body;Body;Body	chr19	52937110	-	hg19	0.67395	1.3592e-05
cg01034884	N_Shelf			chr16	86408564	-	hg19	0.673902	0.000337988
cg12000238	OpenSea			chr8	35953533	+	hg19	0.67387	6.73975e-05
cg14638279	OpenSea			chr3	104010405	-	hg19	0.673551	0.00100032
cg22811817	OpenSea	GALNT2	Body	chr1	230404249	+	hg19	0.673373	9.97529e-05
cg19913557	OpenSea			chr16	34726852	+	hg19	0.673219	5.87496e-05
cg02290253	OpenSea	SGOL2;SGOL2;SGOL2	Body;Body;Body	chr2	201440687	-	hg19	0.673136	0.0003639
cg06543886	OpenSea			chr13	34965343	-	hg19	0.672911	0.000460031
cg03539829	OpenSea			chr4	96756848	+	hg19	0.672788	0.0013771
cg12472483	Island	PTPRN2;PTPRN2;PTPRN2	Body;Body;Body	chr7	157996945	+	hg19	0.672546	2.31754e-05
cg17107307	OpenSea			chr1	11473348	+	hg19	0.671333	0.00237329
cg00131919	OpenSea	CUBN	Body	chr10	17026359	-	hg19	0.671036	2.17718e-05
cg23103993	Island	PDE4A;PDE4A	5'UTR;1stExon	chr19	10531434	+	hg19	0.670275	1.3592e-05
cg23539034	OpenSea			chr8	35762637	-	hg19	0.669507	0.000200977
cg20837800	S_Shelf			chr12	132913285	-	hg19	0.668055	4.94367e-05
cg10350998	OpenSea	MLLT3;MLLT3	Body;Body	chr9	20591394	+	hg19	0.667622	3.2869e-05
cg03804213	Island	C13orf36;C13orf36	5'UTR;1stExon	chr13	37248078	-	hg19	0.667236	5.87202e-05
cg02144156	OpenSea			chr17	69399416	-	hg19	0.666953	0.000728447
cg12271177	OpenSea	SGIP1;SGIP1	Body;Body	chr1	67147852	+	hg19	0.666897	0.000184854
cg02844714	OpenSea			chr4	166477531	-	hg19	0.666835	1.39967e-05
cg10589396	N_Shelf	TCERG1L	3'UTR	chr10	132891341	+	hg19	0.66681	0.00229734
cg15874657	OpenSea			chr13	23716142	+	hg19	0.666555	0.00483387
cg17395380	OpenSea			chr1	56874730	+	hg19	0.666505	1.39967e-05
cg04634061	OpenSea			chr13	34676438	+	hg19	0.66643	1.40302e-05
cg04883202	OpenSea	PTPRD	5'UTR	chr9	8934686	-	hg19	0.666333	0.00450105
cg27063425	OpenSea	KIAA1217;KIAA1217;KIAA1217;KIAA1217;KIAA1217;KIAA1217	Body;Body;Body;Body;Body;Body	chr10	24802298	+	hg19	0.665399	2.63138e-05
cg04819351	S_Shore	C15orf41	Body	chr15	36872220	+	hg19	0.665362	0.000299615
cg24507457	OpenSea	DLGAP2	Body	chr8	1623483	-	hg19	0.665162	1.64342e-05
cg05181714	OpenSea			chr17	41486397	+	hg19	0.665159	7.42304e-05
cg14446017	OpenSea	CUBN	Body	chr10	17091178	+	hg19	0.665055	0.0003245
cg17510783	OpenSea	ACPP;ACPP;ACPP	Body;Body;Body	chr3	132071403	-	hg19	0.664917	0.00122749
cg24660635	OpenSea	HERC2	Body	chr15	28437148	+	hg19	0.664071	0.00136052
cg16288814	OpenSea			chr2	216898713	-	hg19	0.66407	0.00130528
cg10481617	OpenSea	PHACTR1	Body	chr6	12789309	-	hg19	0.663936	0.00177777
cg07086747	S_Shore	DNAJC2;DNAJC2	TSS1500;TSS1500	chr7	102985551	+	hg19	0.663666	0.000434427
cg18849706	OpenSea	TUSC3;TUSC3	Body;Body	chr8	15546839	-	hg19	0.663596	4.29894e-05
cg00940830	OpenSea			chr18	4640063	-	hg19	0.663279	0.000135737
cg05497972	S_Shore	RNF215	TSS1500	chr22	30783995	-	hg19	0.663191	4.24812e-05
cg21066554	OpenSea	LOC150935	Body	chr2	240687886	+	hg19	0.66271	0.000200903
cg08843547	OpenSea			chr9	15357160	+	hg19	0.662574	4.54459e-05
cg12495889	Island	SAPS2	Body	chr22	50873337	-	hg19	-0.202925	0.0103799
cg20321409	OpenSea	CA8	Body	chr8	61145794	-	hg19	0.662489	0.000110222
cg02464757	N_Shore	SNRPB2;SNRPB2	TSS200;TSS200	chr20	16710421	-	hg19	0.662023	0.000284871
cg10469423	OpenSea	TUSC3;TUSC3	Body;Body	chr8	15526835	-	hg19	0.66202	4.48195e-05
cg15134787	N_Shore			chr7	57471759	-	hg19	0.66171	0.0107126
cg21725878	Island			chr12	132956918	+	hg19	0.661647	1.43089e-05
cg03695871	N_Shore	DKFZp761E198	1stExon	chr11	65547172	-	hg19	0.661631	0.00124102
cg06649004	OpenSea	ZFHX3;ZFHX3	5'UTR;5'UTR	chr16	73029234	+	hg19	0.661409	0.000330853
cg08870003	OpenSea			chr6	14104299	-	hg19	0.661035	2.06386e-05
cg22421131	OpenSea			chr1	37075391	-	hg19	0.66089	0.000237613
cg00282249	N_Shore	CCNA1;CCNA1;CCNA1;CCNA1	TSS1500;TSS1500;TSS1500;TSS1500	chr13	37005566	+	hg19	0.660838	0.000141289
cg09120938	OpenSea	CHFR;CHFR;CHFR;CHFR;CHFR	Body;Body;Body;Body;Body	chr12	133424655	+	hg19	0.66081	0.000332973
cg17537629	OpenSea			chr6	99105826	+	hg19	0.66071	3.46782e-05
cg11858213	OpenSea	CRTAP	Body	chr3	33173098	+	hg19	0.659948	2.94813e-05
cg08977624	OpenSea	ETNK1;ETNK1	Body;Body	chr12	22785290	-	hg19	0.659945	3.18859e-05
cg04339692	OpenSea			chr15	48666418	+	hg19	0.659067	0.002929
cg23235241	Island	HS3ST4	Body	chr16	25704505	-	hg19	0.658599	0.00204456
cg11553618	OpenSea			chr4	185905046	+	hg19	0.658439	0.000112509
cg23010629	N_Shelf	IGSF21	Body	chr1	18700603	+	hg19	0.657788	0.00194903
cg09292471	OpenSea			chr4	59366040	-	hg19	0.657775	6.27116e-05
cg17677376	S_Shore			chr8	1400174	+	hg19	0.657524	0.000339728
cg11239120	OpenSea			chr2	7560931	+	hg19	0.657355	0.00167663
cg08148801	S_Shore	DLC1	Body	chr8	12992570	-	hg19	0.657036	0.00167026
cg13104775	OpenSea			chr4	170879928	+	hg19	0.657014	0.00220573
cg24785804	N_Shore	CYP26C1	Body	chr10	94827745	+	hg19	0.656996	2.76775e-05
cg18320290	OpenSea			chr17	69449472	-	hg19	0.656775	0.000170237
cg01737667	OpenSea	ADAMTS18	Body	chr16	77397865	-	hg19	0.656312	0.00112557
cg13372591	Island			chr7	62514928	-	hg19	0.656217	0.000787427
cg08236831	OpenSea			chr2	152018130	-	hg19	0.655332	0.00218733
cg12566645	N_Shelf	RASSF6;RASSF6	5'UTR;Body	chr4	74483141	-	hg19	0.654309	0.00010683
cg27025793	OpenSea	CAB39L;CAB39L;CAB39L;CAB39L;CAB39L;CAB39L	TSS200;ExonBnd;5'UTR;5'UTR;5'UTR;5'UTR	chr13	49975730	+	hg19	0.653894	0.000120504
cg25979373	OpenSea	ODZ3	1stExon	chr4	183245337	-	hg19	0.653847	4.71948e-05
cg19969047	OpenSea	NR6A1;NR6A1;NR6A1	Body;Body;Body	chr9	127527432	+	hg19	0.653655	2.26675e-05
cg24907011	N_Shore			chr8	24855940	-	hg19	0.653594	1.39233e-05
cg11047796	OpenSea			chr4	27465988	-	hg19	0.65327	1.50399e-05
cg23672769	OpenSea	HSD17B12	Body	chr11	43832733	-	hg19	0.653119	3.68069e-05
cg10662314	N_Shelf	MIR196A2	TSS1500	chr12	54384666	-	hg19	-0.424827	1.76995e-05
cg03548062	OpenSea			chr14	101158251	+	hg19	0.652851	0.0321315
cg03542468	OpenSea	MIR1267;FAM155A	TSS1500;Body	chr13	108184278	-	hg19	0.652604	0.000470586
cg24581900	OpenSea	CRCP;CRCP;CRCP;CRCP;CRCP	Body;3'UTR;3'UTR;3'UTR;3'UTR	chr7	65619520	+	hg19	0.652197	1.78096e-05
cg10539245	OpenSea	DNAH12	Body	chr3	57450830	+	hg19	0.65202	0.00079333
cg18152167	OpenSea	LINC00971	Body	chr3	84875160	-	hg19	0.651679	1.97447e-05
cg26368011	N_Shore	ZSCAN18;ZSCAN18	Body;Body	chr19	58627492	-	hg19	0.651633	0.000788502
cg01904812	Island	RCC2;RCC2	Body;Body	chr1	17746340	+	hg19	0.651617	1.37124e-05
cg07598497	OpenSea	CUBN	Body	chr10	17131781	+	hg19	0.651391	0.00055139
cg24935981	OpenSea			chr15	39418586	-	hg19	0.651296	0.000460155
cg03059962	OpenSea			chr11	6384300	+	hg19	0.651121	6.42974e-05
cg06564811	OpenSea	EFHA2	Body	chr8	16933031	-	hg19	0.650824	3.20882e-05
cg12001606	OpenSea	EXOC4;EXOC4	Body;Body	chr7	133029406	-	hg19	0.649963	1.557e-05
cg14651183	OpenSea	UQCRB	TSS1500	chr8	97248129	-	hg19	-0.32872	1.77014e-05
cg15631458	N_Shore			chr8	20160009	+	hg19	0.64972	0.00128841
cg14541460	Island			chr9	138150964	-	hg19	0.649661	0.000799331
cg09203343	OpenSea	LINC00457	Body	chr13	35027698	+	hg19	0.649	0.000220191
cg17786516	OpenSea	CCR5;CCR5	TSS1500;TSS1500	chr3	46410422	+	hg19	0.648911	0.000164077
cg11481223	OpenSea			chr2	147625024	+	hg19	0.64879	6.91634e-05
cg04270033	N_Shore	TUG1;MORC2	TSS1500;TSS200	chr22	31364304	-	hg19	0.648374	0.00331818
cg00571339	N_Shelf			chr2	7567411	-	hg19	0.648296	0.0438061
cg26965639	OpenSea	TRPV5	Body	chr7	142606734	+	hg19	0.648068	0.00112766
cg19452003	OpenSea			chr4	166501371	+	hg19	0.648004	5.27567e-05
cg24389195	OpenSea	UBL3	Body	chr13	30385117	-	hg19	0.647581	0.00366221
cg16132337	Island			chr7	63498261	+	hg19	0.647493	0.00138391
cg02198041	OpenSea	PRKX	3'UTR	chrX	3529954	+	hg19	0.647328	9.48791e-05
cg01586208	Island			chr19	22806647	+	hg19	0.647173	0.00485023
cg01053076	OpenSea	INIP	Body	chr9	115473744	+	hg19	0.646916	0.000108488
cg14668986	OpenSea	ZBTB20;ZBTB20;ZBTB20;ZBTB20;ZBTB20;ZBTB20;ZBTB20	1stExon;1stExon;Body;5'UTR;5'UTR;5'UTR;5'UTR	chr3	114477999	+	hg19	0.646439	0.000360665
cg17771737	S_Shore	ZNF682;ZNF682	TSS1500;TSS1500	chr19	20150505	-	hg19	0.646439	0.0043267
cg05043716	OpenSea	DOCK5	Body	chr8	25166343	-	hg19	0.646315	0.000650661
cg24047897	N_Shore	ZNF730	TSS1500	chr19	23298870	+	hg19	0.646059	0.000364552
cg22099521	OpenSea	UBOX5-AS1;UBOX5;UBOX5;UBOX5	Body;Body;Body;Body	chr20	3098760	-	hg19	0.646029	0.000171896
cg15637757	OpenSea	DCSTAMP;DCSTAMP	TSS1500;TSS1500	chr8	105350530	-	hg19	0.646019	9.05688e-05
cg09874289	Island	CPAMD8	Body	chr19	17008193	+	hg19	0.645622	0.00346429
cg00023301	OpenSea			chr19	22737294	-	hg19	0.645602	1.89492e-05
cg15141679	OpenSea			chr16	82608817	+	hg19	0.645595	7.86229e-05
cg19839601	OpenSea			chr4	134459203	+	hg19	0.645115	6.02892e-05
cg09917274	N_Shore	NMI	5'UTR	chr2	152144828	+	hg19	0.645035	0.000368088
cg12988312	S_Shelf	ZNF667-AS1;ZNF667-AS1	Body;Body	chr19	56991867	-	hg19	0.64495	0.000267774
cg11317402	N_Shore	PTGFR;PTGFR	TSS1500;TSS1500	chr1	78955759	-	hg19	0.64448	5.21698e-05
cg02838072	OpenSea	ZNF662;ZNF662	3'UTR;3'UTR	chr3	42958846	+	hg19	0.644362	0.000418257
cg09115646	OpenSea			chr10	2978687	-	hg19	0.644265	3.19626e-05
cg05173913	Island	C17orf50	3'UTR	chr17	34091901	+	hg19	0.644147	3.85494e-05
cg11873147	Island	C1QL2	Body	chr2	119915139	-	hg19	0.643741	4.48195e-05
cg15086536	OpenSea			chr8	15379206	+	hg19	0.643544	0.000107986
cg21867110	Island			chr19	22700397	-	hg19	0.643479	0.000105514
cg19355079	N_Shore			chr19	23253218	+	hg19	0.643336	0.00249077
cg21517904	Island	TBX1;TBX1;TBX1	5'UTR;5'UTR;5'UTR	chr22	19747026	+	hg19	-0.203038	0.0458542
cg08081727	OpenSea			chr12	39667364	-	hg19	0.64311	0.00027988
cg12648007	OpenSea			chr5	178395795	+	hg19	0.642882	0.000536309
cg08457421	OpenSea	PLA2G3;PLA2G3	5'UTR;1stExon	chr22	31536431	-	hg19	0.642383	0.00226861
cg08509927	OpenSea	C4orf50	Body	chr4	5976063	+	hg19	0.642381	0.00726145
cg07260221	S_Shore	GRIA2;GRIA2;GRIA2	5'UTR;Body;Body	chr4	158142677	-	hg19	0.642019	0.00158256
cg23840823	OpenSea	WHSC1;WHSC1;WHSC1;WHSC1;WHSC1	3'UTR;Body;Body;Body;Body	chr4	1950185	-	hg19	0.641714	0.000885643
cg09814167	OpenSea			chr10	36758668	-	hg19	0.641451	0.00898516
cg14506873	OpenSea			chr18	52756755	-	hg19	0.641442	2.02879e-05
cg12062504	OpenSea			chr19	38112332	+	hg19	0.641019	1.37124e-05
cg00887944	OpenSea			chr4	168332206	+	hg19	0.640889	0.00194786
cg05966745	OpenSea			chr18	22597176	+	hg19	0.640647	2.44915e-05
cg18130044	N_Shore			chr20	21682362	+	hg19	0.64032	0.00106808
cg22481448	N_Shore	SLC9A1	1stExon	chr1	27480668	-	hg19	0.639904	0.00665929
cg00621947	OpenSea	TUSC3;TUSC3	Body;Body	chr8	15430950	-	hg19	0.63911	0.000459218
cg26767158	OpenSea			chr2	144657706	-	hg19	0.638716	0.000578016
cg15537097	OpenSea			chr3	23046362	+	hg19	0.638477	0.00242793
cg21806985	S_Shore	MCC	TSS200	chr5	112824646	+	hg19	-0.202625	1.78096e-05
cg26015442	OpenSea	TCF4;TCF4;TCF4;TCF4;TCF4;TCF4;TCF4;TCF4;TCF4;TCF4;TCF4;TCF4;TCF4;TCF4	Body;Body;Body;Body;Body;Body;Body;Body;Body;Body;Body;Body;Body;Body	chr18	52967858	+	hg19	0.637905	3.84213e-05
cg17478857	OpenSea			chr4	140483853	+	hg19	0.637606	1.39233e-05
cg20246229	N_Shore	GRM6	Body	chr5	178419495	-	hg19	0.637529	0.000273897
cg06360976	Island	TTC15	Body	chr2	3452543	-	hg19	0.637385	0.0209298
cg25707394	OpenSea			chr17	69339465	+	hg19	0.637179	0.000207984
cg10319893	S_Shore	C13orf36	5'UTR	chr13	37248953	-	hg19	0.636255	0.00389501
cg04211790	OpenSea	LRTM1;CACNA2D3	TSS200;Body	chr3	54962250	+	hg19	-0.364472	1.82638e-05
cg08508541	OpenSea	MIR646HG	Body	chr20	58755758	-	hg19	0.635911	0.000748257
cg02272286	OpenSea	ERICH1-AS1	Body	chr8	1003634	-	hg19	0.635353	0.00381759
cg19010561	OpenSea	VMP1	Body	chr17	57824563	-	hg19	0.635348	1.44994e-05
cg15983114	S_Shore			chr19	21667706	-	hg19	0.634976	0.000606853
cg14801009	OpenSea			chr12	116385242	+	hg19	0.63488	0.00060791
cg20739526	Island	DPP6;DPP6;DPP6	Body;Body;Body	chr7	154585989	-	hg19	0.634812	7.72717e-05
cg12019046	OpenSea	WASF3	Body	chr13	27259900	-	hg19	0.634537	0.000488409
cg03871460	N_Shore	CCNA1;CCNA1	TSS1500;TSS1500	chr13	37004721	+	hg19	0.634354	0.00489254
cg02618579	N_Shore	RAB1B	TSS1500	chr11	66035477	+	hg19	-0.349173	1.90679e-05
cg01060409	N_Shore	RAN	TSS1500	chr12	131355340	+	hg19	0.634149	0.00119518
cg07664976	OpenSea	SNORD116-26	TSS200	chr15	25344488	-	hg19	-0.340246	1.91482e-05
cg06133145	Island	PRIMA1	5'UTR	chr14	94254351	+	hg19	0.633834	0.00324288
cg14612684	OpenSea	SULT1C3	1stExon	chr2	108863679	+	hg19	0.633745	0.000931556
cg00572007	OpenSea	CPED1;CPED1	Body;Body	chr7	120836058	-	hg19	0.63372	0.00114633
cg05352464	OpenSea			chr5	102128618	+	hg19	0.633707	0.000883412
cg15838301	OpenSea	SORCS2	Body	chr4	7719899	-	hg19	0.633543	4.24812e-05
cg13715901	OpenSea			chr8	1145806	+	hg19	0.633362	3.80493e-05
cg14775561	OpenSea	LOC285484	Body	chr4	6229931	-	hg19	0.633153	0.000389958
cg24436169	OpenSea	KCNJ16;KCNJ16;KCNJ16;KCNJ16;KCNJ16;KCNJ16;KCNJ16;KCNJ16	5'UTR;5'UTR;5'UTR;5'UTR;5'UTR;5'UTR;5'UTR;5'UTR	chr17	68125694	+	hg19	0.633125	0.0027329
cg17629322	N_Shore	RAN	TSS1500	chr12	131355424	-	hg19	0.633057	0.000511015
cg21494924	N_Shore	TUSC3;TUSC3	TSS1500;TSS1500	chr8	15396825	-	hg19	0.633045	0.000165983
cg08269292	OpenSea	KIAA0922;KIAA0922	Body;Body	chr4	154497685	+	hg19	0.632759	0.000788625
cg16556080	N_Shore			chr19	53809873	-	hg19	0.632283	0.000510253
cg13649332	Island	DLGAP2	Body	chr8	1497608	+	hg19	0.632203	0.00144876
cg15677087	S_Shore	SLC17A9	Body	chr20	61584850	-	hg19	0.632045	0.0159821
cg08959182	OpenSea			chr5	87661076	-	hg19	0.63192	1.39233e-05
cg12087412	N_Shore	FGF5;FGF5	TSS1500;TSS1500	chr4	81187011	+	hg19	0.631839	0.00196834
cg09609858	OpenSea			chrX	49004454	+	hg19	0.631812	6.59545e-05
cg06188746	S_Shore	HOXA-AS3	TSS200	chr7	27179800	+	hg19	-0.426252	1.92162e-05
cg17948897	OpenSea	SORCS2	Body	chr4	7277180	-	hg19	0.631396	0.00196168
cg16075945	OpenSea			chr2	153781560	-	hg19	0.63119	0.000437943
cg13226308	OpenSea			chr11	35019673	+	hg19	0.631163	0.000228557
cg14806755	OpenSea	TMEM108;TMEM108;TMEM108	5'UTR;5'UTR;5'UTR	chr3	132888313	+	hg19	0.631085	0.001243
cg16649001	S_Shelf	EFHA2	Body	chr8	16889074	-	hg19	0.631065	3.75257e-05
cg02886375	N_Shore			chr8	1244286	-	hg19	0.631044	0.003169
cg05413325	Island			chr8	1397936	-	hg19	0.630966	0.00124934
cg20827317	OpenSea	ZNF333;ZNF333	Body;Body	chr19	14829434	+	hg19	0.630694	0.00569371
cg05212496	OpenSea	CACNA2D3-AS1;CACNA2D3	TSS1500;Body	chr3	54935784	+	hg19	-0.705131	1.98803e-05
cg12945772	OpenSea			chr7	98122173	+	hg19	0.6306	8.93061e-05
cg02515161	OpenSea			chr6	49948682	+	hg19	0.630529	0.00459566
cg12118379	OpenSea	FAM3D	TSS1500	chr3	58653767	+	hg19	0.6305	2.53091e-05
cg16459412	OpenSea	LATS2	5'UTR	chr13	21628825	+	hg19	0.63018	1.10817e-05
cg01074780	OpenSea	TSPEAR;TSPEAR	Body;5'UTR	chr21	46051909	+	hg19	0.629977	6.64691e-05
cg07046142	OpenSea			chr8	72628609	-	hg19	0.629863	0.000111598
cg14147196	OpenSea	SLC6A1	3'UTR	chr3	11078979	-	hg19	0.62972	1.78096e-05
cg23782866	OpenSea	FAM155A	Body	chr13	107928782	-	hg19	0.629582	1.89492e-05
cg24641014	OpenSea	TMCO4	Body	chr1	20042065	+	hg19	0.629464	0.000842669
cg03692651	Island			chr19	22444593	-	hg19	0.629198	0.00365855
cg24461964	Island	KIF5C;KIF5C	5'UTR;1stExon	chr2	149633112	-	hg19	0.628984	0.000413077
cg11003814	S_Shelf			chr8	4854917	+	hg19	0.628747	0.00220084
cg07719677	OpenSea	LINC01088	Body	chr4	80006323	+	hg19	0.628741	3.97267e-05
cg14628993	OpenSea	SH3GL2	Body	chr9	17591842	+	hg19	0.628735	0.000615059
cg04098866	Island			chr16	51190201	-	hg19	0.628625	0.00036909
cg07616879	OpenSea			chr10	134631386	-	hg19	0.628023	0.00323463
cg04144412	OpenSea			chr6	153481079	-	hg19	0.62789	3.74205e-05
cg00937402	OpenSea			chr8	15378762	+	hg19	0.627744	2.11731e-05
cg15712177	S_Shore	RUNX3;RUNX3	Body;Body	chr1	25236296	+	hg19	0.62758	0.000143744
cg04850212	OpenSea	ATP8A2	Body	chr13	26090072	-	hg19	0.627554	0.000410569
cg07924653	OpenSea	LDB2;LDB2	Body;Body	chr4	16883525	-	hg19	0.627497	2.65204e-05
cg10941185	N_Shore	DLC1;DLC1	Body;Body	chr8	12988516	-	hg19	0.627392	0.00237329
cg08818829	Island	DNAH5	Body	chr5	13810279	+	hg19	0.62738	0.00078956
cg04348981	OpenSea	INPP4B;INPP4B	5'UTR;5'UTR	chr4	143354022	-	hg19	0.627369	2.02879e-05
cg00230381	OpenSea	HAO1	Body	chr20	7905581	+	hg19	0.6273	0.00331647
cg16055614	OpenSea	PRUNE;PRUNE;PRUNE;PRUNE;PRUNE;PRUNE;PRUNE;PRUNE	5'UTR;Body;Body;Body;Body;Body;Body;Body	chr1	150997133	+	hg19	0.627201	0.0111851
cg10941721	OpenSea	MAGEB1;MAGEB1;MAGEB1	Body;Body;Body	chrX	30269613	-	hg19	0.627186	0.000277215
cg26175583	OpenSea			chr4	137316798	+	hg19	0.627089	0.000908166
cg18330932	OpenSea	STIM1;STIM1;STIM1	Body;Body;Body	chr11	3980498	-	hg19	0.626831	0.000675569
cg03434780	OpenSea	ROBO1;ROBO1;ROBO1;ROBO1	Body;Body;Body;Body	chr3	78719421	+	hg19	0.626789	0.00529578
cg17372047	S_Shore			chr19	22807010	-	hg19	0.626725	9.03031e-05
cg14106167	S_Shore			chr9	23851770	-	hg19	0.626594	1.85772e-05
cg00925947	OpenSea			chr4	134932828	-	hg19	0.626573	0.00221501
cg11472952	N_Shelf			chr22	50095755	-	hg19	0.626569	0.0121761
cg00448891	Island			chr10	134731784	+	hg19	0.62636	0.0139257
cg07962143	Island			chr19	57149436	+	hg19	0.626076	4.88616e-05
cg12054575	OpenSea			chr13	34862475	+	hg19	0.626076	5.34525e-05
cg08912420	OpenSea	MICU3	Body	chr8	16965789	+	hg19	0.625959	0.00161286
cg24874180	N_Shore	DKK2	Body	chr4	107956405	+	hg19	0.625928	0.000275963
cg11827998	Island	TMEM121	Body	chr14	105995685	-	hg19	0.625836	0.000299749
cg02076100	OpenSea	ROBO2;ROBO2;ROBO2;ROBO2;ROBO2	5'UTR;Body;Body;Body;Body	chr3	77369657	-	hg19	0.625654	9.57237e-06
cg01188509	N_Shelf	IGF2R	Body	chr6	160509295	-	hg19	0.625622	3.37099e-05
cg17776382	OpenSea	LINC01192	Body	chr3	162901932	+	hg19	0.6255	0.000928061
cg10105341	OpenSea	STAG1	Body	chr3	136149085	-	hg19	0.625346	0.000929845
cg06458188	OpenSea			chr8	19589914	-	hg19	0.625175	0.00167019
cg24718038	OpenSea			chr3	24907574	+	hg19	0.625132	0.00756816
cg09435920	OpenSea			chr17	75033339	+	hg19	0.624761	0.00192903
cg15479434	OpenSea			chr8	31246902	-	hg19	0.624167	0.000596506
cg03850198	OpenSea			chr1	9090070	-	hg19	0.623717	0.00205552
cg11900120	N_Shore	PTPRN2;PTPRN2;PTPRN2	Body;Body;Body	chr7	158037149	+	hg19	0.623441	2.1117e-05
cg03031526	OpenSea	PCDH7	Body	chr4	31070017	-	hg19	0.623317	0.000887314
cg27583010	S_Shelf	CORO1A;LOC606724	Body;TSS1500	chr16	30198505	-	hg19	0.623315	0.00196708
cg15452244	OpenSea	ALDH5A1;ALDH5A1	Body;Body	chr6	24525041	-	hg19	0.623078	0.000430497
cg13581422	S_Shore			chr3	130236522	+	hg19	0.623015	0.000138094
cg09478095	S_Shore			chr2	662887	+	hg19	0.62287	1.51752e-05
cg12588725	OpenSea	NRG1;NRG1;NRG1;NRG1;NRG1;NRG1;NRG1;NRG1;NRG1;NRG1	Body;Body;Body;Body;Body;Body;Body;Body;Body;Body	chr8	32606319	+	hg19	0.622709	0.000144134
cg09131511	OpenSea	FAP	Body	chr2	163089214	+	hg19	0.622547	0.00112428
cg07149112	OpenSea			chr19	23292461	-	hg19	0.622545	0.00114772
cg24196122	OpenSea			chr18	63636217	+	hg19	0.622508	0.00638349
cg14994521	OpenSea			chr4	189158022	+	hg19	0.622312	0.00249576
cg04453124	OpenSea	DLG5	Body	chr10	79596240	+	hg19	0.622199	9.66711e-05
cg05852523	N_Shore	CDH13	TSS1500	chr16	82659960	+	hg19	0.622065	0.000353348
cg07072257	OpenSea	RANBP9	Body	chr6	13625427	-	hg19	0.621821	9.57237e-06
cg02032559	S_Shore	INO80C;INO80C;INO80C	TSS1500;TSS1500;TSS1500	chr18	33078287	+	hg19	0.621791	6.72119e-05
cg05228284	Island	DIRAS1	5'UTR	chr19	2720847	-	hg19	-0.203186	0.0012275
cg03851490	OpenSea	CXorf22	TSS200	chrX	35937794	-	hg19	0.621571	6.61171e-05
cg03556771	OpenSea	MIR299;MIR380	TSS200;TSS1500	chr14	101490122	+	hg19	0.621287	0.000178853
cg10036368	OpenSea	LOC285796	Body	chr6	163742913	+	hg19	0.62108	0.000404431
cg19356117	Island			chr13	23734304	-	hg19	0.620921	0.000251218
cg00750366	N_Shelf	HLA-DPB1	Body	chr6	33044510	-	hg19	0.620455	0.000396406
cg12249901	N_Shore			chr8	1309967	+	hg19	0.620423	0.000139306
cg08362210	S_Shore	MIR196B	TSS1500	chr7	27209828	+	hg19	-0.311514	2.07869e-05
cg11338346	S_Shore	ZNF728	TSS1500	chr19	23187382	+	hg19	0.619771	0.000872906
cg11498870	Island	DCAF4L2;DCAF4L2	5'UTR;1stExon	chr8	88886243	+	hg19	0.619643	0.000888097
cg08271489	OpenSea	ITPR2	Body	chr12	26587292	-	hg19	0.619532	0.000787697
cg05155840	Island	HAND2	Body	chr4	174448841	-	hg19	0.619513	0.000154318
cg08341316	Island	DKK2;DKK2	1stExon;5'UTR	chr4	107956955	+	hg19	0.619499	0.00843479
cg26028074	OpenSea	ASIC2	Body	chr17	32201533	-	hg19	0.61918	0.00031509
cg25119419	OpenSea			chr7	91527567	+	hg19	0.619134	0.00465037
cg07117674	Island	ARHGAP20	Body	chr11	110582946	+	hg19	-0.203661	0.0059269
cg18347497	OpenSea			chr8	60442729	-	hg19	0.618737	0.00432581
cg10540437	OpenSea			chr5	135956455	-	hg19	0.618577	0.000318948
cg25236168	OpenSea			chr17	68295361	+	hg19	0.618497	0.00364069
cg25732104	OpenSea	GJB5	TSS200	chr1	35220710	+	hg19	0.618351	2.48472e-05
cg27575788	OpenSea	EYA1;EYA1;EYA1;EYA1;EYA1;EYA1	5'UTR;Body;Body;Body;Body;Body	chr8	72264609	+	hg19	0.618126	0.00157062
cg25678070	Island			chr10	132873829	-	hg19	0.618001	0.00193472
cg17323877	OpenSea	ECHDC1;ECHDC1;ECHDC1;ECHDC1;ECHDC1	3'UTR;3'UTR;Body;Body;Body	chr6	127623877	-	hg19	0.617975	0.000109199
cg13434626	OpenSea			chr4	155129865	-	hg19	0.617858	0.00413712
cg13834746	OpenSea			chr13	87215306	+	hg19	0.617829	0.000386733
cg01445459	OpenSea	SH3GL2	Body	chr9	17742148	+	hg19	0.617691	0.000863538
cg02554361	Island	CIITA	Body	chr16	11001757	-	hg19	0.617517	0.000807213
cg22557012	OpenSea	ABCA6	TSS1500	chr17	67138792	+	hg19	0.617308	0.00342485
cg08345040	OpenSea	CPZ;CPZ;CPZ	Body;Body;Body	chr4	8608235	+	hg19	0.617198	0.00132186
cg02058924	S_Shore	CHFR;CHFR;CHFR;CHFR;CHFR	TSS1500;TSS1500;TSS1500;TSS1500;TSS1500	chr12	133465592	+	hg19	0.617119	0.00254922
cg11014373	Island			chr2	105479054	-	hg19	0.61667	0.0384909
cg18094781	OpenSea	RARB;RARB	TSS1500;TSS1500	chr3	25469430	+	hg19	-0.379234	2.15777e-05
cg06590513	Island	EPHA7	Body	chr6	94127664	+	hg19	-0.203708	0.0295088
cg00834519	OpenSea	WASF3;WASF3	5'UTR;5'UTR	chr13	27203560	+	hg19	0.616369	9.64247e-05
cg23600146	N_Shore	SRRM3;SRRM3	TSS1500;TSS1500	chr7	75830925	+	hg19	0.615948	0.000108568
cg01044632	S_Shelf			chr8	918829	-	hg19	0.615632	1.3592e-05
cg00213142	OpenSea	RAD54L2	Body	chr3	51672239	+	hg19	0.615631	0.000262164
cg08939521	Island			chr10	43394116	+	hg19	0.615585	0.0161088
cg11498333	OpenSea	ADARB2	Body	chr10	1547459	+	hg19	0.615581	0.000573369
cg09258200	OpenSea	SHROOM3	Body	chr4	77669688	-	hg19	0.61534	0.000555651
cg10146623	OpenSea	AP1AR;AP1AR	Body;Body	chr4	113187832	+	hg19	0.61526	0.00758187
cg00210019	OpenSea	LIMCH1;LIMCH1;LIMCH1;LIMCH1;LIMCH1	5'UTR;Body;Body;Body;Body	chr4	41462328	+	hg19	0.615136	0.00096642
cg18713564	OpenSea	LIFR;LIFR	5'UTR;5'UTR	chr5	38531164	+	hg19	0.615101	0.000283165
cg04342110	S_Shelf	RYR1;RYR1	Body;Body	chr19	38945908	-	hg19	0.615023	0.000451823
cg11586570	Island			chr7	63498133	+	hg19	0.614939	0.000645519
cg11165881	N_Shore	CHL1	TSS1500	chr3	238048	+	hg19	0.614825	0.000561827
cg12425530	OpenSea	KLRF2	TSS1500	chr12	10032663	+	hg19	0.614734	1.37124e-05
cg27663389	Island			chr19	21666098	-	hg19	0.614485	0.00953367
cg21995960	OpenSea			chr8	12935118	+	hg19	0.614372	0.000149258
cg07164606	OpenSea	MARCO	TSS1500	chr2	119698672	+	hg19	0.614081	5.99084e-05
cg16518165	OpenSea	ODZ2	Body	chr5	166732608	+	hg19	0.613924	0.000138094
cg07751608	OpenSea	LOC100506272	Body	chr4	188571312	+	hg19	0.613824	0.00222761
cg18929889	OpenSea			chr8	1208878	-	hg19	0.613515	0.00123488
cg19270089	OpenSea	CADPS;CADPS;CADPS	Body;Body;Body	chr3	62440705	-	hg19	0.613506	0.00171123
cg07190059	OpenSea	SNAP25;SNAP25	5'UTR;5'UTR	chr20	10253002	+	hg19	0.613391	0.000752421
cg24842859	Island	RUNX3;RUNX3	TSS1500;Body	chr1	25257599	-	hg19	-0.203785	0.000437995
cg15197756	OpenSea	ARHGAP26;ARHGAP26	Body;Body	chr5	142396536	-	hg19	0.613293	1.39967e-05
cg08338866	OpenSea	FGF13;FGF13;FGF13;FGF13	Body;Body;Body;Body	chrX	137857661	-	hg19	0.613256	0.00114192
cg04971763	OpenSea			chr19	21182790	-	hg19	0.613199	0.0043987
cg05230511	OpenSea	INADL	Body	chr1	62596817	-	hg19	0.613062	3.3599e-05
cg10156846	N_Shore			chr7	96649140	-	hg19	0.613028	0.00432975
cg11411106	OpenSea	HS6ST3	Body	chr13	97107445	+	hg19	0.61286	0.000254799
cg07810164	Island	EGFL6;EGFL6	Body;Body	chrX	13588174	-	hg19	0.612789	0.000137915
cg02472809	OpenSea			chr8	143119854	+	hg19	0.61272	6.12834e-05
cg15584430	OpenSea	SLC35F5;SLC35F5	Body;Body	chr2	114477306	-	hg19	0.612569	0.000358377
cg25261734	OpenSea			chr14	107114779	+	hg19	0.612279	0.0116795
cg11513637	N_Shore	CCNA1;CCNA1;CCNA1;CCNA1	TSS1500;TSS1500;TSS1500;TSS1500	chr13	37005501	-	hg19	0.612266	0.0112294
cg17001806	OpenSea			chr8	143115310	+	hg19	0.612138	1.39233e-05
cg18024290	OpenSea	ZFC3H1	Body	chr12	72030292	+	hg19	0.612065	1.37124e-05
cg02939245	OpenSea			chr2	224540244	-	hg19	0.612004	1.38687e-05
cg03505963	OpenSea	DSCR8;DSCR8;DSCR8;DSCR4;DSCR8;DSCR8	TSS200;TSS200;TSS200;1stExon;TSS200;TSS200	chr21	39493344	-	hg19	0.611935	0.00113017
cg21801223	OpenSea			chr12	98648287	+	hg19	0.61181	0.00110921
cg07372384	OpenSea			chr4	33892096	-	hg19	0.61166	0.00259516
cg15397448	Island	MAP9	5'UTR	chr4	156297858	+	hg19	0.611628	0.0126276
cg00430372	OpenSea	RCAN3;RCAN3;RCAN3;RCAN3;RCAN3;RCAN3;RCAN3;RCAN3;RCAN3;RCAN3	5'UTR;5'UTR;Body;Body;Body;Body;Body;Body;Body;Body	chr1	24853821	+	hg19	0.611425	0.000158207
cg05212403	OpenSea	TCF4;TCF4;TCF4;TCF4;TCF4;TCF4;TCF4;TCF4;TCF4;TCF4;TCF4	Body;Body;Body;Body;Body;Body;Body;Body;Body;Body;5'UTR	chr18	53068637	+	hg19	0.611168	0.0280332
cg09728607	Island			chr16	51190065	-	hg19	0.610981	0.00274878
cg26421169	OpenSea			chr11	104781259	-	hg19	0.610815	0.000458535
cg06163144	OpenSea	ABCA10	Body	chr17	67216785	+	hg19	0.610745	0.00415156
cg10392188	N_Shelf	CELF2;CELF2	Body;Body	chr10	11203213	+	hg19	0.610713	0.00103359
cg23753415	Island	TMEM132E	Body	chr17	32909292	+	hg19	0.610635	0.000636872
cg25203310	N_Shore			chr8	1244335	-	hg19	0.610589	6.29437e-05
cg02146740	OpenSea	CSMD1	Body	chr8	3890512	+	hg19	0.610463	2.08523e-05
cg16641455	OpenSea	FAM155A	Body	chr13	107973266	+	hg19	0.610328	1.39967e-05
cg17285116	OpenSea			chr1	154267502	+	hg19	0.610265	0.000171752
cg14432153	Island	FAM19A5;FAM19A5	3'UTR;3'UTR	chr22	49146376	+	hg19	0.610262	0.000151503
cg26244164	N_Shore	DLC1;DLC1	Body;Body	chr8	12987449	-	hg19	0.610157	0.00288723
cg17557119	OpenSea	TDRD15	TSS200	chr2	21346767	+	hg19	0.610148	1.42864e-05
cg10292801	OpenSea			chr16	82609097	-	hg19	0.6101	7.61829e-05
cg20077230	OpenSea			chr3	67022852	-	hg19	0.610031	0.0023724
cg12376355	OpenSea	EXOC2;EXOC2	Body;Body	chr6	579629	-	hg19	0.610016	1.3592e-05
cg13821765	OpenSea			chr16	82609548	+	hg19	0.609834	0.000313234
cg23304135	OpenSea			chrX	3187835	-	hg19	0.609809	0.000503712
cg03915187	OpenSea			chr16	34727092	+	hg19	0.609535	6.60358e-05
cg27454780	OpenSea			chr4	68236744	-	hg19	0.609447	9.31701e-05
cg09107029	OpenSea	SYT1;SYT1;SYT1;SYT1	5'UTR;5'UTR;5'UTR;5'UTR	chr12	79440626	+	hg19	0.60937	0.00141829
cg01593851	OpenSea	GOLGA2P9	Body	chr19	22784788	+	hg19	0.60934	7.27725e-05
cg22044634	OpenSea			chr2	155446859	-	hg19	0.608666	0.000112128
cg09250376	OpenSea	DOK6	Body	chr18	67455816	+	hg19	0.608648	0.00815285
cg22370006	N_Shore	OPRM1;OPRM1;OPRM1;OPRM1;OPRM1;OPRM1;OPRM1;OPRM1;OPRM1;OPRM1;OPRM1;OPRM1	TSS200;TSS200;Body;TSS200;TSS200;TSS1500;TSS200;TSS200;TSS200;TSS200;5'UTR;Body	chr6	154360344	-	hg19	0.608468	0.000114537
cg04353007	OpenSea	TAS2R39	TSS1500	chr7	142880306	-	hg19	0.608458	0.000866615
cg01433202	OpenSea			chr2	83283303	+	hg19	0.608299	3.31629e-05
cg18812368	OpenSea			chr4	32271164	+	hg19	0.608283	0.00255019
cg27095650	S_Shelf	PTCHD2	Body	chr1	11593605	+	hg19	0.607939	5.71607e-05
cg17343563	OpenSea	TFAP2B	Body	chr6	50803945	+	hg19	0.607793	0.000891948
cg18826718	OpenSea	SCN10A;SCN10A;SCN10A	Body;Body;Body	chr3	38780151	-	hg19	0.607768	0.000537507
cg07439037	N_Shore			chr17	21952858	+	hg19	0.607735	0.000709151
cg26369047	OpenSea	SCN11A	TSS200	chr3	38995199	+	hg19	-0.313208	2.23043e-05
cg02126446	S_Shore	VGLL3	TSS1500	chr3	87040640	+	hg19	-0.337629	2.41846e-05
cg05382653	OpenSea			chr8	93891273	+	hg19	0.607527	0.00131215
cg23482190	OpenSea	APC;APC;APC	Body;Body;Body	chr5	112093103	-	hg19	0.607476	4.6115e-05
cg05215605	OpenSea	CDK6;CDK6	Body;Body	chr7	92352149	-	hg19	0.607409	0.000401482
cg07346177	S_Shore	DLGAP2	Body	chr8	1580998	-	hg19	0.607287	0.0116126
cg02503981	N_Shore			chr13	112720182	+	hg19	0.606755	5.09356e-05
cg05083982	OpenSea	LOC101927229	Body	chr18	52777963	+	hg19	0.606657	0.00115313
cg10617143	N_Shore	ZNF729	TSS1500	chr19	22468635	+	hg19	0.606607	0.0209134
cg04094193	S_Shore	YTHDC1;YTHDC1	TSS1500;TSS1500	chr4	69216103	-	hg19	-0.474268	2.43018e-05
cg02069619	N_Shore	LPIN1	TSS1500	chr2	11885266	+	hg19	0.606418	0.00160623
cg26528531	OpenSea	PCDH7	Body	chr4	30820948	+	hg19	0.606318	2.20047e-05
cg03644484	OpenSea	KIAA1109	Body	chr4	123231002	-	hg19	0.606006	5.47386e-05
cg21342470	OpenSea			chr8	35744638	+	hg19	0.605872	0.000401856
cg14980449	OpenSea	ADARB2	Body	chr10	1710239	-	hg19	0.605831	7.49052e-05
cg24785495	OpenSea			chr14	71839232	-	hg19	0.605651	0.000267068
cg18194887	N_Shelf	BET1	Body	chr7	93629937	-	hg19	0.605639	1.99126e-05
cg25086418	S_Shore	DLC1	Body	chr8	13135151	-	hg19	0.605609	0.00456322
cg16048904	S_Shore	ZNF418	TSS1500	chr19	58448067	+	hg19	0.605476	1.34622e-05
cg04410757	OpenSea			chr4	126113206	+	hg19	0.605223	0.000652297
cg17356111	OpenSea			chr13	21668965	+	hg19	0.605098	6.57336e-05
cg12165546	N_Shore			chr8	23566799	+	hg19	0.60507	0.000635899
cg06385583	OpenSea			chr2	12596843	-	hg19	0.605019	0.00117291
cg02194211	OpenSea	FAM3D;FAM3D	1stExon;5'UTR	chr3	58652346	+	hg19	0.604927	1.64978e-05
cg09055992	OpenSea	DLGAP2	Body	chr8	1626697	-	hg19	0.604783	0.00181889
cg23409184	OpenSea			chr7	35464345	-	hg19	0.604478	2.12212e-05
cg05089090	N_Shore	CCNA1;CCNA1;CCNA1;CCNA1	TSS1500;TSS1500;TSS1500;TSS1500	chr13	37005570	+	hg19	0.604439	0.000364493
cg08206906	Island			chr19	22701260	+	hg19	0.604353	0.00224826
cg21339799	OpenSea	ARHGAP15	Body	chr2	144486573	-	hg19	0.60435	0.00013839
cg25730670	OpenSea	LEP	5'UTR	chr7	127891366	+	hg19	0.604301	3.24168e-05
cg03920512	OpenSea	HSF5	Body	chr17	56525236	-	hg19	0.604109	7.18931e-05
cg17148453	OpenSea			chr1	68811945	-	hg19	0.604093	0.000175544
cg07603991	Island	SHISA6	Body	chr17	11461103	-	hg19	0.60407	5.68781e-05
cg09010228	OpenSea	DOCK8;DOCK8;DOCK8	Body;Body;Body	chr9	293115	+	hg19	0.604043	0.000989433
cg13722999	Island			chr9	29826639	+	hg19	0.603893	7.29514e-05
cg11576468	OpenSea	ZNF737	TSS1500	chr19	20749810	-	hg19	0.603709	0.000149593
cg02337349	Island	SLC38A3;SLC38A3	1stExon;5'UTR	chr3	50242754	+	hg19	0.60356	3.54395e-05
cg02095946	N_Shore			chr8	1397913	-	hg19	0.603476	0.000408474
cg12778481	OpenSea	CDK14;CDK14;CDK14;CDK14	3'UTR;3'UTR;3'UTR;3'UTR	chr7	90779222	+	hg19	0.603469	0.00228787
cg21167643	S_Shore	CAPN2;CAPN2	Body;Body	chr1	223937196	+	hg19	0.603436	1.81364e-05
cg23472261	OpenSea	EPHB6	5'UTR	chr7	142560422	+	hg19	0.603428	0.000106356
cg12302880	OpenSea	R3HDM2	Body	chr12	57671076	+	hg19	0.603251	0.000611809
cg16115318	OpenSea			chr22	50129935	+	hg19	0.602925	0.00132232
cg26576836	OpenSea			chr13	19980456	-	hg19	0.602902	0.0148103
cg11542543	OpenSea	FAM155A	Body	chr13	108017565	+	hg19	0.602898	0.000268572
cg08627720	Island			chr15	96959977	+	hg19	0.602845	0.00443071
cg04157722	OpenSea			chr5	6428368	-	hg19	0.602615	9.24384e-05
cg20314184	OpenSea	ZNF99	TSS200	chr19	22967051	-	hg19	0.602444	0.00294
cg26432350	OpenSea	NBEAL2	Body	chr3	47040357	-	hg19	0.602435	7.47657e-05
cg09841884	OpenSea	LDB2;LDB2	Body;3'UTR	chr4	16504379	+	hg19	0.602316	0.00737827
cg15232459	OpenSea	DLG2	Body	chr11	84708859	+	hg19	0.602185	5.7737e-05
cg07508649	S_Shelf			chr6	31873772	+	hg19	0.601956	0.00011672
cg16338523	OpenSea	SLC6A15;SLC6A15	Body;Body	chr12	85268154	-	hg19	0.601865	0.00742072
cg03072697	OpenSea			chr4	46510272	-	hg19	0.60177	7.70476e-05
cg06230247	Island	MPST;MPST;MPST;MPST	Body;Body;Body;Body	chr22	37420730	+	hg19	0.601667	1.98803e-05
cg22199335	OpenSea	PCDH7;PCDH7	Body;Body	chr4	31087971	-	hg19	0.601635	0.00433864
cg10154359	OpenSea	NTS	Body	chr12	86271294	-	hg19	0.601459	6.05491e-05
cg01917932	Island			chr8	1138928	-	hg19	0.601408	0.00010683
cg13451082	Island	OLFM1;OLFM1	Body;Body	chr9	137980821	-	hg19	0.601343	0.000578627
cg02750668	OpenSea			chr9	99497657	+	hg19	0.601338	0.00326524
cg17566342	OpenSea	PACRG-AS1;PACRG;PACRG;PACRG	Body;Body;Body;Body	chr6	163731989	+	hg19	0.60127	0.00206069
cg09665331	OpenSea			chr1	195867753	-	hg19	0.601234	0.00513769
cg00670714	OpenSea	APOD	5'UTR	chr3	195310145	+	hg19	0.601065	1.37124e-05
cg23232849	S_Shelf	SPSB4	Body	chr3	140817977	+	hg19	0.600852	0.00100159
cg10781942	OpenSea	HTR1E	5'UTR	chr6	87723834	-	hg19	0.600766	1.39967e-05
cg23713176	S_Shore	PCDH10;PCDH10;PCDH10	Body;3'UTR;1stExon	chr4	134074369	+	hg19	0.600588	0.000429646
cg21241151	OpenSea			chr9	16310954	-	hg19	0.600548	3.91974e-05
cg08169950	N_Shelf			chr1	247799571	-	hg19	0.600229	4.19994e-05
cg10574939	OpenSea	DLC1;DLC1;DLC1;DLC1	5'UTR;1stExon;Body;Body	chr8	12973744	+	hg19	0.600181	0.00676968
cg11028578	OpenSea			chr13	34551176	-	hg19	0.599979	0.00124456
cg10520331	OpenSea	SYT8;SYT8;SYT8;SYT8;SYT8;SYT8;SYT8;SYT8	Body;Body;Body;Body;ExonBnd;ExonBnd;ExonBnd;ExonBnd	chr11	1856698	+	hg19	0.599881	0.000360964
cg23218601	OpenSea			chr1	248074896	+	hg19	0.599516	0.00463867
cg27652974	OpenSea			chr4	34669775	+	hg19	0.599484	0.000165366
cg06940331	OpenSea	LINCR-0002	Body	chr3	191220872	+	hg19	0.599416	3.49836e-05
cg27317493	OpenSea	TP73;TP73;TP73;TP73	Body;Body;Body;Body	chr1	3612430	-	hg19	0.599376	0.00526871
cg23303311	S_Shore			chr19	23186883	-	hg19	0.599007	0.0481717
cg20503050	Island			chr8	1053480	-	hg19	0.598946	0.000235743
cg13484901	OpenSea	ATF7IP	Body	chr12	14607340	-	hg19	0.598685	1.39967e-05
cg22629903	OpenSea			chr8	16772868	-	hg19	0.598602	0.0113765
cg21687563	OpenSea	TTC28	Body	chr22	28838019	+	hg19	0.598558	1.10817e-05
cg06097717	OpenSea			chr2	59086942	-	hg19	0.598222	1.43742e-05
cg21220419	OpenSea			chr12	13515309	-	hg19	0.597645	0.000159456
cg02383130	Island	AMPH;AMPH;AMPH;AMPH	5'UTR;5'UTR;1stExon;1stExon	chr7	38670957	-	hg19	0.597534	0.0286523
cg26508619	N_Shore	GABRG3	TSS1500	chr15	27215681	+	hg19	0.597513	0.0077031
cg06557618	S_Shelf			chr19	22809024	-	hg19	0.597503	0.00187771
cg13646020	N_Shore	PHOX2B	1stExon	chr4	41750390	-	hg19	0.597351	0.000170401
cg09630314	OpenSea			chr6	16810954	-	hg19	0.59727	0.000856083
cg03185898	OpenSea	DLG2;DLG2;DLG2	Body;Body;Body	chr11	84567297	+	hg19	0.596987	0.000120435
cg20837403	OpenSea	FLJ33360	Body	chr5	6328447	+	hg19	0.596978	0.000945983
cg04294319	N_Shelf			chr1	50878140	-	hg19	0.596709	0.000702632
cg13894067	OpenSea			chr9	23153093	+	hg19	0.596669	5.60248e-05
cg16791619	OpenSea			chr14	29228940	+	hg19	0.596665	0.000773838
cg05676456	OpenSea			chr9	128771545	-	hg19	0.596653	0.000673815
cg15056304	N_Shore	ARL5A;ARL5A;ARL5A	Body;5'UTR;5'UTR	chr2	152682847	-	hg19	0.596506	1.59962e-05
cg16931425	OpenSea	OR3A3	TSS1500	chr17	3323430	+	hg19	0.596468	0.0230971
cg12552746	OpenSea			chr7	57454992	-	hg19	0.59641	8.21241e-05
cg22183892	OpenSea			chr12	28325378	+	hg19	0.59607	0.00240343
cg09671989	OpenSea			chr16	88330828	-	hg19	0.596047	0.000146689
cg09457288	OpenSea	FOCAD	5'UTR	chr9	20660143	+	hg19	0.595968	0.000107324
cg13347257	Island	LHFPL4	Body	chr3	9594151	-	hg19	0.595743	0.00861429
cg09427041	OpenSea			chr12	66380213	-	hg19	0.595707	0.000329058
cg20583374	OpenSea	LY86;LY86-AS1	Body;Body	chr6	6609112	-	hg19	0.595524	0.000130947
cg27125605	Island	WNT9B;WNT9B	5'UTR;1stExon	chr17	44928995	-	hg19	-0.203803	0.035514
cg02676742	OpenSea			chr6	153551769	-	hg19	0.594663	0.000868658
cg25944668	OpenSea	EFHA2	Body	chr8	16940339	+	hg19	0.594623	8.19079e-05
cg26867393	OpenSea	GTF2E2	Body	chr8	30440319	-	hg19	0.594495	0.000396903
cg22168287	OpenSea	KIAA1217;KIAA1217;KIAA1217;KIAA1217	Body;Body;Body;Body	chr10	24544293	-	hg19	0.594451	0.000109501
cg23858471	OpenSea	LINCR-0003	Body	chr5	56869486	-	hg19	0.59425	6.16761e-05
cg13544946	N_Shelf	TLN1	5'UTR	chr9	35729779	-	hg19	0.59413	0.000118576
cg11155735	OpenSea	CSGALNACT1;CSGALNACT1	TSS1500;TSS1500	chr8	19540479	+	hg19	0.594098	0.0024401
cg24227397	S_Shelf			chr22	49640134	-	hg19	0.593897	0.000103806
cg04141819	OpenSea	PRRC1;PRRC1	Body;Body	chr5	126872089	+	hg19	0.593701	4.97534e-05
cg08379987	OpenSea	C13orf26	Body	chr13	31507139	+	hg19	0.593594	0.000570064
cg24974047	OpenSea	COL25A1;COL25A1;COL25A1;COL25A1	Body;Body;Body;Body	chr4	109948014	+	hg19	0.593565	0.000498079
cg19814209	OpenSea	DZANK1	Body	chr20	18411869	-	hg19	0.59352	1.95724e-05
cg13670883	OpenSea	LINC01212	TSS1500	chr3	70047594	-	hg19	0.593356	0.000353698
cg03168896	N_Shore			chr3	44036098	+	hg19	0.593299	6.64691e-05
cg07348641	S_Shore	FAM123A;FAM123A	TSS1500;TSS1500	chr13	25746495	+	hg19	0.59317	0.00603493
cg13042363	OpenSea			chr5	1938549	-	hg19	0.593134	0.00116562
cg05285759	OpenSea	TBCK;TBCK;TBCK;TBCK	Body;Body;Body;Body	chr4	106986567	+	hg19	0.59312	0.00497824
cg26040583	OpenSea			chr7	82286401	+	hg19	0.593113	0.00597769
cg04971836	OpenSea	ZMYM2;ZMYM2;ZMYM2;ZMYM2	Body;Body;Body;Body	chr13	20609426	+	hg19	0.592702	1.96218e-05
cg25472353	S_Shore	ELMO1	TSS1500	chr7	37489005	-	hg19	0.592682	0.00174943
cg15473569	N_Shore			chr17	45854061	+	hg19	0.592633	0.00186127
cg06376598	OpenSea	SSH2	Body	chr17	28049938	+	hg19	0.592589	0.000735543
cg15952457	OpenSea	CDH13;CDH13;CDH13;CDH13;CDH13;CDH13	5'UTR;Body;Body;Body;Body;Body	chr16	82959366	-	hg19	0.592435	0.000307029
cg15157672	OpenSea	DYRK1A;DYRK1A;DYRK1A;DYRK1A	Body;Body;Body;Body	chr21	38869457	+	hg19	0.592431	0.000225774
cg12720135	OpenSea	RARB;RARB	Body;Body	chr3	25394538	-	hg19	0.592417	0.00265507
cg26027366	OpenSea	GPATCH8;GPATCH8;GPATCH8;GPATCH8;GPATCH8;GPATCH8	Body;Body;Body;Body;Body;Body	chr17	42486913	-	hg19	0.592386	0.00158114
cg19658601	OpenSea			chr6	49975571	-	hg19	0.592385	0.00200022
cg09157741	OpenSea			chr11	49386143	+	hg19	0.59228	0.000237744
cg18432768	OpenSea	KCNJ16;KCNJ16;KCNJ16	5'UTR;TSS1500;5'UTR	chr17	68100565	+	hg19	0.592273	0.000218101
cg22491440	OpenSea			chr1	18311356	-	hg19	0.592226	0.0044328
cg17631451	OpenSea	TREX1;TREX1;TREX1;TREX1	5'UTR;1stExon;1stExon;5'UTR	chr3	48507354	-	hg19	0.591957	2.50517e-05
cg23700969	OpenSea			chr9	113911543	+	hg19	0.591944	1.37124e-05
cg00000765	OpenSea	GALNT2;GALNT2	Body;Body	chr1	230404313	-	hg19	0.591941	6.87354e-05
cg24179646	OpenSea	CABP1;CABP1;CABP1	TSS1500;TSS1500;Body	chr12	121087355	-	hg19	0.591897	1.42864e-05
cg05290385	OpenSea			chr4	31518348	+	hg19	0.591826	0.00106471
cg05006349	Island	KIAA1026;KIAA1026	1stExon;1stExon	chr1	14925517	-	hg19	0.591774	0.000233566
cg08406056	OpenSea			chr18	5074287	+	hg19	0.591761	0.00676217
cg23354510	OpenSea	LOC257358	TSS1500	chr5	169757430	-	hg19	0.591742	7.16542e-05
cg18170989	OpenSea	CAB39L;CAB39L;CAB39L	5'UTR;5'UTR;1stExon	chr13	49975383	-	hg19	0.591734	0.00026066
cg14390365	OpenSea	LOC101928710;LOC101928710	Body;Body	chr17	76615314	+	hg19	0.591708	0.00216772
cg01895649	N_Shore	LINC01305	TSS200	chr2	175190731	+	hg19	-0.379085	2.71833e-05
cg17192537	OpenSea	TARP;TARP	TSS1500;TSS1500	chr7	38314263	-	hg19	0.591648	0.000234073
cg00243365	OpenSea			chr6	130882897	-	hg19	0.591623	1.37124e-05
cg21747559	N_Shelf			chr8	16881966	+	hg19	0.591622	0.00984224
cg25988214	N_Shelf	SLC38A10;SLC38A10	Body;Body	chr17	79265759	+	hg19	0.591526	1.90679e-05
cg05176267	OpenSea			chr3	116516627	-	hg19	0.591483	0.00239911
cg23477501	OpenSea			chr13	23743886	+	hg19	0.591334	0.000546899
cg04020897	OpenSea			chr3	65112432	+	hg19	0.5912	0.00165161
cg03862290	OpenSea	MIR655	TSS200	chr14	101515739	-	hg19	0.59105	0.00240458
cg06187402	OpenSea			chr3	24844156	+	hg19	0.591023	3.78589e-05
cg00539049	OpenSea	LYPD6B	5'UTR	chr2	149933534	+	hg19	0.590934	0.000126266
cg12960028	OpenSea			chr2	129871394	-	hg19	0.590907	0.000237022
cg20673767	S_Shore	PTPRN2;PTPRN2;PTPRN2	Body;Body;Body	chr7	158061805	-	hg19	0.590816	4.58888e-05
cg27015810	OpenSea			chr14	89463499	+	hg19	0.590715	0.00326354
cg05857126	OpenSea	C16orf97	TSS200	chr16	52108007	+	hg19	-0.377113	2.73763e-05
cg08918383	OpenSea			chr10	118261052	-	hg19	0.590441	0.000264815
cg01078324	S_Shore	PDE10A;PDE10A	Body;Body	chr6	165749590	+	hg19	0.590257	2.02879e-05
cg12377211	OpenSea			chr9	4367191	-	hg19	0.590245	0.00446171
cg00607609	OpenSea	SYNPO2	Body	chr4	119962922	-	hg19	0.59021	0.000929215
cg04850479	S_Shelf	PROZ	TSS1500	chr13	113811569	-	hg19	-0.373174	2.75249e-05
cg06897233	OpenSea	LOC338694	TSS1500	chr11	68939885	-	hg19	-0.31822	2.76775e-05
cg24279075	OpenSea			chr13	87744249	+	hg19	0.589742	1.39233e-05
cg12041934	N_Shelf			chrX	8747423	-	hg19	0.589698	2.07069e-05
cg11301365	OpenSea			chr6	166417490	-	hg19	0.589659	5.674e-05
cg07963363	OpenSea	RUNX1T1;RUNX1T1;RUNX1T1;RUNX1T1	Body;Body;Body;Body	chr8	92983012	+	hg19	0.589456	2.61599e-05
cg00095333	OpenSea			chr17	70172535	+	hg19	0.589308	0.000509778
cg26535158	S_Shelf	NKIRAS2;NKIRAS2;NKIRAS2;NKIRAS2;NKIRAS2	Body;Body;Body;Body;3'UTR	chr17	40175841	-	hg19	0.589146	1.39233e-05
cg12462883	OpenSea	SLC9A10	TSS200	chr3	112013231	+	hg19	0.589112	0.000358377
cg01517680	Island			chr16	49499006	-	hg19	0.589102	0.00116696
cg21506565	Island	C6orf25;C6orf25;C6orf25;C6orf25;C6orf25;C6orf25	Body;Body;Body;Body;Body;Body	chr6	31691506	+	hg19	-0.203805	0.00805753
cg01857704	OpenSea	TMEM31;GLRA4	TSS200;Body	chrX	102965678	+	hg19	-0.232885	3.0751e-05
cg08701047	OpenSea			chr10	130085199	-	hg19	0.588951	0.000630123
cg27048388	OpenSea			chr13	22493776	-	hg19	0.588922	3.74113e-05
cg15797817	OpenSea	CUBN	Body	chr10	17045800	-	hg19	0.588868	6.87354e-05
cg19370689	OpenSea	LRRC17;FBXL13;LRRC17;FBXL13	5'UTR;Body;5'UTR;Body	chr7	102558323	+	hg19	0.588839	1.43742e-05
cg07545882	S_Shelf	PTCHD2	Body	chr1	11593613	+	hg19	0.588757	0.00181854
cg12533748	OpenSea			chr17	67957372	+	hg19	0.588686	0.000169092
cg20800221	OpenSea	OAS2;OAS2	Body;Body	chr12	113443790	+	hg19	0.588471	5.15843e-05
cg21264443	OpenSea	NGF	Body	chr1	115828878	+	hg19	0.588325	1.3592e-05
cg24158442	OpenSea	NFIX;NFIX;NFIX	Body;Body;Body	chr19	13140977	-	hg19	0.588189	2.53583e-05
cg20338413	OpenSea	POLQ	Body	chr3	121207626	-	hg19	0.588154	0.000101516
cg11682700	OpenSea	ZBTB20;ZBTB20;ZBTB20;ZBTB20;ZBTB20;ZBTB20;ZBTB20	1stExon;1stExon;Body;5'UTR;5'UTR;5'UTR;5'UTR	chr3	114477956	-	hg19	0.58806	0.000240614
cg26771052	OpenSea			chr8	18219472	+	hg19	0.588058	4.60783e-05
cg13828808	Island	ROR2	Body	chr9	94486945	-	hg19	-0.204187	0.0086268
cg20607577	OpenSea	DLC1;DLC1;DLC1	Body;Body;Body	chr8	12958141	+	hg19	0.587887	3.97683e-05
cg05557673	OpenSea	CGB1;SNAR-G1	TSS200;Body	chr19	49540333	-	hg19	0.587854	7.67294e-05
cg06250076	OpenSea	UBE2E1;UBE2E1;UBE2E1	Body;Body;Body	chr3	23926218	+	hg19	0.587767	3.80493e-05
cg02456621	OpenSea	RNASE8;NDRG2	TSS1500;Body	chr14	21524873	+	hg19	0.587733	0.00103238
cg23813732	OpenSea	MAP4K4;MAP4K4;MAP4K4	Body;Body;Body	chr2	102392841	-	hg19	0.587644	0.000976838
cg16070350	OpenSea	GRAP2;GRAP2;GRAP2;GRAP2	5'UTR;5'UTR;5'UTR;5'UTR	chr22	40339608	-	hg19	0.587301	0.00307214
cg08885927	OpenSea	IGSF21	Body	chr1	18625743	+	hg19	0.587139	0.0019271
cg20160039	OpenSea			chr4	189395410	-	hg19	0.587043	0.0277342
cg16496817	OpenSea			chr14	22203531	+	hg19	0.587025	2.63138e-05
cg21477508	N_Shore	FGF5;FGF5	TSS1500;TSS1500	chr4	81186901	-	hg19	0.586947	1.89492e-05
cg20941739	OpenSea	OPCML	Body	chr11	133035052	-	hg19	0.586907	0.00116002
cg25761793	Island			chr1	63782639	-	hg19	0.586834	4.66949e-05
cg16147880	OpenSea			chr7	63741486	-	hg19	0.58682	0.000659087
cg05931415	OpenSea	ABHD12;ABHD12	Body;Body	chr20	25320399	+	hg19	0.586808	0.00952984
cg06897282	OpenSea			chr13	27272800	-	hg19	0.586562	0.002374
cg25823677	OpenSea			chr6	89187290	+	hg19	0.586489	1.39233e-05
cg04559779	S_Shore	MIR124-2	Body	chr8	65291730	-	hg19	0.586448	0.00383315
cg24330522	Island	SOHLH2	Body	chr13	36788462	+	hg19	0.586411	0.00519548
cg08870763	OpenSea	DLC1;DLC1	Body;Body	chr8	13188376	-	hg19	0.586386	0.00106389
cg12207949	OpenSea	BMPR1B;BMPR1B;BMPR1B;BMPR1B	Body;Body;Body;Body	chr4	96046577	-	hg19	0.586342	3.65325e-05
cg20945465	OpenSea			chr13	28395271	-	hg19	0.586338	0.00201787
cg11293699	S_Shore	FOXL2;C3orf72	TSS1500;Body	chr3	138666473	-	hg19	0.586336	0.00106185
cg12228478	OpenSea	ELAVL2;ELAVL2;ELAVL2	Body;Body;Body	chr9	23747397	+	hg19	0.586194	0.000971368
cg12023726	OpenSea			chr21	45907905	+	hg19	0.586157	0.00273827
cg08766289	OpenSea	LOC101927286	Body	chr15	97972124	-	hg19	0.586143	1.88629e-05
cg05224424	OpenSea			chr3	55540361	-	hg19	0.586068	0.00118963
cg01552987	OpenSea	USH2A	Body	chr1	215855905	+	hg19	0.586021	0.00785045
cg14082114	OpenSea			chr8	89931604	-	hg19	0.585775	0.00172142
cg20631344	OpenSea	REV1;REV1	Body;Body	chr2	100059488	+	hg19	0.585645	0.000312373
cg02583562	OpenSea			chr15	26489846	-	hg19	0.585635	2.43632e-05
cg20743881	OpenSea	TLL1	3'UTR	chr4	167022415	+	hg19	0.585441	7.07106e-05
cg07538447	OpenSea	DLC1	Body	chr8	13115701	-	hg19	0.58541	0.000359708
cg06565951	OpenSea	AFAP1;AFAP1;AFAP1-AS1	3'UTR;3'UTR;Body	chr4	7763053	+	hg19	0.58532	5.60703e-05
cg04971534	S_Shore	SEZ6;SEZ6	TSS1500;TSS1500	chr17	27333432	-	hg19	0.585114	0.00550643
cg14253027	OpenSea	GFRA2;GFRA2;GFRA2	Body;Body;Body	chr8	21602343	+	hg19	0.58478	0.00461699
cg25201981	OpenSea	SLC39A12;SLC39A12;SLC39A12;SLC39A12	Body;Body;Body;Body	chr10	18251167	+	hg19	0.584767	1.37124e-05
cg20925841	Island	INHBB	Body	chr2	121104400	+	hg19	0.584677	0.0220156
cg12519676	OpenSea			chr4	174912210	-	hg19	0.584636	0.0208795
cg27063572	OpenSea			chr11	130607728	+	hg19	0.584621	0.000183721
cg23225415	OpenSea	CTNNA2;CTNNA2	Body;Body	chr2	80278200	+	hg19	0.58451	0.0118482
cg16622176	S_Shore	C18orf42	TSS1500	chr18	5197632	-	hg19	0.584389	5.51825e-05
cg03481274	OpenSea	RARB;RARB	TSS200;TSS200	chr3	25469708	-	hg19	-0.436713	3.10242e-05
cg23934731	Island			chr15	89904873	-	hg19	0.584255	1.72625e-05
cg08115682	Island	KCNA5	1stExon	chr12	5153729	+	hg19	0.584205	4.72241e-05
cg08567101	OpenSea	C6	TSS1500	chr5	41262984	+	hg19	-0.372156	3.137e-05
cg11664832	OpenSea	HNRNPLL;HNRNPLL	Body;Body	chr2	38808682	-	hg19	0.583862	1.69876e-05
cg02266222	OpenSea			chr2	7837687	+	hg19	0.583829	0.000453492
cg13254556	N_Shore	GRIA2;GRIA2;GRIA2	TSS1500;TSS1500;TSS1500	chr4	158140839	-	hg19	0.583706	0.000953604
cg10674392	OpenSea	IL12RB2;IL12RB2;IL12RB2;IL12RB2;IL12RB2;IL12RB2	Body;Body;Body;Body;Body;Body	chr1	67813535	-	hg19	0.583437	0.00187384
cg05723029	OpenSea	PIEZO2	Body	chr18	10896785	+	hg19	0.583385	0.00157235
cg23083836	N_Shelf			chr4	203317	+	hg19	0.583264	0.00111991
cg09229392	OpenSea			chr5	102855306	+	hg19	0.583161	7.90118e-05
cg02173749	Island	INHBB	1stExon	chr2	121104029	-	hg19	0.583045	0.024037
cg23519967	OpenSea	CACNA2D1;CACNA2D1	Body;Body	chr7	81919048	+	hg19	0.582958	0.000746742
cg15009304	OpenSea	CPXM2	Body	chr10	125534886	+	hg19	0.582908	0.00360465
cg14472937	S_Shore	MIR1282;SERF2	TSS200;3'UTR	chr15	44086034	+	hg19	0.5826	0.000931497
cg17591980	S_Shelf			chr9	93960152	-	hg19	0.582436	0.000307853
cg13511885	N_Shelf			chr3	128594740	-	hg19	0.58224	0.000347861
cg11862001	OpenSea			chr10	6764048	+	hg19	0.582215	0.00151556
cg05663891	OpenSea	ZNF257	TSS1500	chr19	22233809	-	hg19	0.582033	0.0032996
cg25590983	S_Shore	GPR149	TSS1500	chr3	154148660	+	hg19	0.581995	0.00242156
cg02747142	OpenSea	ASIC2	Body	chr17	32012852	-	hg19	0.581834	0.000561535
cg06894186	OpenSea	CACNB2;CACNB2;CACNB2;CACNB2;CACNB2;CACNB2	Body;Body;Body;Body;Body;Body	chr10	18448764	-	hg19	0.581537	0.000347251
cg14527639	OpenSea	NRXN3	Body	chr14	79359526	-	hg19	0.581411	0.00849617
cg15531411	OpenSea			chr8	5910061	+	hg19	0.58137	0.00195758
cg03180359	OpenSea			chr17	69374330	+	hg19	0.581288	0.000710566
cg11319187	OpenSea	ACYP2	Body	chr2	54433981	+	hg19	0.581286	0.000271754
cg05752845	OpenSea			chr7	51688741	+	hg19	0.581146	0.00208077
cg07142449	OpenSea			chr6	161728915	-	hg19	0.580927	0.00362665
cg10358981	Island			chr13	25621553	+	hg19	0.580774	5.28041e-05
cg00379720	Island			chr19	23185968	+	hg19	0.580762	0.00011285
cg01149677	OpenSea	MAPK8IP3;MAPK8IP3	Body;Body	chr16	1808230	+	hg19	0.580736	0.0189543
cg22744784	N_Shore			chr8	1310969	-	hg19	0.580735	0.00484197
cg00674415	OpenSea	HAGH;HAGH	Body;Body	chr16	1859330	+	hg19	0.580598	1.39967e-05
cg02719752	S_Shore	CADPS;CADPS;CADPS	TSS200;TSS200;TSS200	chr3	62861245	+	hg19	0.580562	0.000353823
cg23010900	OpenSea	FER1L6	Body	chr8	124993036	+	hg19	0.58039	0.00334923
cg18014651	N_Shore	ZNF729	TSS1500	chr19	22468186	-	hg19	0.580319	0.000215109
cg07175255	OpenSea			chr10	131218009	+	hg19	0.580268	2.70783e-05
cg01029395	OpenSea			chr22	35019788	+	hg19	0.580225	0.000550192
cg06474427	OpenSea	SNORD116-2;SNORD116-6	TSS200;TSS200	chr15	25310021	-	hg19	-0.341141	3.15163e-05
cg00324201	OpenSea	CDK6;CDK6	Body;Body	chr7	92347234	-	hg19	0.580165	0.00099414
cg00387738	OpenSea			chr9	72401208	-	hg19	0.580122	0.00312526
cg01706544	OpenSea	KRTAP12-4;C21orf29	TSS1500;Body	chr21	46075673	+	hg19	0.580115	0.00214509
cg08358898	OpenSea			chr12	15980869	-	hg19	0.580022	7.27822e-05
cg27350685	OpenSea	RAB3GAP1;RAB3GAP1	Body;Body	chr2	135820919	+	hg19	0.579994	5.60248e-05
cg18034428	Island	PAK7;PAK7;PAK7;PAK7	5'UTR;1stExon;5'UTR;1stExon	chr20	9819467	+	hg19	0.579749	0.0277641
cg04403442	OpenSea			chr8	24287082	+	hg19	0.579615	0.0013771
cg18238570	OpenSea	DLC1;DLC1;DLC1	Body;Body;Body	chr8	12952379	-	hg19	0.579606	0.000168762
cg06649792	OpenSea	LINC01192	Body	chr3	162902093	-	hg19	0.579542	0.00183146
cg11343409	Island	KCNIP1;KCNIP1;KCNIP1;KCNIP1;KCNIP1;KCNIP1;KCNIP1;KCNIP1;KCNIP1	5'UTR;5'UTR;5'UTR;1stExon;1stExon;1stExon;1stExon;5'UTR;Body	chr5	169931312	-	hg19	0.579533	0.00444612
cg02796464	OpenSea	RAB3GAP1;RAB3GAP1	Body;Body	chr2	135831870	-	hg19	0.579511	0.000549709
cg23967169	Island	FAM19A4;FAM19A4;FAM19A4;FAM19A4	1stExon;5'UTR;5'UTR;1stExon	chr3	68981503	+	hg19	0.579456	0.000288355
cg23239588	OpenSea	LOC101929239;LOC101929239;PACRG;PACRG;PACRG	TSS1500;TSS1500;Body;Body;Body	chr6	163476445	+	hg19	0.579256	0.00111243
cg22659765	OpenSea			chr3	103991976	+	hg19	0.579252	0.000120682
cg05099013	OpenSea	LINC00671	Body	chr17	41034849	-	hg19	0.579103	0.00190924
cg12294338	OpenSea	IZUMO3	TSS1500	chr9	24546166	+	hg19	0.579086	0.0044893
cg08331124	OpenSea	MECOM;MECOM;MECOM;MECOM;MECOM;MECOM;MECOM	5'UTR;5'UTR;5'UTR;5'UTR;5'UTR;Body;Body	chr3	168851801	+	hg19	0.579025	1.39967e-05
cg23894159	OpenSea	LOC101929144	TSS1500	chr19	23244483	+	hg19	0.578986	0.00119145
cg11718675	OpenSea	OR2L8;OR2L13;OR2L13	TSS1500;5'UTR;5'UTR	chr1	248111675	+	hg19	0.578854	0.0062166
cg26426403	OpenSea	CDH13;CDH13;CDH13;CDH13	5'UTR;Body;Body;Body	chr16	83240248	+	hg19	0.578813	1.90225e-05
cg03420296	OpenSea	HERC2	Body	chr15	28518805	+	hg19	0.578795	8.13666e-05
cg12989934	OpenSea	KCNIP1;KCNIP1;KCNIP1	Body;Body;Body	chr5	170108187	-	hg19	0.578772	0.0007534
cg02998566	OpenSea			chr4	137843769	+	hg19	0.578741	0.000969999
cg07831273	OpenSea			chr17	69435706	-	hg19	0.578475	0.0120526
cg23720175	OpenSea	UHRF1BP1	Body	chr6	34823441	-	hg19	0.578355	0.000194871
cg07942995	S_Shore	ZSCAN1	5'UTR	chr19	58546307	+	hg19	0.578011	9.40367e-05
cg26201240	N_Shore	CDH13;CDH13;CDH13;CDH13;CDH13;CDH13	TSS1500;TSS1500;TSS1500;TSS1500;TSS1500;TSS1500	chr16	82659471	-	hg19	0.577882	2.33601e-05
cg26978818	OpenSea	LINC01179	Body	chr4	166644774	-	hg19	0.577865	5.99084e-05
cg09799337	OpenSea			chr1	155978343	+	hg19	0.577839	0.00108083
cg04842426	Island	CHRM2;CHRM2;CHRM2;CHRM2;CHRM2;CHRM2;CHRM2;CHRM2	5'UTR;5'UTR;5'UTR;5'UTR;5'UTR;5'UTR;5'UTR;5'UTR	chr7	136555777	+	hg19	0.577828	0.00892578
cg16197751	OpenSea	TUSC3;TUSC3	Body;Body	chr8	15424279	+	hg19	0.577727	1.99364e-05
cg01624645	N_Shelf	BANP;BANP	Body;Body	chr16	88058253	-	hg19	0.577432	0.00012689
cg02959149	OpenSea	FAM19A5;FAM19A5	Body;Body	chr22	49004740	-	hg19	0.577403	0.00242375
cg15281736	OpenSea			chr9	17018194	+	hg19	0.577373	3.27563e-05
cg19023484	OpenSea			chr14	29299633	+	hg19	0.577336	0.000335807
cg13281581	OpenSea	SLC8A3;SLC8A3;SLC8A3;SLC8A3;SLC8A3;SLC8A3;SLC8A3	TSS200;TSS200;Body;Body;Body;Body;Body	chr14	70547034	+	hg19	0.577243	0.00170837
cg17785202	OpenSea			chr1	14870226	+	hg19	0.577205	0.000521677
cg00929478	OpenSea			chr14	89396818	+	hg19	0.577112	0.000127818
cg10402581	OpenSea	GCFC2;GCFC2	Body;Body	chr2	75904799	-	hg19	0.576935	0.000181341
cg07278932	OpenSea	FAM155A	Body	chr13	107974609	-	hg19	0.576913	0.000123892
cg04490349	S_Shore	ACTB	TSS1500	chr7	5571608	+	hg19	0.576704	2.1713e-05
cg14875171	Island	NRXN1;NRXN1;NRXN1;NRXN1	Body;1stExon;5'UTR;Body	chr2	50574196	-	hg19	0.57658	0.0455545
cg27006914	OpenSea	RNF216;RNF216	Body;Body	chr7	5717968	+	hg19	0.576483	0.00052201
cg10188097	OpenSea			chr21	28141533	-	hg19	0.57643	0.00144232
cg19643406	OpenSea	SULT1C3	TSS1500	chr2	108863296	+	hg19	0.576381	0.0323189
cg03632782	OpenSea	CDH13	Body	chr16	82781365	+	hg19	0.576343	0.000301234
cg23286160	OpenSea			chr20	11079414	-	hg19	0.576118	0.000119585
cg16306043	S_Shore	EDIL3	TSS1500	chr5	83681955	+	hg19	0.576111	0.00308091
cg21567397	OpenSea	LINC01179	TSS1500	chr4	166604392	+	hg19	0.576108	7.47e-05
cg15256973	OpenSea	SLC14A2	5'UTR	chr18	43097250	+	hg19	0.57599	0.00303354
cg16517367	OpenSea	KCNJ16;KCNJ16	5'UTR;5'UTR	chr17	68087590	+	hg19	0.575939	0.00615709
cg26010395	OpenSea	SEC22A	Body	chr3	122977688	+	hg19	0.575925	0.000177607
cg15481539	OpenSea	DEFA5	Body	chr8	6913441	-	hg19	0.575909	0.00194557
cg02074078	OpenSea	SGCG	TSS1500	chr13	23754150	-	hg19	0.5758	0.000668014
cg23117167	OpenSea	PSMD11;PSMD11	Body;Body	chr17	30788999	-	hg19	0.575666	6.43371e-05
cg19732340	OpenSea			chr1	18744842	-	hg19	0.575641	0.000741539
cg26146797	OpenSea	CPNE5	Body	chr6	36754074	+	hg19	0.575526	0.000435166
cg02557865	N_Shore	C16orf45	TSS1500	chr16	15528057	+	hg19	0.575389	0.000333513
cg11499149	OpenSea			chr4	113111093	+	hg19	0.575264	0.00834752
cg16956170	N_Shore	TCF12;TCF12;TCF12;TCF12;LOC145783	TSS1500;TSS1500;TSS1500;TSS1500;Body	chr15	57209858	-	hg19	0.575225	0.00174474
cg09289102	OpenSea			chr10	27945903	+	hg19	0.574937	0.000421596
cg12416856	OpenSea	GALNT2	Body	chr1	230404284	-	hg19	0.574855	3.80794e-05
cg17918190	OpenSea	DLG2	Body	chr11	84797837	+	hg19	0.57483	2.14729e-05
cg05693645	OpenSea			chr15	93855750	-	hg19	0.574815	0.000131829
cg26344732	OpenSea	LIMCH1;LIMCH1;LIMCH1;LIMCH1;LIMCH1	5'UTR;Body;Body;Body;Body	chr4	41527343	+	hg19	0.574775	0.00078612
cg27378814	OpenSea	DLC1;DLC1;DLC1	3'UTR;3'UTR;3'UTR	chr8	12941186	+	hg19	0.574719	0.00598378
cg05623614	OpenSea	LOC642597	3'UTR	chr18	5145386	-	hg19	0.574669	8.02263e-05
cg27328431	Island	TRPM2	Body	chr21	45789178	-	hg19	0.574572	0.00358028
cg13213848	Island			chr10	132873770	-	hg19	0.5744	0.00188356
cg26138250	OpenSea			chr17	74244687	-	hg19	0.574252	0.000232084
cg07317983	OpenSea	ZBTB20;ZBTB20	5'UTR;TSS1500	chr3	114790596	+	hg19	-0.332469	3.18859e-05
cg00899856	N_Shore			chr3	131099128	-	hg19	0.574154	0.000141652
cg10139358	S_Shelf	ZNF236;ZNF236	Body;Body	chr18	74634195	-	hg19	0.573919	0.00527936
cg20386316	S_Shore			chr8	72470982	+	hg19	0.573837	0.00143308
cg16875810	OpenSea	ADD1;ADD1;ADD1;ADD1;ADD1	Body;Body;Body;Body;Body	chr4	2911451	-	hg19	0.573604	0.000504973
cg16468914	Island	SLC38A3;SLC38A3	1stExon;5'UTR	chr3	50242735	-	hg19	0.573519	0.000172588
cg11709931	OpenSea	TMED10	Body	chr14	75614507	-	hg19	0.573472	0.000136409
cg09861971	Island			chr5	3536279	+	hg19	0.573386	0.00781941
cg25819027	S_Shore	RAC1;RAC1	3'UTR;3'UTR	chr7	6443295	-	hg19	0.573351	4.63106e-05
cg12306431	OpenSea	VTA1;VTA1;VTA1	Body;Body;Body	chr6	142528691	+	hg19	0.573224	0.00053423
cg11994863	S_Shore	ELAVL2;ELAVL2	5'UTR;TSS1500	chr9	23823125	-	hg19	0.573121	0.0022556
cg11330134	OpenSea	CDH13;CDH13;CDH13;CDH13;CDH13;CDH13;LOC101928446	5'UTR;Body;Body;Body;Body;Body;Body	chr16	82835296	-	hg19	0.573006	0.00693603
cg18304001	OpenSea	ZNF735	TSS1500	chr7	63666459	-	hg19	0.572983	0.000646943
cg04741516	OpenSea			chr14	99786208	+	hg19	0.572975	0.00794441
cg06807837	OpenSea	ARHGEF10	Body	chr8	1877952	+	hg19	0.572878	7.60026e-05
cg08444397	OpenSea			chr17	69330504	+	hg19	0.572837	1.62432e-05
cg14342973	OpenSea	LINC00877	TSS1500	chr3	72150173	-	hg19	-0.387007	3.28285e-05
cg17459778	OpenSea			chr4	189321136	+	hg19	0.572488	0.0021776
cg05008070	S_Shore	DACT1;DACT1	Body;Body	chr14	59106662	-	hg19	0.572456	0.000208684
cg19629085	OpenSea	ITK	Body	chr5	156668559	+	hg19	0.572401	0.000289554
cg21472731	OpenSea			chr5	28344776	+	hg19	0.572368	0.0119529
cg04651548	OpenSea			chr8	143085905	+	hg19	0.572232	0.000528399
cg07485457	OpenSea	GAREM;GAREM	3'UTR;3'UTR	chr18	29844345	+	hg19	0.572007	0.000113938
cg15487725	OpenSea	RNASE8	TSS1500	chr14	21524938	+	hg19	0.571984	0.000691892
cg06905304	OpenSea	RARB;RARB	TSS1500;Body	chr3	25381567	+	hg19	0.571911	0.00156963
cg05670843	S_Shelf			chr5	178424453	-	hg19	0.571828	0.000890059
cg07966982	N_Shelf	MTERF1;MTERF1;MTERF1	Body;5'UTR;5'UTR	chr7	91506265	+	hg19	0.571661	0.000399624
cg05640676	OpenSea			chr12	68513016	-	hg19	0.571655	0.000113718
cg17951445	OpenSea	PCDH7;PCDH7	Body;Body	chr4	30842020	-	hg19	0.571607	8.23913e-05
cg09448924	S_Shore	SDCBP2;SDCBP2;SDCBP2;FKBP1A-SDCBP2	TSS1500;Body;Body;Body	chr20	1294666	+	hg19	0.571459	0.000807365
cg10828236	OpenSea			chr12	55072835	-	hg19	0.571416	0.000391535
cg14540650	S_Shore			chr9	6683274	-	hg19	0.571057	0.00131232
cg07037374	Island			chr10	132873708	-	hg19	0.570997	0.00102936
cg10980140	OpenSea	CTD-2350J17.1;FBXL7;FBXL7	Body;Body;5'UTR	chr5	15605142	-	hg19	0.570634	0.00379058
cg05373339	N_Shore	TUG1;MORC2	TSS1500;TSS200	chr22	31364302	-	hg19	0.570579	0.00344004
cg04635395	OpenSea	NRG3;NRG3;NRG3	Body;Body;Body	chr10	84571089	-	hg19	0.57048	0.00017665
cg07608053	OpenSea	CSGALNACT1;CSGALNACT1	Body;5'UTR	chr8	19528328	-	hg19	0.570442	0.00115866
cg11294123	OpenSea	TRPV6	Body	chr7	142573632	-	hg19	0.570361	0.00350938
cg05890727	N_Shore	FBXO34;FBXO34	5'UTR;5'UTR	chr14	55764647	-	hg19	0.570339	0.000611015
cg24805342	OpenSea	ZFHX3;ZFHX3	5'UTR;5'UTR	chr16	73029229	+	hg19	0.570321	0.00449056
cg11267893	OpenSea			chr4	190714145	+	hg19	0.570309	0.00734376
cg17620199	N_Shore	PAX1	TSS1500	chr20	21685925	-	hg19	0.570259	9.4142e-05
cg15096549	OpenSea			chr11	106120370	-	hg19	0.570256	0.00273169
cg14493349	OpenSea	ELOVL2	Body	chr6	11012024	-	hg19	0.570153	0.00180215
cg01708387	N_Shore	PNPLA5	Body	chr22	44286613	-	hg19	0.570073	1.39233e-05
cg07894516	Island			chr8	1132947	-	hg19	0.570068	0.000404166
cg06496344	Island			chr19	23253834	+	hg19	0.569693	0.00479128
cg02932106	OpenSea	KLHL32;KLHL32;KLHL32;KLHL32;KLHL32;KLHL32	TSS1500;Body;Body;Body;Body;Body	chr6	97456778	-	hg19	0.569586	1.95763e-05
cg15665448	OpenSea			chr4	166476537	-	hg19	0.569534	0.000497701
cg01019547	OpenSea	ELMO2;ELMO2	Body;Body	chr20	45006340	+	hg19	0.569451	0.000569584
cg19895047	S_Shore	CSGALNACT1;CSGALNACT1;CSGALNACT1	TSS200;Body;5'UTR	chr8	19460197	-	hg19	0.569448	0.000372742
cg18050420	OpenSea	EPB41L3;EPB41L3;EPB41L3;EPB41L3	Body;Body;Body;Body	chr18	5455865	-	hg19	0.569426	0.00607144
cg12865970	OpenSea	PLEKHA5;PLEKHA5;PLEKHA5;PLEKHA5	Body;Body;Body;5'UTR	chr12	19376058	-	hg19	0.569385	0.000245437
cg08141535	OpenSea	LOC100506272	Body	chr4	188571310	-	hg19	0.569328	0.00232745
cg17629796	OpenSea			chr13	30707265	-	hg19	0.569304	0.0160618
cg19236543	OpenSea			chr12	93337874	+	hg19	0.569287	1.46003e-05
cg20420873	OpenSea	OXGR1	Body	chr13	97639223	+	hg19	0.569171	0.000198369
cg21813567	OpenSea			chr7	79542782	+	hg19	0.569153	0.000723911
cg16891080	S_Shore	TCEAL6	TSS1500	chrX	101397678	+	hg19	0.569151	0.00149291
cg27063012	S_Shelf			chr19	36915447	+	hg19	0.569005	0.00013192
cg14112958	Island	LOC283663	Body	chr15	57599225	+	hg19	0.568974	0.000100318
cg05189232	OpenSea			chr4	33650501	+	hg19	0.568965	0.012075
cg09558572	OpenSea			chr7	143761326	-	hg19	0.568892	0.00238834
cg04779877	OpenSea	ERICH3-AS1;ERICH3-AS1;ERICH3	Body;TSS1500;Body	chr1	75055078	+	hg19	0.568781	0.00510564
cg25337647	OpenSea			chr15	46380962	-	hg19	0.568775	0.000418939
cg05406787	OpenSea			chr3	181666299	+	hg19	0.568758	0.000356471
cg21643619	OpenSea			chr11	19301187	+	hg19	0.568721	0.00341417
cg15965495	OpenSea			chr8	811265	-	hg19	0.568509	0.0044475
cg14026202	OpenSea			chr9	27536082	+	hg19	0.5685	0.000251854
cg26682580	Island	TMEM132C	Body	chr12	128752058	-	hg19	0.568497	0.00411321
cg18050175	S_Shelf	PAQR8	3'UTR	chr6	52272189	-	hg19	0.56845	0.000740137
cg11410032	OpenSea	CTNND2	3'UTR	chr5	10972070	-	hg19	0.568443	0.000196731
cg22049569	Island	CACNG8	1stExon	chr19	54466538	+	hg19	0.568399	0.000142825
cg03615476	N_Shore			chr8	747229	+	hg19	0.56838	0.000158891
cg00156802	N_Shelf			chrX	19358457	-	hg19	0.56832	2.02879e-05
cg09753236	OpenSea	DLC1;DLC1;DLC1;DLC1;DLC1;DLC1	ExonBnd;ExonBnd;ExonBnd;Body;Body;Body	chr8	12945989	+	hg19	0.568284	1.37124e-05
cg02576239	N_Shore	PCDHGA8;PCDHGA8;PCDHGA8;PCDHGA8;PCDHGA1;PCDHGA2;PCDHGA3;PCDHGB1;PCDHGA4;PCDHGB2;PCDHGA5;PCDHGB3;PCDHGA6;PCDHGA7;PCDHGB4	5'UTR;5'UTR;1stExon;1stExon;Body;Body;Body;Body;Body;Body;Body;Body;Body;Body;Body	chr5	140772148	+	hg19	0.568135	0.0024132
cg24045590	Island			chr1	2716877	-	hg19	0.567852	0.00170892
cg25384018	N_Shore	CDH13;CDH13;CDH13;CDH13;CDH13;CDH13	TSS1500;TSS1500;TSS1500;TSS1500;TSS1500;TSS1500	chr16	82659494	-	hg19	0.567839	2.75014e-05
cg05055856	OpenSea	TACR2	Body	chr10	71175159	+	hg19	0.567826	0.000905539
cg17777933	OpenSea	SYT8;SYT8;SYT8;SYT8	Body;Body;Body;Body	chr11	1856764	+	hg19	0.567491	8.72323e-05
cg09327239	OpenSea	LEPR;LEPR;LEPR	5'UTR;5'UTR;5'UTR	chr1	65915320	+	hg19	0.567448	9.64247e-05
cg06010923	OpenSea	DIO2-AS1	Body	chr14	80831148	+	hg19	0.567396	0.000920075
cg12056389	S_Shore	CA3-AS1;CA2;CA2	TSS1500;Body;Body	chr8	86378315	-	hg19	0.567386	0.00496526
cg09012402	OpenSea			chr8	860128	+	hg19	0.567086	0.0082193
cg13799544	OpenSea	FAM189A1	Body	chr15	29432016	-	hg19	0.567034	0.000187123
cg13912834	OpenSea			chr8	97464569	+	hg19	0.567009	2.26866e-05
cg12295918	S_Shore	LTF	TSS200	chr3	46506481	+	hg19	0.567005	0.000709465
cg17139026	OpenSea	AP3S2;AP3S2;AP3S2;C15orf38-AP3S2	Body;Body;Body;Body	chr15	90431973	+	hg19	0.567005	0.000606157
cg01187533	Island			chr4	185942746	-	hg19	0.566969	0.000353753
cg02848093	N_Shelf			chr3	74659531	+	hg19	0.566794	0.00276944
cg16654615	S_Shore	DNAJC2;DNAJC2	TSS1500;TSS1500	chr7	102985573	+	hg19	0.566742	2.79355e-05
cg11562079	OpenSea	ERICH1-AS1	Body	chr8	707438	-	hg19	0.566718	0.00338173
cg17912020	OpenSea	ERCC6	Body	chr10	50696354	+	hg19	0.566699	1.61595e-05
cg20442128	OpenSea			chr10	1817005	-	hg19	0.56667	2.07069e-05
cg22870687	OpenSea			chr7	29015596	-	hg19	0.566509	0.00125836
cg08817610	OpenSea	TTC28	Body	chr22	28837147	-	hg19	0.566373	0.00032674
cg01163842	Island	GSC	Body	chr14	95235125	+	hg19	0.566353	0.00247364
cg06693936	N_Shelf			chr21	47006244	+	hg19	0.566351	0.000154164
cg17525428	N_Shore	SHANK1	Body	chr19	51197463	+	hg19	0.566293	0.0123373
cg07744432	OpenSea	ZNF826	TSS1500	chr19	20608532	+	hg19	0.566122	0.000339023
cg26323450	Island	IL27RA	TSS200	chr19	14142423	+	hg19	-0.204303	0.0019793
cg20550146	N_Shelf			chr8	1102342	+	hg19	0.566096	0.00321266
cg14261840	S_Shore	FEZF2	TSS1500	chr3	62360417	-	hg19	-0.297321	3.37633e-05
cg02944570	OpenSea			chr14	63762854	+	hg19	0.566001	0.00102258
cg04693046	Island	C7orf50;GPER;GPER;GPER;C7orf50;C7orf50	Body;3'UTR;3'UTR;3'UTR;Body;Body	chr7	1132853	+	hg19	0.565923	0.00369665
cg11508828	Island	SSPO	Body	chr7	149487749	-	hg19	-0.204862	0.000544039
cg09202617	OpenSea			chr10	94582941	+	hg19	0.565732	0.000719242
cg03116228	OpenSea	STAM2	Body	chr2	153023874	-	hg19	0.565522	0.00439798
cg12812583	Island			chr8	23567310	-	hg19	0.565468	0.000511002
cg01265031	OpenSea	GRM1;GRM1;GRM1;GRM1	Body;Body;Body;Body	chr6	146611822	-	hg19	0.565423	0.00997518
cg03293350	OpenSea	TCF4;TCF4	3'UTR;3'UTR	chr18	52891017	-	hg19	0.565356	0.000413364
cg14655614	OpenSea	SMAD9;SMAD9	Body;Body	chr13	37422934	+	hg19	0.565287	0.00121889
cg02689785	OpenSea	LOC729020	TSS1500	chr10	105004949	-	hg19	0.565282	0.00306388
cg04641474	OpenSea			chr5	1864666	-	hg19	0.56526	0.000811256
cg07870307	N_Shore	PCDHGA4;PCDHGA2;PCDHGB2;PCDHGA5;PCDHGA1;PCDHGB1;PCDHGA5;PCDHGA3	Body;Body;Body;TSS200;Body;Body;TSS200;Body	chr5	140743780	+	hg19	0.565253	0.00898499
cg04790148	OpenSea	CXorf22	TSS200	chrX	35937765	-	hg19	0.565236	1.42864e-05
cg24271593	OpenSea			chr1	92395225	-	hg19	0.565198	0.00173692
cg18680650	OpenSea			chr4	57489070	-	hg19	0.565092	0.000189064
cg13250668	OpenSea	LOC101927434	TSS1500	chr1	82023679	+	hg19	0.56509	0.0197112
cg04160343	N_Shore	PCDHGA4;PCDHGA7;PCDHGA6;PCDHGA1;PCDHGA5;PCDHGB1;PCDHGA3;PCDHGA2;PCDHGB2;PCDHGA7;PCDHGB3	Body;1stExon;Body;Body;Body;Body;Body;Body;Body;1stExon;Body	chr5	140763700	-	hg19	0.56502	6.49925e-05
cg09998787	OpenSea	TXK	Body	chr4	48111500	-	hg19	0.564995	0.00158437
cg10605520	S_Shore	HRH3	TSS1500	chr20	60796141	-	hg19	-0.407679	3.57976e-05
cg05669282	OpenSea			chr17	70133170	+	hg19	0.564984	0.000229772
cg08336457	OpenSea	LINC00559	TSS200	chr13	90772165	-	hg19	0.564738	0.00430561
cg21028916	N_Shore	CDCP1;CDCP1	Body;Body	chr3	45185946	+	hg19	0.564592	9.91004e-05
cg01467594	N_Shore	TCF4;TCF4;TCF4;TCF4;TCF4;TCF4	5'UTR;5'UTR;TSS200;TSS200;TSS200;Body	chr18	53255940	+	hg19	0.564487	0.00150916
cg04524933	Island	KCNG1	Body	chr20	49621299	+	hg19	-0.205142	0.000331528
cg00500551	OpenSea			chrX	81903666	-	hg19	0.564317	0.000150767
cg02866700	S_Shore	CARS2	Body	chr13	111333333	-	hg19	0.56421	0.000240929
cg05883219	OpenSea			chr8	16998640	+	hg19	0.564141	0.000115186
cg19316074	OpenSea			chr4	166687386	-	hg19	0.564014	0.000256709
cg01435643	S_Shore	MCF2L;MCF2L	Body;Body	chr13	113689776	+	hg19	0.564008	7.51631e-05
cg21736028	OpenSea	RFC3	Body	chr13	34520157	-	hg19	0.563931	0.00184795
cg03404862	OpenSea			chr22	47741252	+	hg19	0.563864	0.000735084
cg13871495	N_Shore	ACTRT2	TSS1500	chr1	2937246	-	hg19	0.563778	0.0203936
cg26872708	N_Shelf			chr13	25943331	-	hg19	0.563714	0.000499798
cg19624318	Island			chr7	62514926	-	hg19	0.56367	9.24384e-05
cg15897595	OpenSea			chr2	240399190	+	hg19	0.56366	0.00107029
cg17762975	OpenSea	PRSS55;PRSS55	TSS1500;TSS1500	chr8	10381918	+	hg19	0.563466	6.96321e-05
cg02833196	OpenSea	MYOM2	Body	chr8	2060918	-	hg19	0.563401	0.00510061
cg05923008	OpenSea			chr5	13569661	-	hg19	0.563244	0.00292987
cg18091117	S_Shore	HOXA-AS3	TSS200	chr7	27179832	+	hg19	-0.404342	3.68069e-05
cg21590497	N_Shore			chr19	23299649	+	hg19	0.563117	0.000128007
cg13894852	OpenSea			chr17	47502298	-	hg19	0.563013	4.09342e-05
cg10598868	OpenSea			chr15	93748065	-	hg19	0.562918	0.00292354
cg18804199	OpenSea	GLYAT;GLYAT	TSS1500;TSS1500	chr11	58500455	-	hg19	0.562908	0.000253977
cg03194064	OpenSea	DOK4	Body	chr16	57509786	+	hg19	0.562793	0.00147566
cg00137607	OpenSea	LINC00964	Body	chr8	125958201	-	hg19	0.562767	0.000124332
cg25745379	N_Shore	GPR12	Body	chr13	27333481	+	hg19	0.562757	0.00135017
cg06043512	OpenSea	DLC1;DLC1;DLC1	Body;Body;Body	chr8	12958533	+	hg19	0.562666	0.00273877
cg01663469	N_Shore	C3orf15	TSS1500	chr3	119421667	-	hg19	0.562611	0.0174261
cg02224394	OpenSea	PCDH15;PCDH15;PCDH15;PCDH15;PCDH15;PCDH15;PCDH15;PCDH15;PCDH15;PCDH15;PCDH15;PCDH15	Body;Body;Body;Body;Body;Body;Body;Body;Body;Body;Body;Body	chr10	55750757	+	hg19	0.562524	0.00193634
cg13166748	OpenSea	HERC2	Body	chr15	28437159	+	hg19	0.56248	0.00087412
cg20971054	N_Shelf			chr14	104797641	+	hg19	0.562376	0.00444678
cg09793269	N_Shelf			chr12	105348269	+	hg19	0.562366	1.39233e-05
cg05894124	N_Shore	FGF5;FGF5	TSS1500;TSS1500	chr4	81186795	-	hg19	0.562315	0.00652733
cg18387515	OpenSea			chr12	46049237	-	hg19	0.562246	0.00047754
cg26469244	OpenSea	SNORD115-21;SNORD115-20;SNORD115-15	TSS1500;TSS1500;TSS1500	chr15	25449918	-	hg19	0.562235	9.51065e-05
cg26286961	S_Shore	CSGALNACT1;CSGALNACT1;CSGALNACT1	TSS200;Body;5'UTR	chr8	19460208	-	hg19	0.562215	0.00104649
cg18478697	OpenSea	KCTD2;KCTD2;KCTD2	Body;Body;Body	chr17	73050962	+	hg19	0.562155	0.00206372
cg02428402	Island			chr9	138150403	-	hg19	0.56211	6.2504e-05
cg08824630	OpenSea	RAD54B;RAD54B	Body;Body	chr8	95463453	+	hg19	0.562103	5.5527e-05
cg03231596	N_Shore	DLC1;DLC1	Body;Body	chr8	12987546	-	hg19	0.562073	5.48642e-05
cg23300529	Island	HR;HR	TSS1500;TSS1500	chr8	21989012	+	hg19	-0.205323	0.0170171
cg24808271	N_Shore	ZNF17	TSS1500	chr19	57922164	+	hg19	-0.385317	3.74302e-05
cg13060997	S_Shore	CCNA1;CCNA1;CCNA1;CCNA1;CCNA1;CCNA1	5'UTR;5'UTR;1stExon;1stExon;5'UTR;5'UTR	chr13	37006611	+	hg19	0.561954	0.000441523
cg20789811	S_Shore			chr13	23736797	-	hg19	0.561916	0.000349853
cg20405893	N_Shore	CHAT;CHAT;CHAT;CHAT;CHAT;CHAT;CHAT;CHAT;CHAT;CHAT;CHAT	1stExon;5'UTR;5'UTR;1stExon;5'UTR;5'UTR;1stExon;5'UTR;5'UTR;1stExon;5'UTR	chr10	50822158	-	hg19	0.561826	0.000124012
cg23965132	OpenSea	SSH2;SSH2	Body;Body	chr17	27969965	+	hg19	0.561663	9.14718e-05
cg17745090	OpenSea			chr4	138133531	-	hg19	0.561623	0.00198548
cg23348610	OpenSea			chr2	59661843	-	hg19	0.561457	0.00707988
cg00627798	OpenSea	CRTAC1	Body	chr10	99696032	+	hg19	0.561453	0.0152985
cg11907607	N_Shelf	LAMA1	Body	chr18	7007443	-	hg19	0.561404	0.00258564
cg06307816	OpenSea			chr1	37869008	+	hg19	0.561266	0.000289019
cg10466968	OpenSea	COL25A1;COL25A1	Body;Body	chr4	109890515	+	hg19	0.561241	0.000220187
cg13871633	N_Shore	ZNF662;ZNF662	TSS1500;TSS200	chr3	42947385	+	hg19	-0.388282	3.74302e-05
cg24103182	OpenSea	TCF4;TCF4;TCF4;TCF4;TCF4;TCF4;TCF4;TCF4;TCF4;TCF4;TCF4	Body;Body;Body;Body;Body;Body;Body;Body;Body;Body;5'UTR	chr18	53070117	+	hg19	0.561137	0.00235167
cg22391913	OpenSea			chr18	24980040	-	hg19	0.561074	0.00101909
cg00567355	OpenSea			chr4	166573995	+	hg19	0.56107	1.45415e-05
cg12219311	Island	BTBD2	Body	chr19	1993100	-	hg19	0.561067	0.00183286
cg10571887	S_Shore	SLC8A1	5'UTR	chr2	40678804	+	hg19	0.561065	0.00517081
cg02913832	OpenSea	BICC1	Body	chr10	60390337	+	hg19	0.561019	4.48195e-05
cg12488585	N_Shore	EP400	TSS1500	chr12	132434050	+	hg19	0.560828	0.000340164
cg05988197	OpenSea	MCTP2;MCTP2	Body;Body	chr15	94867842	-	hg19	0.5607	2.55326e-05
cg08332074	Island			chr16	51189941	-	hg19	0.560654	0.00043313
cg09270920	N_Shore	MORN5;MORN5;NDUFA8	TSS1500;TSS1500;Body	chr9	124920865	-	hg19	0.560585	0.000903531
cg17313709	OpenSea			chr14	22902298	+	hg19	0.560584	0.000240493
cg02210967	S_Shelf			chr7	5572794	+	hg19	0.560475	0.000569038
cg00392196	N_Shelf			chr19	1542897	-	hg19	0.56027	1.39967e-05
cg07570835	OpenSea	USP48	Body	chr1	22029963	-	hg19	0.560079	2.42806e-05
cg25001106	OpenSea	KIAA0226;KIAA0226	Body;Body	chr3	197408056	-	hg19	0.560064	2.56161e-05
cg19112248	OpenSea	COG4;COG4	Body;Body	chr16	70543008	-	hg19	0.56001	8.56607e-05
cg22804606	OpenSea			chr7	9661188	-	hg19	0.560001	0.0356727
cg09950309	N_Shore	NRXN3;NRXN3;NRXN3	Body;TSS1500;TSS1500	chr14	79744991	-	hg19	-0.346148	3.81689e-05
cg11310341	Island			chr12	38532129	-	hg19	0.559915	3.4722e-05
cg12619262	OpenSea			chr7	2480493	-	hg19	0.55971	0.00150713
cg04788590	OpenSea	IQCF3;IQCF3;IQCF3;IQCF3	5'UTR;5'UTR;ExonBnd;ExonBnd	chr3	51862809	-	hg19	0.559676	0.00237613
cg23337170	OpenSea			chr14	98012817	-	hg19	0.55965	0.000293225
cg02571134	OpenSea			chr18	22407440	-	hg19	0.559604	0.00354529
cg24514773	N_Shore	C3orf15	TSS1500	chr3	119421604	+	hg19	0.559587	0.0187835
cg24730892	OpenSea	KCNAB2;KCNAB2	5'UTR;5'UTR	chr1	6094993	-	hg19	0.559409	0.000304584
cg18435670	OpenSea			chr2	12416987	-	hg19	0.559203	0.00500425
cg06552850	N_Shore	COL18A1;COL18A1;COL18A1	TSS200;TSS200;Body	chr21	46875414	+	hg19	0.559152	3.57993e-05
cg16232289	OpenSea	KIAA1109	Body	chr4	123140137	-	hg19	0.559146	0.00859209
cg12638731	Island	NBEA	Body	chr13	36045281	-	hg19	0.559073	3.82769e-05
cg08628580	OpenSea	DTX4	Body	chr11	58954091	-	hg19	0.559063	0.00609767
cg09731029	Island	BEND2	Body	chrX	18238652	+	hg19	0.558977	0.00169083
cg16047584	N_Shore			chr10	121769080	+	hg19	0.558921	0.0147619
cg12593431	S_Shore			chr13	112240754	+	hg19	0.558901	0.000168493
cg10683186	OpenSea			chr17	30132248	-	hg19	0.55888	0.00135662
cg12287372	N_Shelf			chr8	2183523	-	hg19	0.558812	0.000756646
cg15718448	OpenSea			chr8	111930817	-	hg19	0.558746	0.0129987
cg03117922	OpenSea	FREM1;FREM1	Body;Body	chr9	14769491	-	hg19	0.558695	0.00578785
cg23489013	OpenSea	KCNQ5-IT1;KCNQ5;KCNQ5;KCNQ5;KCNQ5;KCNQ5	Body;Body;Body;Body;Body;Body	chr6	73362659	+	hg19	0.558683	0.0090806
cg09465746	Island	GRM7;GRM7	Body;Body	chr3	6904386	-	hg19	0.558665	0.00384627
cg09423283	N_Shore	GRM1;GRM1	3'UTR;Body	chr6	146755301	+	hg19	0.558633	0.00510193
cg02859480	OpenSea	LGR5;LGR5;LGR5;LGR5	Body;Body;Body;Body	chr12	71870345	+	hg19	0.558591	1.37124e-05
cg05593775	Island	PDZD7	Body	chr10	102778743	-	hg19	0.558584	0.0196727
cg09224529	OpenSea	SLC35B1;SLC35B1	Body;Body	chr17	47781787	+	hg19	0.558556	3.49836e-05
cg23644437	OpenSea	DLC1	Body	chr8	13010801	-	hg19	0.558463	0.01322
cg04528240	S_Shelf			chr4	56504657	-	hg19	0.558437	0.000215344
cg09363143	S_Shelf	DPP9-AS1;DPP9	TSS200;Body	chr19	4679182	+	hg19	0.558429	0.00548679
cg00719767	N_Shelf			chr7	64027686	+	hg19	0.558324	0.0107832
cg01590361	S_Shore	KIAA1239	Body	chr4	37247954	+	hg19	0.558317	4.10647e-05
cg18740583	Island			chr19	43202312	+	hg19	0.558258	0.00363229
cg05898881	N_Shore			chr8	105340821	+	hg19	0.557691	9.99949e-05
cg15847886	OpenSea	AADAC;MIR548H2;AADACL2-AS1;AADACL2-AS1	Body;Body;Body;Body	chr3	151536280	-	hg19	0.557665	0.00220885
cg16841727	OpenSea			chr14	97629281	+	hg19	0.557598	0.000709526
cg17777592	OpenSea	CAB39L;CAB39L;CAB39L	5'UTR;5'UTR;1stExon	chr13	49975418	-	hg19	0.557555	0.000972173
cg25090499	Island	ATP8A2	Body	chr13	26043165	+	hg19	0.557534	0.00121878
cg12478266	OpenSea			chr1	177675656	-	hg19	0.557495	0.00159212
cg22923824	OpenSea			chr7	131521369	-	hg19	0.557455	0.00075222
cg06401021	Island	HMGCLL1;HMGCLL1;HMGCLL1;HMGCLL1	1stExon;5'UTR;1stExon;5'UTR	chr6	55443868	-	hg19	0.557353	0.000559933
cg05914025	OpenSea			chr4	99860813	+	hg19	0.557265	0.000247247
cg15231989	Island	AMZ1	Body	chr7	2742433	-	hg19	-0.205375	0.000329328
cg14429861	S_Shore	HOXA-AS3	TSS200	chr7	27179919	+	hg19	-0.365714	4.09586e-05
cg24734575	OpenSea	SLC7A9;SLC7A9;SLC7A9;SLC7A9	1stExon;5'UTR;5'UTR;1stExon	chr19	33360626	+	hg19	0.557199	0.00993756
cg03958980	OpenSea			chr13	24982167	-	hg19	0.557197	0.0015915
cg11065363	OpenSea			chr11	83003987	+	hg19	0.557149	3.92048e-05
cg11719483	OpenSea	XPO4	3'UTR	chr13	21356361	-	hg19	0.557034	4.42921e-05
cg03336120	S_Shelf			chr13	69561352	-	hg19	0.556951	0.000922266
cg13907146	Island	SLC38A3	5'UTR	chr3	50243565	+	hg19	0.556879	3.5312e-05
cg23278011	OpenSea			chr17	60190818	+	hg19	0.556753	0.00767631
cg24318091	OpenSea	T-SP1	Body	chr8	10386039	+	hg19	0.556712	0.0011708
cg26349016	OpenSea	SUPT6H	Body	chr17	27003032	-	hg19	0.556585	6.57336e-05
cg02214470	OpenSea	DLG2	Body	chr11	85071093	+	hg19	0.556425	0.000154657
cg13553662	OpenSea			chr8	876130	-	hg19	0.556345	3.91974e-05
cg03928431	OpenSea			chr10	15018005	+	hg19	0.556272	0.00453866
cg08201663	OpenSea	TMED10	Body	chr14	75614414	+	hg19	0.556142	0.00142589
cg25296103	OpenSea	ZEB2;ZEB2	Body;Body	chr2	145268533	-	hg19	0.556072	3.00617e-05
cg18197869	OpenSea	VIT;VIT;VIT;VIT	Body;Body;Body;Body	chr2	37007179	-	hg19	0.555967	0.000283066
cg13078567	S_Shelf	ESRP1;ESRP1;ESRP1;ESRP1;ESRP1	Body;Body;Body;Body;Body	chr8	95657036	+	hg19	0.55596	0.000100383
cg13846479	OpenSea	DLG2	Body	chr11	84647152	+	hg19	0.555938	0.00080413
cg21659336	OpenSea	LRRC2	Body	chr3	46565772	-	hg19	0.555912	0.00328858
cg04260584	OpenSea	REV1;REV1	Body;Body	chr2	100020390	-	hg19	0.555886	2.73073e-05
cg23220435	N_Shelf	PTPRN2;PTPRN2;PTPRN2	Body;Body;Body	chr7	158107284	-	hg19	0.555885	0.000308978
cg16483795	OpenSea			chr9	111178488	-	hg19	0.555872	3.43301e-05
cg23568670	OpenSea	PPP3CA;PPP3CA;PPP3CA	Body;Body;Body	chr4	102201161	-	hg19	0.555739	0.000185542
cg07124416	OpenSea			chr7	141584926	+	hg19	0.555736	0.018032
cg09033260	OpenSea	ANO2;ANO2	Body;Body	chr12	5673918	-	hg19	0.555697	0.00321683
cg09652652	Island	FAM43A;FAM43A	3'UTR;1stExon	chr3	194408845	+	hg19	0.555643	6.42725e-05
cg07328369	OpenSea			chr9	21413718	+	hg19	0.555562	1.76995e-05
cg13775978	S_Shelf			chr10	2936415	+	hg19	0.555543	3.88316e-05
cg24134672	N_Shore			chr19	22799219	-	hg19	0.555528	0.00122847
cg21789181	Island			chr3	98376427	-	hg19	0.555504	1.6694e-05
cg04045327	N_Shore	GAK	Body	chr4	905805	+	hg19	0.555419	0.0395465
cg08933457	OpenSea			chr18	56992617	-	hg19	0.55533	7.72667e-05
cg06603201	S_Shore	DNAJC2;DNAJC2	TSS1500;TSS1500	chr7	102985554	+	hg19	0.555185	0.000822376
cg25159789	OpenSea			chr3	168582726	-	hg19	0.555117	0.00610089
cg07025949	Island	ADARB2	Body	chr10	1778844	-	hg19	0.555077	0.0299633
cg19510620	OpenSea	GLP2R	Body	chr17	9783550	+	hg19	0.555031	0.000941172
cg10449558	OpenSea			chr17	70552917	+	hg19	0.55501	2.28798e-05
cg25078225	OpenSea			chr19	21617438	+	hg19	0.554994	0.00729289
cg04404015	OpenSea	CASC5;CASC5	Body;Body	chr15	40942394	-	hg19	0.554797	1.39233e-05
cg14440102	OpenSea	FAM24A	TSS1500	chr10	124668894	-	hg19	0.554736	0.00738749
cg24612285	OpenSea	TCFL5	Body	chr20	61479013	+	hg19	0.554687	0.00159731
cg03904427	OpenSea			chr2	14541534	-	hg19	0.554676	0.00266158
cg23635789	Island	SRC;SRC	Body;Body	chr20	36013428	+	hg19	0.554636	1.48517e-05
cg11357746	N_Shore	TBX5;TBX5;TBX5;TBX5	Body;Body;Body;Body	chr12	114837887	-	hg19	0.554594	0.000932647
cg10302941	OpenSea			chr8	143137199	+	hg19	0.554593	0.00037003
cg02220641	OpenSea	STMN4;STMN4;STMN4;STMN4	TSS1500;TSS1500;TSS1500;TSS1500	chr8	27117317	+	hg19	0.55431	0.00113179
cg12733472	OpenSea			chr5	3118774	+	hg19	0.554262	0.000196499
cg21748317	OpenSea	PTPRN2;PTPRN2;PTPRN2	Body;Body;Body	chr7	158073589	-	hg19	0.554219	0.000345796
cg05614378	OpenSea	MTRR;MTRR;MTRR;MTRR	ExonBnd;ExonBnd;Body;Body	chr5	7886711	-	hg19	0.554182	0.000280884
cg23747607	OpenSea	MECOM;MECOM;MECOM;MECOM;MECOM;MECOM;MECOM	5'UTR;5'UTR;5'UTR;5'UTR;5'UTR;Body;Body	chr3	168851790	+	hg19	0.554105	8.65289e-05
cg14384946	OpenSea			chr14	97651855	-	hg19	0.554097	0.00037335
cg26198575	OpenSea	NEK11;NEK11	Body;Body	chr3	130912881	-	hg19	0.554002	6.02892e-05
cg14416845	N_Shore	PCDHA1;PCDHA1;PCDHA1	TSS1500;TSS1500;TSS1500	chr5	140164938	+	hg19	0.553986	0.000665551
cg11022519	N_Shore	PCCB	TSS1500	chr3	135967896	+	hg19	0.553981	0.000243025
cg04389361	N_Shore	SLC7A4	Body	chr22	21385536	-	hg19	0.553932	5.51392e-05
cg08492863	OpenSea			chr10	131030278	-	hg19	0.553912	7.47903e-05
cg06518781	S_Shelf			chr19	22703283	+	hg19	0.553863	9.06323e-05
cg26999807	OpenSea			chr5	102191752	+	hg19	0.553818	0.0198291
cg13983652	OpenSea	PPP1R12B;PPP1R12B;PPP1R12B	5'UTR;5'UTR;Body	chr1	202433688	+	hg19	0.55381	0.000922251
cg11085265	OpenSea	LOC101929284	Body	chr5	8849437	+	hg19	0.553773	1.3826e-05
cg12005407	OpenSea			chr3	183847005	+	hg19	0.553664	0.000812364
cg03933131	S_Shore	LTF	TSS200	chr3	46506483	+	hg19	0.553535	0.00177353
cg12033031	OpenSea			chr4	49297073	-	hg19	0.553417	1.43742e-05
cg04615416	OpenSea	LOC102546228	TSS1500	chr5	125514187	-	hg19	0.553406	0.002977
cg26055923	OpenSea			chr2	150810538	-	hg19	0.553383	7.15478e-05
cg07973274	OpenSea	TULP4;TULP4	Body;Body	chr6	158865395	-	hg19	0.55336	0.000213633
cg27461213	S_Shelf	DOK7;DOK7	Body;Body	chr4	3468649	-	hg19	0.553299	0.00177586
cg03111727	OpenSea			chr2	227522184	+	hg19	0.553296	0.000361741
cg26836456	S_Shore	DPYD;DPYD	TSS1500;TSS1500	chr1	98387605	-	hg19	-0.436981	4.09586e-05
cg16003712	OpenSea	KRTAP12-1;TSPEAR;TSPEAR	1stExon;Body;5'UTR	chr21	46101991	-	hg19	0.553194	0.000167498
cg00914146	S_Shelf	FMN2	Body	chr1	240260050	+	hg19	0.553067	0.0044776
cg03117351	OpenSea	PARD3;PARD3;PARD3;PARD3;PARD3;PARD3;PARD3;PARD3;PARD3;PARD3;PARD3	Body;Body;Body;Body;Body;Body;Body;Body;Body;Body;Body	chr10	34653147	+	hg19	0.552999	3.23314e-05
cg18205516	OpenSea	SVIL;SVIL	Body;Body	chr10	29806621	+	hg19	0.55299	2.00636e-05
cg01409736	N_Shelf			chr3	73042777	-	hg19	0.552932	0.00113597
cg10682695	OpenSea			chr8	142866555	+	hg19	0.552878	0.00884925
cg17700557	OpenSea	MLANA	Body	chr9	5899609	+	hg19	0.552798	0.00138776
cg06749872	S_Shelf	CORO1A;LOC606724	Body;TSS1500	chr16	30198509	+	hg19	0.552554	0.000353753
cg02658330	OpenSea	FAM3D	TSS1500	chr3	58653593	+	hg19	0.552543	1.39967e-05
cg01027122	OpenSea			chr2	129951765	+	hg19	0.55245	0.0002378
cg26681766	OpenSea			chr1	85247785	-	hg19	0.552432	0.000987273
cg08198817	OpenSea	SLC8A1	TSS1500	chr2	40740436	+	hg19	0.552291	1.84223e-05
cg09615760	OpenSea	PCDH7;PCDH7	Body;Body	chr4	30755156	-	hg19	0.552258	0.00090696
cg24996900	OpenSea	ATG2B	Body	chr14	96773935	+	hg19	0.552178	5.65242e-05
cg05737153	OpenSea	CRMP1;CRMP1	Body;Body	chr4	5841630	+	hg19	0.552174	0.000159177
cg10458089	OpenSea			chr7	37722211	+	hg19	0.552069	0.000120776
cg26899005	OpenSea	HCFC1	3'UTR	chrX	153213140	-	hg19	0.552047	7.65299e-05
cg15717858	OpenSea	UBE3B;UBE3B	Body;Body	chr12	109956918	-	hg19	0.552043	3.77124e-05
cg13164087	S_Shore			chr6	87832666	-	hg19	0.552042	0.00176059
cg06071797	N_Shore			chr19	22799569	-	hg19	0.55204	0.000981197
cg18260709	OpenSea	COG5;COG5;COG5	Body;Body;Body	chr7	107141945	-	hg19	0.551974	0.00199131
cg18836355	OpenSea	LRTM1;LRTM1;CACNA2D3	TSS200;5'UTR;Body	chr3	54962178	-	hg19	-0.305608	4.13461e-05
cg21621906	Island			chr7	142494914	-	hg19	0.551929	0.0155612
cg06214857	OpenSea	COL29A1;COL29A1	Body;Body	chr3	130158835	+	hg19	0.551928	0.000292711
cg02297173	N_Shore	PCDHGA8;PCDHGA8;PCDHGA8;PCDHGA8;PCDHGA1;PCDHGA2;PCDHGA3;PCDHGB1;PCDHGA4;PCDHGB2;PCDHGA5;PCDHGB3;PCDHGA6;PCDHGA7;PCDHGB4	5'UTR;5'UTR;1stExon;1stExon;Body;Body;Body;Body;Body;Body;Body;Body;Body;Body;Body	chr5	140772023	-	hg19	0.551916	0.000100983
cg22340508	Island			chr19	22891978	+	hg19	0.551894	0.00708054
cg08190291	Island	ADAMTS5	TSS200	chr21	28339442	+	hg19	-0.205389	0.0227505
cg20897830	Island			chr7	56297579	+	hg19	0.551795	0.000347673
cg08581745	OpenSea	CUBN	Body	chr10	17050868	-	hg19	0.551716	1.39233e-05
cg21994712	S_Shore			chr19	21861136	+	hg19	0.551704	0.00109376
cg12097080	Island	KCNK10;KCNK10	1stExon;5'UTR	chr14	88793139	+	hg19	0.551661	0.00669511
cg01656470	Island	PEG3;PEG3;ZIM2;PEG3;PEG3;ZIM2;ZIM2	5'UTR;5'UTR;5'UTR;5'UTR;5'UTR;5'UTR;5'UTR	chr19	57350096	+	hg19	0.55165	1.51899e-05
cg08831531	OpenSea			chr16	9218945	+	hg19	0.551606	1.39967e-05
cg25184248	OpenSea	KALRN;KALRN;KALRN	TSS200;TSS200;TSS200	chr3	123813393	-	hg19	-0.272798	4.16979e-05
cg00881742	OpenSea	LOC286114	TSS1500	chr8	20831094	-	hg19	0.551422	0.000512056
cg07749055	Island			chr19	23076870	-	hg19	0.551383	0.0460943
cg22266518	OpenSea			chr2	193409297	+	hg19	0.55128	0.00071275
cg08717144	OpenSea	ELAVL2;ELAVL2;ELAVL2	Body;Body;Body	chr9	23692613	+	hg19	0.551243	0.00773764
cg07483629	OpenSea	NYAP2	Body	chr2	226358568	+	hg19	0.551226	2.53583e-05
cg01300557	N_Shore			chr16	898875	-	hg19	0.551175	1.62045e-05
cg20577360	OpenSea			chr1	89594584	+	hg19	0.551107	2.87158e-05
cg00015002	OpenSea			chr8	16988113	+	hg19	0.551032	0.0036503
cg04821375	Island	NEURL4;NEURL4	Body;Body	chr17	7227662	-	hg19	0.550978	0.00017494
cg04567140	OpenSea			chr1	31000432	+	hg19	0.550974	0.000497042
cg03785317	OpenSea	CAMTA1;CAMTA1;CAMTA1;CAMTA1	Body;Body;Body;Body	chr1	6854225	+	hg19	0.55096	3.64184e-05
cg09500200	Island			chr8	9763033	+	hg19	0.550928	1.83975e-05
cg06455993	OpenSea			chr11	109602416	+	hg19	0.550894	0.00137676
cg26789698	OpenSea			chr16	11480327	+	hg19	0.550863	8.44445e-05
cg12791631	N_Shelf			chr1	206676939	-	hg19	0.550572	0.00201565
cg07311841	Island			chr4	41881347	+	hg19	0.550517	6.66022e-05
cg04446448	OpenSea	AFTPH;AFTPH;AFTPH	Body;Body;Body	chr2	64814552	+	hg19	0.550358	3.13744e-05
cg17020421	OpenSea			chr16	82558998	+	hg19	0.550307	0.00101265
cg01333242	OpenSea			chr13	30740197	+	hg19	0.550295	0.00079125
cg20831831	OpenSea	PTCHD1-AS	Body	chrX	22766927	-	hg19	0.550292	1.39967e-05
cg23301979	OpenSea	GPHB5	Body	chr14	63781994	-	hg19	0.550272	0.000155839
cg22253196	OpenSea	CREB5;CREB5;CREB5;CREB5	Body;Body;Body;Body	chr7	28793763	-	hg19	0.550262	7.34636e-05
cg15720089	OpenSea	CACNB2;CACNB2;CACNB2;CACNB2;CACNB2;CACNB2;CACNB2	Body;1stExon;Body;Body;Body;Body;Body	chr10	18550223	+	hg19	0.55024	1.61595e-05
cg20523839	OpenSea	CUGBP2;CUGBP2	Body;Body	chr10	11069315	-	hg19	0.550217	0.00769655
cg20923063	OpenSea	RFX8	Body	chr2	102018536	-	hg19	0.549916	0.000153287
cg19717060	OpenSea			chr17	70553078	+	hg19	0.549827	0.000107986
cg08491197	OpenSea			chr10	125119610	+	hg19	0.54975	0.0120278
cg22637772	OpenSea			chr5	141572223	-	hg19	0.549747	0.0112666
cg13955206	OpenSea			chr13	79772183	+	hg19	0.549734	0.000527858
cg19775763	S_Shore			chr3	194786989	-	hg19	0.549708	0.000308223
cg18210672	S_Shelf	TMED11P	Body	chr4	1110804	+	hg19	0.549672	6.07286e-05
cg02263260	N_Shelf			chr16	82658496	-	hg19	0.549617	0.000829291
cg06301976	OpenSea	UNC5D	Body	chr8	35346312	+	hg19	0.549557	7.00798e-05
cg01954226	OpenSea			chr7	57421326	-	hg19	0.549467	6.75095e-05
cg11941015	S_Shelf	C2orf88;C2orf88;C2orf88;C2orf88	5'UTR;5'UTR;5'UTR;5'UTR	chr2	191047984	+	hg19	0.549381	0.00518813
cg02350275	OpenSea			chr4	136728312	-	hg19	0.549134	0.0216386
cg17133201	OpenSea			chr9	16386779	+	hg19	0.54873	8.11872e-05
cg10999347	OpenSea			chr2	2605463	-	hg19	0.54868	0.00117884
cg03309455	OpenSea			chr8	88845118	-	hg19	0.548522	0.00164171
cg10378735	OpenSea	EPHB6	5'UTR	chr7	142558305	-	hg19	0.548391	0.000136759
cg19932904	OpenSea	HCLS1;HCLS1	Body;Body	chr3	121373149	-	hg19	0.54818	0.000102119
cg02704480	OpenSea	UNC5D	Body	chr8	35185358	+	hg19	0.548159	1.37124e-05
cg17078726	OpenSea			chr21	16856329	+	hg19	0.548151	0.00455281
cg11108320	N_Shore	CCDC169;CCDC169;CCDC169;CCDC169;CCDC169;CCDC169-SOHLH2;CCDC169;CCDC169	5'UTR;5'UTR;5'UTR;5'UTR;5'UTR;5'UTR;Body;Body	chr13	36870809	+	hg19	0.548105	0.0145205
cg00380176	OpenSea	RAB7A	5'UTR	chr3	128505627	+	hg19	0.548104	0.000138
cg07997936	N_Shore	HIST1H2BE	TSS1500	chr6	26183678	-	hg19	-0.210623	4.22029e-05
cg03479348	OpenSea			chr4	31739514	-	hg19	0.548085	0.000219013
cg06714180	S_Shore	HOXC4;HOXC6;HOXC5	TSS1500;TSS1500;TSS1500	chr12	54409525	+	hg19	-0.324289	4.29619e-05
cg23412820	OpenSea			chr15	27959543	+	hg19	0.548027	0.000968893
cg22103982	OpenSea			chr7	38167079	+	hg19	0.5478	0.000670151
cg24230732	OpenSea	IZUMO3	TSS1500	chr9	24545880	+	hg19	0.547753	4.01824e-05
cg00480215	OpenSea	GNAQ	Body	chr9	80592522	+	hg19	0.547675	2.63138e-05
cg22502715	S_Shore	ZNF695	TSS1500	chr1	247171572	+	hg19	-0.272389	4.36443e-05
cg24580765	OpenSea			chr8	86407812	-	hg19	0.547591	0.00327239
cg03066812	Island			chr8	956289	+	hg19	0.547578	0.00176748
cg15084543	Island	ELTD1;ELTD1	5'UTR;1stExon	chr1	79472408	-	hg19	0.547466	0.0077023
cg19472549	OpenSea	RARB;RARB	5'UTR;1stExon	chr3	25215883	-	hg19	0.547456	6.86926e-05
cg18903083	OpenSea			chr2	100819633	+	hg19	0.547446	0.00128784
cg15767096	OpenSea			chr14	22951420	+	hg19	0.547415	0.000128628
cg22046688	S_Shelf			chr18	7122191	+	hg19	0.547302	1.39967e-05
cg26203738	OpenSea	LINC00607	Body	chr2	216673958	-	hg19	0.547254	3.10242e-05
cg25362585	N_Shore	PRDM16;PRDM16	Body;Body	chr1	3320431	+	hg19	0.546989	2.17718e-05
cg14354237	OpenSea	USPL1	Body	chr13	31231812	-	hg19	0.546956	1.73913e-05
cg11883690	OpenSea	SIN3B;SIN3B	TSS1500;TSS1500	chr19	16939782	-	hg19	-0.411184	4.36443e-05
cg06557655	OpenSea			chr5	178474767	-	hg19	0.546912	0.00331338
cg10374297	OpenSea	PTPRN2;PTPRN2;PTPRN2	Body;Body;Body	chr7	158066523	-	hg19	0.546852	1.44994e-05
cg03447892	OpenSea	CUBN	Body	chr10	17010781	+	hg19	0.54678	4.97808e-05
cg18386508	OpenSea			chr21	28185816	-	hg19	0.546775	0.00182938
cg17379088	OpenSea	CDH4;CDH4;CDH4	Body;Body;5'UTR	chr20	60201880	+	hg19	0.546735	2.47075e-05
cg18818529	OpenSea	RNF149	3'UTR	chr2	101893694	-	hg19	0.546671	0.00168651
cg05838553	OpenSea	TCF7;TCF7;TCF7;TCF7;TCF7;TCF7;TCF7	Body;Body;3'UTR;Body;Body;Body;Body	chr5	133481549	+	hg19	0.546656	3.98241e-05
cg16495530	OpenSea	UBASH3B	Body	chr11	122597027	-	hg19	0.546648	0.00167533
cg16000948	OpenSea			chr11	106267058	+	hg19	0.546635	0.00217294
cg03740217	OpenSea	LINC01192	Body	chr3	162939325	-	hg19	0.546574	0.0365637
cg01371922	OpenSea	LINC00359	Body	chr13	97601122	-	hg19	0.546526	0.00143996
cg05875982	S_Shelf	PRCD	Body	chr17	74537284	-	hg19	0.54652	5.93539e-05
cg08203479	OpenSea			chr6	74036696	-	hg19	0.546463	0.00188446
cg17804137	OpenSea			chr16	56637612	+	hg19	0.546424	0.000106955
cg27514336	OpenSea	NEK11;NEK11	3'UTR;3'UTR	chr3	131068941	-	hg19	0.546365	0.000831539
cg15494656	OpenSea			chr16	19326092	-	hg19	0.546362	0.00117813
cg04753936	OpenSea	LILRB1;LILRB1;LILRB1;LILRB1	TSS1500;TSS1500;5'UTR;TSS1500	chr19	55141618	+	hg19	0.546302	0.00374004
cg05065075	OpenSea	MRPL45;MRPL45	Body;Body	chr17	36476531	-	hg19	0.546114	0.00029497
cg12291671	OpenSea	SLC25A25;SLC25A25;SLC25A25	Body;Body;Body	chr9	130856813	-	hg19	0.546078	5.53586e-05
cg13419681	OpenSea	CDH13;CDH13;CDH13;CDH13	5'UTR;Body;Body;Body	chr16	83372659	+	hg19	0.546004	0.000330933
cg09905495	OpenSea			chr15	34948076	+	hg19	0.545988	2.20047e-05
cg19341307	Island	LRCH2	Body	chrX	114468127	+	hg19	0.545977	0.000837403
cg20594754	OpenSea			chr21	17348934	-	hg19	0.545867	1.39233e-05
cg05949399	OpenSea	ERICH1-AS1	Body	chr8	723169	-	hg19	0.545786	0.00114847
cg23248781	OpenSea	FLT3;FLT3	Body;Body	chr13	28633430	-	hg19	0.545777	3.87511e-05
cg16625916	OpenSea	CTNNA2;CTNNA2	Body;Body	chr2	80085213	-	hg19	0.545762	3.90698e-05
cg06303171	OpenSea	FAM155A	Body	chr13	107843983	-	hg19	0.54575	3.31984e-05
cg03845242	S_Shelf			chr6	52175063	+	hg19	0.5457	0.00164247
cg10062945	OpenSea	EYS	Body	chr6	64989895	+	hg19	0.545643	0.00112035
cg26655816	N_Shore	MYOD1	TSS1500	chr11	17740374	+	hg19	-0.267466	4.39872e-05
cg24488281	S_Shelf	ZEB2-AS1;LINC01412;ZEB2;ZEB2;ZEB2	Body;TSS1500;TSS200;TSS200;TSS200	chr2	145278106	+	hg19	0.545621	0.00891095
cg21011121	OpenSea			chr2	165000000	-	hg19	0.545572	0.000216558
cg03094559	OpenSea	SNRPN;SNRPN;SNRPN;SNRPN	5'UTR;5'UTR;5'UTR;5'UTR	chr15	25138862	+	hg19	0.545545	0.0092157
cg00837832	OpenSea	GHRHR;GHRHR	Body;Body	chr7	31007724	+	hg19	0.545539	0.00705416
cg03256090	OpenSea			chr16	1328562	+	hg19	0.545438	0.0224219
cg18840799	S_Shore	TLL1;TLL1	Body;Body	chr4	166796212	-	hg19	0.545427	0.000846189
cg15090185	S_Shore	MBD2;MBD2	TSS1500;TSS1500	chr18	51751391	+	hg19	-0.32973	4.50677e-05
cg19985056	OpenSea			chr5	56595244	+	hg19	0.54531	0.00555552
cg06904008	OpenSea			chr4	138247107	+	hg19	0.545282	3.14996e-05
cg12125972	OpenSea	RARB	Body	chr3	25376238	+	hg19	0.545217	0.0182831
cg11771151	OpenSea	NNMT	Body	chr11	114179805	-	hg19	0.5451	0.00208575
cg00957002	OpenSea	SSUH2;SSUH2;SSUH2;SSUH2	TSS200;TSS200;5'UTR;5'UTR	chr3	8686587	+	hg19	0.545058	0.000304258
cg07349815	N_Shore			chr3	123751269	-	hg19	0.545054	0.000107504
cg19079845	Island	PAX1;PAX1	1stExon;5'UTR	chr20	21686308	-	hg19	0.544928	1.3592e-05
cg06029363	N_Shore	ZNF729	TSS1500	chr19	22468180	+	hg19	0.544832	0.0017235
cg04727790	OpenSea			chr4	156418725	-	hg19	0.544506	0.0024314
cg26412629	OpenSea	ZNF385C	Body	chr17	40180708	+	hg19	0.544501	0.000294832
cg11002050	OpenSea	LUZP1;LUZP1	TSS1500;TSS1500	chr1	23495854	+	hg19	-0.384958	4.56872e-05
cg03445965	OpenSea	CACNB2;CACNB2;CACNB2;CACNB2;CACNB2;CACNB2	Body;Body;Body;Body;Body;Body	chr10	18484373	+	hg19	0.544368	0.000138974
cg11393688	OpenSea	LINC00845	Body	chr10	62784846	-	hg19	0.544329	3.99483e-05
cg02732130	OpenSea	BNIP1;BNIP1;BNIP1;BNIP1	TSS1500;TSS1500;TSS1500;TSS1500	chr5	172570959	+	hg19	0.544204	0.000288753
cg01880541	OpenSea			chr8	2146870	+	hg19	0.544196	0.000817412
cg12632152	Island	FGF2	Body	chr4	123748753	-	hg19	0.544094	0.00219764
cg24885828	OpenSea			chr5	91997234	-	hg19	0.544048	0.000351625
cg05232207	S_Shelf			chr8	969542	+	hg19	0.544043	0.000989596
cg09202966	OpenSea			chr3	155777414	-	hg19	0.543995	0.0172347
cg00527174	S_Shore	FAM43B;FAM43B	1stExon;3'UTR	chr1	20880663	+	hg19	0.54393	0.000902489
cg13818014	OpenSea			chr9	138145731	+	hg19	0.543719	1.39967e-05
cg23562535	OpenSea			chr5	83733518	+	hg19	0.543675	8.89335e-05
cg00133334	OpenSea			chr21	17266377	+	hg19	0.543621	9.0529e-05
cg14879984	OpenSea			chr9	89123446	-	hg19	0.543498	0.017651
cg09458618	S_Shore			chr7	83379803	+	hg19	0.543497	5.58782e-05
cg08952488	OpenSea	XYLT1	Body	chr16	17461944	+	hg19	0.543496	0.000510253
cg11810416	OpenSea			chr9	16112066	+	hg19	0.543469	0.00191127
cg22991688	OpenSea			chr2	129769212	-	hg19	0.543428	3.3612e-05
cg05082805	OpenSea	CNTNAP2	Body	chr7	146489513	+	hg19	0.543348	0.000457383
cg22376706	OpenSea	PTPRR	TSS200	chr12	71314612	-	hg19	0.543345	0.00524596
cg25707727	OpenSea			chr21	29999469	+	hg19	0.543313	0.00964587
cg20722637	OpenSea			chr2	237542662	-	hg19	0.543251	8.72982e-05
cg22403261	Island			chr7	62514934	-	hg19	0.54304	0.000983121
cg26770470	OpenSea	GRB14;GRB14	Body;Body	chr2	165352228	+	hg19	0.542959	1.39967e-05
cg14751679	OpenSea	CSMD1	Body	chr8	4504999	-	hg19	0.542933	0.0160455
cg25033495	OpenSea	CELF2;CELF2;CELF2-AS2	Body;Body;Body	chr10	11133852	+	hg19	0.542854	0.000977994
cg01410522	OpenSea			chr8	1026545	-	hg19	0.542848	4.84693e-05
cg22702772	Island	CELSR3	1stExon	chr3	48699012	+	hg19	-0.205795	0.00143833
cg11236515	S_Shore			chr2	74213762	+	hg19	0.542676	0.00167365
cg21770617	OpenSea	FAM3D	TSS1500	chr3	58652897	+	hg19	0.542595	3.92619e-05
cg12491643	OpenSea			chr15	63753697	-	hg19	0.542545	0.00721072
cg04426109	OpenSea			chr15	27959473	+	hg19	0.542542	0.00782572
cg16591985	OpenSea	HSD17B12	Body	chr11	43832714	-	hg19	0.542541	0.000162289
cg10862988	OpenSea			chr14	97674219	+	hg19	0.542525	0.00130853
cg06328855	S_Shore	RBM20	1stExon	chr10	112404346	+	hg19	0.542457	0.000127712
cg07692172	N_Shore			chr8	144364298	-	hg19	0.542304	0.00133395
cg09577425	OpenSea	PACRG;PACRG;LOC285796;PACRG	Body;Body;Body;Body	chr6	163731978	+	hg19	0.542287	2.89939e-05
cg26237628	OpenSea	URB1	Body	chr21	33732055	+	hg19	0.542248	0.000400047
cg24324609	OpenSea	TTC39B;TTC39B;TTC39B;TTC39B	Body;Body;Body;Body	chr9	15277813	+	hg19	0.542153	0.000298727
cg01260544	OpenSea			chr12	59325836	-	hg19	0.542145	2.62186e-05
cg19214721	OpenSea	TCF4;TCF4;TCF4;TCF4;TCF4;TCF4;TCF4	Body;Body;Body;Body;Body;Body;Body	chr18	53217089	-	hg19	0.542072	2.28941e-05
cg25903417	OpenSea			chr11	50221757	-	hg19	0.542071	5.98112e-05
cg08695249	OpenSea			chr12	110792690	+	hg19	0.542055	0.00159255
cg09415274	OpenSea			chr15	40422219	-	hg19	0.542007	0.000585948
cg20903191	OpenSea	SPOCK3;SPOCK3;SPOCK3;SPOCK3;SPOCK3;SPOCK3;SPOCK3;SPOCK3;SPOCK3	Body;Body;Body;Body;Body;Body;Body;Body;Body	chr4	167761323	-	hg19	0.542006	0.000292078
cg19788371	OpenSea			chr8	143086298	+	hg19	0.542002	0.000433365
cg00108617	Island			chr7	57324417	+	hg19	0.541954	0.00369247
cg01349933	N_Shore	RGS6;RGS6	TSS1500;TSS1500	chr14	72398252	-	hg19	0.541897	0.0088875
cg18246107	N_Shelf			chr13	23730771	+	hg19	0.541854	0.00868378
cg27340749	OpenSea	TREX1;TREX1;TREX1;TREX1	5'UTR;1stExon;1stExon;5'UTR	chr3	48507385	-	hg19	0.541833	2.80331e-05
cg08815306	OpenSea	VWA3A	Body	chr16	22154776	-	hg19	0.541754	0.0054024
cg02154186	Island	PNMA2;PNMA2	5'UTR;1stExon	chr8	26371353	+	hg19	-0.205871	0.0435654
cg19530293	OpenSea	TPH2	3'UTR	chr12	72426134	+	hg19	0.541555	0.00890945
cg09014858	OpenSea			chr8	12758169	-	hg19	0.541513	8.15088e-05
cg08471816	OpenSea			chr7	82130675	-	hg19	0.54147	5.92051e-05
cg19035788	S_Shelf			chr2	242881634	+	hg19	0.541462	0.00111743
cg16008772	OpenSea	CDK14;CDK14;CDK14;CDK14	TSS1500;TSS1500;TSS1500;Body	chr7	90338090	-	hg19	0.541446	0.00775078
cg15171098	N_Shore	TUSC3;TUSC3	TSS1500;TSS1500	chr8	15396711	+	hg19	0.541385	0.00139189
cg27519599	OpenSea	PKHD1L1	Body	chr8	110456058	-	hg19	0.541302	0.000679635
cg06547557	OpenSea			chr5	146606359	+	hg19	0.541137	0.00691656
cg14806431	OpenSea	GALNT7	Body	chr4	174128053	-	hg19	0.541115	0.0029098
cg18100935	OpenSea	A2M	TSS1500	chr12	9269742	+	hg19	0.54102	0.000103094
cg07504727	OpenSea			chr2	1554849	-	hg19	0.540974	0.000346333
cg19673233	OpenSea			chr14	104372322	-	hg19	0.540887	9.88121e-05
cg09986153	OpenSea	HMBOX1;HMBOX1	Body;Body	chr8	28893138	+	hg19	0.540594	0.00237238
cg12208532	OpenSea			chr14	98107296	-	hg19	0.540562	0.00248624
cg19389256	OpenSea			chr10	79734342	+	hg19	0.540547	1.37124e-05
cg05069909	S_Shore	BMP3	Body	chr4	81953202	-	hg19	0.540512	0.00094443
cg02282041	OpenSea	CDH13	Body	chr16	82908556	+	hg19	0.54045	0.00477529
cg05640540	OpenSea	PCDH7;PCDH7	Body;Body	chr4	31113264	+	hg19	0.540301	4.76014e-05
cg14330636	OpenSea			chr6	77156860	+	hg19	0.540277	8.07468e-05
cg03787744	OpenSea			chr10	18212574	+	hg19	0.540272	4.03865e-05
cg05142677	Island	ZFPM1	3'UTR	chr16	88601446	+	hg19	0.540247	0.0292947
cg14075454	S_Shore	HLA-DRB1	Body	chr6	32552515	+	hg19	0.540148	0.00284304
cg13298605	OpenSea			chr17	34400181	+	hg19	0.540098	0.00122588
cg00090632	OpenSea	LIFR-AS1;LIFR-AS1	Body;Body	chr5	38600962	+	hg19	0.539981	0.000134749
cg16342842	OpenSea	SLC39A12;SLC39A12	Body;Body	chr10	18270704	-	hg19	0.539965	6.14505e-05
cg26327216	OpenSea	MUC16	Body	chr19	8989266	-	hg19	0.539949	0.000996742
cg25081796	OpenSea			chr19	21153279	-	hg19	0.539894	0.000337311
cg08265387	OpenSea			chr14	36288987	-	hg19	0.539685	0.000715641
cg13684734	OpenSea	TLL1;TLL1	Body;Body	chr4	166904537	+	hg19	0.539653	0.0016999
cg01370569	OpenSea	LOC285692	Body	chr5	9713553	-	hg19	0.539606	0.000171553
cg08931983	OpenSea	CRYBG3	Body	chr3	97620931	-	hg19	0.539529	0.00311077
cg07894967	OpenSea			chr15	93958581	-	hg19	0.539443	0.00031931
cg19981568	Island	SIX6	Body	chr14	60977300	-	hg19	0.539424	0.00213423
cg10818763	N_Shore			chr8	1383695	-	hg19	0.539363	0.000268195
cg26234721	Island	KCNK10;KCNK10	1stExon;5'UTR	chr14	88793252	-	hg19	0.539305	0.0105653
cg06538285	OpenSea			chr3	126922346	+	hg19	0.539278	0.00136019
cg09755397	OpenSea			chr4	102341105	-	hg19	0.539254	0.000957347
cg09446870	OpenSea	LINC00706;LINC00707	TSS1500;Body	chr10	6822138	+	hg19	-0.226166	4.81034e-05
cg08995325	S_Shore	SOX30;SOX30;SOX30	TSS1500;TSS1500;Body	chr5	157079668	+	hg19	0.539096	0.00488752
cg02802391	OpenSea	HMGA2	3'UTR	chr12	66357083	+	hg19	0.538996	0.00339681
cg03546619	Island			chr3	98376478	-	hg19	0.538991	0.000383154
cg13018410	OpenSea			chr10	82867757	-	hg19	0.538964	0.000626812
cg12264626	N_Shore	CA3	TSS1500	chr8	86350381	-	hg19	0.538954	0.000232249
cg09193347	Island	RASGRF1;RASGRF1	Body;Body	chr15	79381867	+	hg19	-0.205968	0.00820684
cg07746537	OpenSea	CR2;CR2	Body;Body	chr1	207641152	+	hg19	0.538911	0.00256623
cg16380846	OpenSea			chr9	30773390	-	hg19	0.538908	0.000826993
cg05575321	OpenSea			chr3	147909408	-	hg19	0.538888	0.0160455
cg02484676	OpenSea	ABLIM1;ABLIM1;ABLIM1;ABLIM1	Body;Body;Body;Body	chr10	116197643	-	hg19	0.538887	0.000208758
cg10187902	OpenSea			chr14	106450500	+	hg19	0.538859	0.00643464
cg02350677	Island			chr19	23254381	+	hg19	0.538833	0.00209634
cg00922841	OpenSea	SPRR1A	TSS1500	chr1	152955080	-	hg19	0.538818	0.00280577
cg06658102	OpenSea			chr4	152840420	+	hg19	0.538791	0.0100961
cg04563122	OpenSea	CADM1;CADM1;CADM1;CADM1;CADM1	Body;Body;Body;Body;Body	chr11	115250800	-	hg19	0.538659	0.00287035
cg14496660	OpenSea	ATP2B2;ATP2B2	5'UTR;5'UTR	chr3	10505836	+	hg19	0.538638	0.00032284
cg14078385	N_Shore	TUBB3;TUBB3	TSS1500;TSS1500	chr16	89988206	+	hg19	-0.310847	4.85592e-05
cg00717218	Island	PTGER2	1stExon	chr14	52781800	-	hg19	-0.20623	0.00545782
cg24126187	Island	PTH1R	5'UTR	chr3	46923546	+	hg19	0.538405	0.000391973
cg22549568	OpenSea	STX17	Body	chr9	102709866	-	hg19	0.538395	2.43684e-05
cg16717637	OpenSea			chr15	70475396	+	hg19	0.538359	5.92319e-05
cg12288061	OpenSea			chr1	192117497	-	hg19	0.53824	0.0022907
cg22916363	OpenSea	DLG2;DLG2	Body;Body	chr11	84521919	+	hg19	0.538159	0.000328391
cg10848505	OpenSea	RHOT1;RHOT1;RHOT1;RHOT1;RHOT1;RHOT1;RHOT1;RHOT1	Body;Body;Body;Body;Body;Body;Body;Body	chr17	30530949	+	hg19	0.538002	0.000187825
cg02395751	OpenSea	NYAP2	TSS200	chr2	226265440	-	hg19	0.537981	6.86253e-05
cg26973152	OpenSea			chr20	23226700	-	hg19	0.537954	2.4173e-05
cg16817826	Island	FEZF2	Body	chr3	62356323	+	hg19	0.537938	0.000638209
cg17137426	OpenSea	FMN1	Body	chr15	33080435	-	hg19	0.537916	0.00110145
cg12449837	N_Shore	TUG1;MORC2	TSS1500;TSS200	chr22	31364356	+	hg19	0.537888	0.0151561
cg24484339	N_Shore	CA13	TSS200	chr8	86157525	+	hg19	-0.34425	4.88219e-05
cg05041795	S_Shore			chr8	1365749	+	hg19	0.537796	0.00486113
cg00523532	S_Shore	ADAP1	Body	chr7	987309	+	hg19	0.537771	0.00038655
cg04480158	Island			chr8	986271	+	hg19	0.537606	0.000422543
cg07009098	OpenSea	MED12L	Body	chr3	151143004	-	hg19	0.537585	0.00514408
cg02652579	S_Shore	CUTA;CUTA;SYNGAP1;CUTA;CUTA;CUTA	TSS1500;TSS1500;TSS1500;TSS1500;TSS1500;TSS1500	chr6	33386967	-	hg19	-0.251937	4.97534e-05
cg20705844	OpenSea			chr4	102275803	+	hg19	0.537475	0.0003796
cg24460369	Island			chr12	109549041	+	hg19	0.537418	1.37124e-05
cg27345338	OpenSea	ERCC6	Body	chr10	50696400	-	hg19	0.537403	2.98858e-05
cg26790922	OpenSea	NOMO1	Body	chr16	14978468	-	hg19	0.537389	1.50948e-05
cg23667270	OpenSea			chr17	69376359	-	hg19	0.537364	0.00847133
cg02856377	S_Shore	GATA2;GATA2-AS1	TSS1500;Body	chr3	128212644	+	hg19	-0.277098	5.00302e-05
cg08672220	OpenSea	RNASE8;NDRG2	TSS1500;Body	chr14	21524666	-	hg19	0.537331	0.00435246
cg03447013	OpenSea			chr4	31577307	+	hg19	0.537259	0.00106964
cg18029285	OpenSea	KRTAP9-6	TSS1500	chr17	39421309	+	hg19	-0.246545	5.03025e-05
cg20981451	Island			chr19	52954615	-	hg19	0.53708	0.000477381
cg05028307	OpenSea	GAD2;GAD2	Body;Body	chr10	26541011	-	hg19	0.537011	0.00255651
cg08837627	Island			chr19	22715300	+	hg19	0.537008	0.00709509
cg14062772	OpenSea	SLC44A5;SLC44A5	Body;Body	chr1	76005261	-	hg19	0.536945	0.000160908
cg21461564	S_Shore	TTPA	TSS1500	chr8	63999030	-	hg19	0.5369	0.00352605
cg02300576	S_Shelf	PRDM16;PRDM16	Body;Body	chr1	3207371	-	hg19	0.536865	0.000254937
cg21012054	OpenSea	TNIP3;TNIP3;TNIP3	Body;Body;Body	chr4	122071488	-	hg19	0.536759	0.00047868
cg14462265	OpenSea			chr9	23683888	+	hg19	0.536723	0.000659922
cg27520340	N_Shore	GLRB;GLRB;GLRB	TSS1500;TSS1500;TSS1500	chr4	157996182	+	hg19	0.5367	0.000232609
cg13191545	OpenSea	MAGI2;MAGI2	Body;Body	chr7	78937639	-	hg19	0.536645	0.000603916
cg07806103	N_Shore	TCF12;TCF12;TCF12;TCF12;LOC145783	TSS1500;TSS1500;TSS1500;TSS1500;Body	chr15	57209682	+	hg19	0.536468	7.65535e-05
cg18484488	OpenSea	MIR299;MIR380	TSS200;TSS1500	chr14	101490118	+	hg19	0.536362	0.000120376
cg00059089	OpenSea	FMNL2	Body	chr2	153263288	-	hg19	0.536345	3.49888e-05
cg08929399	OpenSea			chr3	151778972	-	hg19	0.536288	0.00109761
cg23686983	N_Shore	CUX1;CUX1;CUX1	Body;Body;Body	chr7	101880640	-	hg19	0.536274	0.000127748
cg22980198	OpenSea			chr22	48830912	+	hg19	0.536266	0.000173346
cg22354447	OpenSea	EIF2B3;EIF2B3;EIF2B3	Body;Body;Body	chr1	45391055	+	hg19	0.536217	6.60766e-05
cg11259289	OpenSea	CRCP;CRCP;CRCP;CRCP;CRCP	Body;Body;Body;Body;Body	chr7	65606104	-	hg19	0.536058	0.00121397
cg06060835	OpenSea	CFB;CFB	1stExon;5'UTR	chr6	31913809	-	hg19	0.535922	2.07069e-05
cg17114650	OpenSea			chr4	106025906	+	hg19	0.535917	0.000456662
cg11170153	OpenSea	OPRM1;OPRM1;OPRM1;OPRM1;OPRM1;OPRM1;OPRM1;OPRM1;OPRM1;OPRM1;OPRM1;OPRM1;OPRM1;OPRM1;OPRM1;OPRM1;OPRM1;OPRM1;OPRM1;OPRM1;OPRM1;OPRM1;OPRM1	1stExon;1stExon;Body;Body;Body;Body;Body;Body;Body;Body;Body;Body;Body;Body;Body;Body;Body;Body;Body;Body;Body;Body;Body	chr6	154411211	-	hg19	0.535835	0.00117884
cg12100344	OpenSea			chr2	82212378	-	hg19	0.535805	0.000288753
cg12244961	N_Shore	FAM159B	TSS1500	chr5	63984998	-	hg19	0.535804	0.00125881
cg20012879	OpenSea	CDH13;CDH13;CDH13;CDH13;CDH13;CDH13	5'UTR;Body;Body;Body;Body;Body	chr16	82792526	-	hg19	0.535784	0.000143225
cg10092241	N_Shore	SELV	TSS200	chr19	40005557	+	hg19	-0.34191	5.04103e-05
cg16174102	N_Shore			chr8	914572	-	hg19	0.535767	0.0216126
cg18728511	N_Shore	SEMA6D	TSS1500	chr15	47475585	+	hg19	-0.269045	5.22425e-05
cg08453458	OpenSea			chr4	187491428	-	hg19	0.535709	0.000331057
cg21938179	OpenSea	MIR548A3	Body	chr3	103930387	-	hg19	0.535644	0.000154988
cg03245462	OpenSea	CTNND2;CTNND2;CTNND2;CTNND2;CTNND2	Body;Body;Body;Body;Body	chr5	11290166	+	hg19	0.535593	3.54869e-05
cg10209048	S_Shelf			chr19	37270307	-	hg19	0.535585	0.00124538
cg27586089	OpenSea	FHAD1	Body	chr1	15649292	+	hg19	0.535573	0.00879229
cg13829836	OpenSea			chr3	25898436	+	hg19	0.535564	0.00804161
cg15368992	OpenSea			chr11	109618832	-	hg19	0.535477	3.33756e-05
cg16007231	N_Shelf	PEG3;PEG3;ZIM2;ZIM2;ZIM2;PEG3;PEG3	5'UTR;5'UTR;5'UTR;5'UTR;5'UTR;5'UTR;5'UTR	chr19	57347498	+	hg19	0.535389	1.39967e-05
cg22212727	OpenSea	LINC01483;LINC01483	TSS200;TSS200	chr17	67589937	+	hg19	0.535385	4.77178e-05
cg19101566	S_Shelf	SLC25A27	Body	chr6	46623767	+	hg19	0.535306	0.00159584
cg25440434	OpenSea	PRDM16;PRDM16	Body;Body	chr1	3267497	+	hg19	0.53528	0.000276027
cg19186966	OpenSea	LINC00669	Body	chr18	36924531	+	hg19	0.535228	1.72946e-05
cg08244371	OpenSea			chr9	88817217	+	hg19	0.535177	6.21689e-05
cg06644256	N_Shore	BRUNOL5	TSS1500	chr19	3224396	-	hg19	0.535142	0.0207848
cg26334888	OpenSea	FAM3D	TSS1500	chr3	58653196	+	hg19	0.535005	1.557e-05
cg10726559	N_Shore	MIR127;RTL1	TSS200;1stExon	chr14	101349284	+	hg19	0.534984	0.0316166
cg13090007	N_Shelf			chr8	142981593	-	hg19	0.534968	0.00394991
cg09062982	OpenSea			chr20	24798714	+	hg19	0.534924	0.000138546
cg16099944	OpenSea			chr6	37548909	+	hg19	0.534878	1.88629e-05
cg14324200	Island	SAMD11	5'UTR	chr1	861317	+	hg19	-0.206528	0.000258758
cg22583702	OpenSea			chr12	53814495	+	hg19	0.534799	1.8798e-05
cg15687869	OpenSea			chr8	1411921	-	hg19	0.534644	0.0074907
cg00187327	N_Shore	MN1	Body	chr22	28191781	-	hg19	0.534634	1.39967e-05
cg07943432	OpenSea			chr7	94518152	+	hg19	0.534613	4.5262e-05
cg21037436	OpenSea			chr3	108943245	+	hg19	0.534328	0.000430497
cg23960088	N_Shore	AMACR;AMACR;AMACR;AMACR;AMACR;AMACR	Body;Body;Body;Body;Body;Body	chr5	34006894	-	hg19	0.534222	0.00323275
cg23081275	OpenSea	TLL1	Body	chr4	166974884	-	hg19	0.534189	0.000529639
cg02194715	OpenSea	RAB11FIP3	Body	chr16	492818	-	hg19	0.534159	0.00212511
cg07101116	OpenSea	LINC01474;LINC01474;LINC01474	Body;Body;Body	chr9	75486850	-	hg19	0.534157	0.0087301
cg11311237	OpenSea	DOCK3	Body	chr3	50899823	-	hg19	0.534134	0.000216671
cg00253058	OpenSea	AKR1C4	Body	chr10	5241574	-	hg19	0.534131	0.00742457
cg15517609	N_Shore	RYR1;RYR1	TSS1500;TSS1500	chr19	38924045	-	hg19	-0.336625	5.26816e-05
cg22111761	OpenSea			chr18	60650250	-	hg19	0.533958	1.557e-05
cg09287096	OpenSea			chr10	86998622	+	hg19	0.53392	0.0121425
cg05859325	OpenSea			chr17	34458957	-	hg19	0.533857	0.00207322
cg14842771	OpenSea	EPHB6	5'UTR	chr7	142558879	+	hg19	0.533783	0.00320832
cg19846154	OpenSea			chr8	74332112	-	hg19	0.533702	0.0115632
cg23612484	Island			chr7	56942324	+	hg19	0.533701	0.00262863
cg04529472	OpenSea	VOPP1;VOPP1	TSS200;Body	chr7	55620588	+	hg19	0.533685	0.000235403
cg08318726	N_Shore	TBX5;TBX5;TBX5	TSS1500;5'UTR;5'UTR	chr12	114844265	-	hg19	0.533603	5.27281e-05
cg21902150	OpenSea	SH3GL2	Body	chr9	17793844	+	hg19	0.533554	0.017716
cg11461557	OpenSea	TLL1;TLL1	Body;Body	chr4	166933910	-	hg19	0.533528	5.75053e-05
cg18849593	OpenSea	FANCC;FANCC;FANCC	Body;Body;Body	chr9	97944237	-	hg19	0.533435	0.000104153
cg23508811	OpenSea	SYT8;SYT8;SYT8;SYT8;SYT8;SYT8;SYT8;SYT8	Body;Body;Body;Body;ExonBnd;ExonBnd;ExonBnd;ExonBnd	chr11	1857196	-	hg19	0.533177	4.39596e-05
cg13779451	OpenSea			chr2	59162656	+	hg19	0.533121	0.000616894
cg10553354	OpenSea	LOC101927640	Body	chr6	112617176	+	hg19	0.533089	4.16561e-05
cg22102082	OpenSea	DLGAP2	Body	chr8	1570956	+	hg19	0.533054	0.00648672
cg23333833	OpenSea	KCNJ15;KCNJ15;KCNJ15;KCNJ15;KCNJ15;KCNJ15;KCNJ15;KCNJ15	5'UTR;5'UTR;5'UTR;5'UTR;5'UTR;5'UTR;5'UTR;5'UTR	chr21	39649500	+	hg19	0.533022	0.00298839
cg10917593	OpenSea	MAML2	Body	chr11	96065862	+	hg19	0.533014	0.00189065
cg07337025	OpenSea	PCCB	Body	chr3	135996211	+	hg19	0.532821	0.000235428
cg24466873	Island	NBLA00301	Body	chr4	174460053	+	hg19	0.53271	7.67294e-05
cg03528730	OpenSea	SEL1L3;SEL1L3;SEL1L3	Body;Body;Body	chr4	25793993	+	hg19	0.532691	8.32436e-05
cg00463957	OpenSea	PARN;PARN	Body;Body	chr16	14583487	+	hg19	0.532641	0.00325779
cg10050262	S_Shelf			chr11	32357869	+	hg19	0.532609	0.00358407
cg04271735	OpenSea	ITIH6	TSS200	chrX	54824694	-	hg19	-0.234693	5.30201e-05
cg05729577	S_Shore	BRUNOL4;BRUNOL4;BRUNOL4;BRUNOL4	3'UTR;3'UTR;3'UTR;3'UTR	chr18	34825484	+	hg19	0.532546	0.011764
cg13575339	S_Shore	VSX2	Body	chr14	74708313	+	hg19	0.5325	0.0146319
cg21146537	N_Shore	TOM1;TOM1;TOM1;TOM1;TOM1;TOM1;TOM1	TSS1500;TSS1500;TSS1500;5'UTR;1stExon;TSS1500;TSS1500	chr22	35695301	-	hg19	0.532495	0.00265941
cg26790663	N_Shelf	PTPRN2;PTPRN2;PTPRN2	Body;Body;Body	chr7	158107269	-	hg19	0.532483	0.000122941
cg06672804	OpenSea	LINC01177	TSS1500	chr16	9539790	+	hg19	0.532427	0.00842305
cg16959486	OpenSea	MOBP	Body	chr3	39563230	+	hg19	0.532325	0.00032099
cg24677321	OpenSea			chr3	25116377	-	hg19	0.532304	0.0105923
cg02785501	OpenSea			chr10	133377079	-	hg19	0.532294	0.00642878
cg24823310	OpenSea	ZNF732	TSS1500	chr4	290421	-	hg19	0.53219	0.00142291
cg16854616	OpenSea			chr11	36967331	+	hg19	0.532162	0.00531531
cg23116684	Island	CELF2;CELF2;CELF2;CELF2;CELF2;CELF2;CELF2;CELF2	5'UTR;5'UTR;ExonBnd;ExonBnd;ExonBnd;ExonBnd;Body;Body	chr10	11207452	+	hg19	0.532019	0.000861421
cg00720747	N_Shore			chr16	4363832	+	hg19	0.532004	0.0108153
cg15569739	OpenSea	TTN;TTN;TTN;TTN;TTN;TTN;TTN;TTN;TTN;MIR548N	ExonBnd;ExonBnd;ExonBnd;Body;Body;Body;Body;Body;Body;Body	chr2	179516621	-	hg19	0.531933	0.00475702
cg09703142	OpenSea	FMN2;FMN2	Body;Body	chr1	240491089	+	hg19	0.531897	0.0499956
cg12652229	OpenSea	ZFPM2	Body	chr8	106681580	-	hg19	0.53182	1.95622e-05
cg17503663	Island	SNURF;SNRPN;SNURF;SNRPN;SNRPN;SNRPN;SNRPN;SNRPN	1stExon;1stExon;1stExon;5'UTR;5'UTR;5'UTR;5'UTR;5'UTR	chr15	25200202	-	hg19	0.531686	0.000469946
cg25079802	OpenSea			chr20	52351096	-	hg19	0.531523	0.000404164
cg18601334	N_Shelf	COL23A1	Body	chr5	177725929	-	hg19	0.531446	2.81167e-05
cg15707816	OpenSea	LRRFIP2;LRRFIP2;LRRFIP2;LRRFIP2	Body;Body;Body;Body	chr3	37169149	+	hg19	0.531435	0.038952
cg26321366	N_Shore	DLGAP2	5'UTR	chr8	1496347	-	hg19	0.531318	0.000370924
cg15896796	OpenSea	RASSF6;RASSF6;RASSF6;RASSF6	Body;Body;Body;Body	chr4	74459396	+	hg19	0.531303	0.00517931
cg14482811	N_Shelf	LCN8	TSS200	chr9	139652837	-	hg19	0.53129	0.0016609
cg07094987	OpenSea	FAM155A	Body	chr13	107865374	-	hg19	0.531244	2.25739e-05
cg05190233	OpenSea			chr4	188824073	-	hg19	0.531205	0.00245599
cg25955359	N_Shore	C3orf15	TSS1500	chr3	119421614	-	hg19	0.53118	0.00744298
cg21700394	OpenSea	RARB;RARB	TSS1500;Body	chr3	25381579	+	hg19	0.531179	0.00489157
cg00828332	OpenSea			chr2	190363087	+	hg19	0.531019	0.000842226
cg12148774	S_Shore	ACTL9	TSS1500	chr19	8810115	+	hg19	0.531012	0.000217145
cg24716416	OpenSea			chr4	188736112	+	hg19	0.530996	1.39197e-05
cg13657983	OpenSea			chr5	73405407	-	hg19	0.530888	0.000173817
cg10728271	N_Shore	GNA11	Body	chr19	3108685	-	hg19	0.53087	1.557e-05
cg15800282	OpenSea	ACY3	5'UTR	chr11	67415829	-	hg19	0.530706	1.99287e-05
cg16814023	S_Shore	SELK	TSS1500	chr3	53926598	-	hg19	-0.309794	5.43999e-05
cg00180684	OpenSea			chr6	164241413	+	hg19	0.530526	0.00107998
cg00662775	Island	TCEAL4;TCEAL4;TCEAL4;TCEAL4;TCEAL4;TCEAL4;TCEAL4;TCEAL4;TCEAL4;TCEAL4;TCEAL4;TCEAL4;TCEAL4	Body;1stExon;1stExon;1stExon;1stExon;1stExon;1stExon;5'UTR;5'UTR;5'UTR;5'UTR;5'UTR;5'UTR	chrX	102840435	-	hg19	0.530462	0.000247711
cg08656056	OpenSea			chr2	202925175	+	hg19	0.530327	0.000233069
cg08507588	OpenSea	PARD3;PARD3;PARD3;PARD3;PARD3;PARD3;PARD3;PARD3;PARD3;PARD3;PARD3	Body;Body;Body;Body;Body;Body;Body;Body;Body;Body;Body	chr10	34811591	+	hg19	0.530283	0.0071198
cg14711543	OpenSea	TCEAL2	TSS200	chrX	101380592	-	hg19	0.530248	8.86059e-05
cg03604774	OpenSea			chr1	27849102	-	hg19	0.530199	0.00179147
cg07461115	OpenSea	TMPRSS11E	Body	chr4	69317942	-	hg19	0.530144	0.000329914
cg15298793	OpenSea			chr10	36730722	-	hg19	0.530118	1.39967e-05
cg26917608	OpenSea			chr18	8451539	-	hg19	0.530062	0.000275817
cg18340614	OpenSea			chr9	32627969	+	hg19	0.529857	0.000253977
cg18278790	S_Shore	EPN1;EPN1;EPN1	5'UTR;5'UTR;TSS200	chr19	56187851	-	hg19	0.52982	2.79035e-05
cg13130934	OpenSea	SNORD115-21;SNORD115-20;SNORD115-15	TSS1500;TSS1500;TSS1500	chr15	25449922	-	hg19	0.529786	5.49007e-05
cg24834960	OpenSea	SREK1;SREK1;SREK1	Body;Body;Body	chr5	65459191	-	hg19	0.529649	0.000273254
cg22746584	OpenSea	IL20RB	TSS200	chr3	136676672	+	hg19	0.529549	4.81034e-05
cg05001777	N_Shore	RAB4A;RAB4A;RAB4A	TSS1500;TSS1500;TSS1500	chr1	229406280	-	hg19	0.529493	0.000264811
cg25340466	N_Shore			chr3	27770059	-	hg19	0.529293	1.39967e-05
cg07406049	OpenSea	DTHD1;DTHD1	Body;Body	chr4	36317057	+	hg19	0.529235	0.000110709
cg19092168	Island			chr19	57149467	+	hg19	0.529216	1.99171e-05
cg12308770	OpenSea			chr5	20615052	-	hg19	0.529048	0.000157557
cg05938197	OpenSea	HESRG;CACNA2D3	TSS1500;Body	chr3	54674405	+	hg19	-0.505314	5.5527e-05
cg19731194	OpenSea			chr1	10887875	+	hg19	0.52888	0.00437205
cg26855689	N_Shore	HGS	3'UTR	chr17	79668668	+	hg19	0.528726	0.0197483
cg05149231	OpenSea	SGCG	TSS1500	chr13	23753575	-	hg19	0.528518	7.52351e-05
cg00577510	OpenSea	GDNF-AS1;GDNF-AS1	TSS1500;Body	chr5	37868556	-	hg19	0.528364	0.00108595
cg15399941	OpenSea			chr12	94528538	+	hg19	0.528279	0.00107974
cg27275022	OpenSea	STAMBP;STAMBP;STAMBP	Body;Body;Body	chr2	74066962	-	hg19	0.528246	1.621e-05
cg09741935	OpenSea			chr8	128149826	+	hg19	0.528221	6.07286e-05
cg21843412	N_Shelf	FAM135B	5'UTR	chr8	139505082	+	hg19	0.528181	0.00417187
cg00523547	OpenSea	STARD13;STARD13;STARD13;STARD13	5'UTR;5'UTR;Body;Body	chr13	33766229	-	hg19	0.528172	4.57096e-05
cg24099725	OpenSea	LOC102723778	TSS1500	chr4	31171580	-	hg19	0.528096	0.000132443
cg07819160	Island	MPST;MPST;MPST;MPST	Body;Body;Body;Body	chr22	37420328	+	hg19	0.528061	2.0892e-05
cg23885131	OpenSea	RNF41;RNF41;RNF41	Body;Body;Body	chr12	56600379	+	hg19	0.527978	0.000159751
cg20989855	OpenSea	KCNIP4;KCNIP4;KCNIP4;KCNIP4	Body;Body;5'UTR;5'UTR	chr4	20985927	-	hg19	0.527973	3.72601e-05
cg22057816	OpenSea	ZIM3;ZIM3	5'UTR;1stExon	chr19	57656367	-	hg19	0.527909	0.00643504
cg16243079	OpenSea			chr7	142428294	-	hg19	0.527809	0.000118999
cg06625730	OpenSea	POLR3F	Body	chr20	18456304	+	hg19	0.527753	0.00610826
cg22041307	OpenSea	SLC37A1	Body	chr21	43973895	+	hg19	0.527702	1.38687e-05
cg23409074	S_Shore	CRH	TSS200	chr8	67090798	+	hg19	0.527701	0.000416064
cg13981184	OpenSea			chr13	48701567	+	hg19	0.527687	2.0892e-05
cg00737506	OpenSea	LOC101928694;LIPC	Body;Body	chr15	58731317	+	hg19	0.527656	0.000334511
cg25678095	OpenSea	KAT6A;KAT6A	Body;Body	chr8	41833374	-	hg19	0.527616	2.69256e-05
cg05454731	OpenSea			chr13	86633502	+	hg19	0.527516	0.00297246
cg02789991	OpenSea	CDH13;CDH13;CDH13;CDH13;CDH13;CDH13	5'UTR;Body;Body;Body;Body;Body	chr16	83186493	+	hg19	0.527516	0.00128051
cg20458277	Island			chr8	1053508	-	hg19	0.527501	0.000237061
cg08757123	OpenSea			chr6	145812384	+	hg19	0.5275	0.000114093
cg14733356	S_Shore	DNAJC19;DNAJC19;DNAJC19;DNAJC19;DNAJC19	TSS1500;TSS1500;TSS1500;TSS1500;TSS1500	chr3	180708953	+	hg19	0.527463	0.00189144
cg04373379	N_Shelf	SLFN12L	Body	chr17	33810868	-	hg19	0.527419	0.000129645
cg09485757	OpenSea	ZNF679	5'UTR	chr7	63708393	-	hg19	0.527328	0.000724585
cg14142973	OpenSea	CADPS;CADPS;CADPS	Body;Body;Body	chr3	62479121	+	hg19	0.527302	0.0002756
cg09236284	N_Shore	TAC1;TAC1;TAC1;TAC1	TSS200;TSS200;TSS200;TSS200	chr7	97361114	-	hg19	0.527267	0.00623129
cg03613077	S_Shore	RGS7	TSS1500	chr1	241520904	+	hg19	0.527247	0.0107914
cg22951222	OpenSea	PIK3R4	Body	chr3	130445686	+	hg19	0.527208	0.0141478
cg21821935	OpenSea	GAREM;GAREM	Body;Body	chr18	29960742	-	hg19	0.52715	0.00177594
cg09911585	S_Shore			chr19	38308749	+	hg19	0.527059	2.98858e-05
cg07678266	OpenSea	GLT1D1	Body	chr12	129444630	-	hg19	0.527038	0.00357717
cg16227022	OpenSea			chr4	189898680	-	hg19	0.527018	0.00243258
cg10356397	OpenSea	GBE1	Body	chr3	81631186	-	hg19	0.526988	0.00203483
cg20764212	OpenSea	PPP2R2C;PPP2R2C	Body;Body	chr4	6331035	-	hg19	0.526979	0.000789113
cg05774698	OpenSea	HIBADH	Body	chr7	27681678	+	hg19	0.526972	0.00043108
cg27383607	OpenSea			chr1	231036920	-	hg19	0.526898	0.000350933
cg05937573	OpenSea	ARHGAP32	TSS1500	chr11	129062328	+	hg19	0.526874	0.00936091
cg01703997	OpenSea	OR10G2	TSS1500	chr14	22103310	+	hg19	0.526868	0.0126903
cg03314530	OpenSea	OPCML	Body	chr11	132985310	+	hg19	0.526825	0.00111531
cg06748956	N_Shore	LRRC47	Body	chr1	3702204	+	hg19	0.526765	1.59962e-05
cg16002908	OpenSea	CPXM2	Body	chr10	125539687	+	hg19	0.526748	0.00896636
cg27620455	OpenSea	SYT8	Body	chr11	1858194	+	hg19	0.526692	2.55326e-05
cg15981092	Island	UNC5D	Body	chr8	35094001	+	hg19	0.526644	0.00364317
cg25111007	OpenSea	CNGA2	3'UTR	chrX	150913340	+	hg19	0.526621	0.00193415
cg12738151	OpenSea	ATP8A2	Body	chr13	25984750	-	hg19	0.526548	0.0270295
cg02656222	OpenSea			chr10	103861183	+	hg19	0.526522	3.74302e-05
cg04688351	N_Shore	PAX3;PAX3;PAX3;PAX3;PAX3;PAX3	Body;Body;Body;Body;Body;Body	chr2	223154140	-	hg19	0.526467	0.000572233
cg14676451	OpenSea			chr4	159189949	+	hg19	0.526456	0.00227224
cg02318796	S_Shelf			chr13	31251136	-	hg19	0.526453	0.0252015
cg24792692	OpenSea	FAM173B	Body	chr5	10229929	+	hg19	0.526427	0.000113409
cg21967134	OpenSea	C10orf67	Body	chr10	23632540	-	hg19	0.526208	0.00142393
cg11809139	N_Shore	BTG1;C12orf79;C12orf79;C12orf79;C12orf79	3'UTR;TSS1500;TSS1500;TSS1500;TSS1500	chr12	92537451	-	hg19	0.526196	0.000380278
cg09765815	OpenSea	KLHDC4	Body	chr16	87778876	+	hg19	0.526095	0.000193162
cg25043403	N_Shelf	CMBL	5'UTR	chr5	10305291	-	hg19	0.526094	8.49494e-05
cg12795475	OpenSea	SVEP1	Body	chr9	113313376	+	hg19	0.526077	0.00282819
cg14005725	OpenSea	SH3GL2	Body	chr9	17666974	+	hg19	0.526045	0.0237203
cg06639332	Island	C13orf36;C13orf36	5'UTR;1stExon	chr13	37248305	+	hg19	0.526037	4.58013e-05
cg02226934	N_Shelf	MTNR1A	Body	chr4	187473490	-	hg19	0.526026	0.00581895
cg05157492	S_Shore	CLIC1;DDAH2	Body;TSS1500	chr6	31698734	+	hg19	0.526022	0.00235437
cg14911395	Island	SEMA3B;SEMA3B	Body;Body	chr3	50311213	+	hg19	0.526016	0.00281172
cg27289770	OpenSea			chr19	44263735	+	hg19	0.525976	7.19717e-05
cg08726999	OpenSea	C12orf43	3'UTR	chr12	121441714	-	hg19	0.525916	0.0012142
cg25673668	S_Shore			chr8	895601	+	hg19	0.525884	0.00317438
cg01107316	OpenSea	RBM47;RBM47	5'UTR;5'UTR	chr4	40485330	-	hg19	0.525856	9.83913e-05
cg09937950	OpenSea	RELN;RELN;RELN;RELN	ExonBnd;ExonBnd;Body;Body	chr7	103197424	-	hg19	0.525537	1.72927e-05
cg24814526	OpenSea	DLGAP2-AS1;DLGAP2;DLGAP2	Body;Body;Body	chr8	1540414	-	hg19	0.525521	0.000176389
cg05250467	N_Shore	MIR124-2HG;MIR124-2HG	TSS1500;TSS1500	chr8	65284670	-	hg19	0.525503	0.00253859
cg07287293	S_Shelf	C11orf63;C11orf63	Body;Body	chr11	122756770	-	hg19	0.525434	0.000655052
cg05848839	OpenSea	GDPD1;GDPD1;GDPD1	Body;Body;Body	chr17	57334565	+	hg19	0.525405	0.0179041
cg18313340	Island			chr13	112760898	-	hg19	0.525336	0.00103997
cg02682255	OpenSea	ESF1;ESF1	Body;Body	chr20	13753052	-	hg19	0.525313	0.00204785
cg13636907	OpenSea	MITF;MITF;MITF;MITF;MITF;MITF	Body;Body;Body;Body;Body;Body	chr3	69990481	+	hg19	0.525282	0.00190095
cg13151547	OpenSea	TMEM132D	Body	chr12	130064554	+	hg19	0.525276	0.000539851
cg14932454	OpenSea			chr9	135573651	+	hg19	0.52522	0.000125633
cg17143696	OpenSea			chr6	28737555	-	hg19	0.525121	0.00700173
cg03669147	N_Shore	FGF20	Body	chr8	16857578	-	hg19	0.525103	5.53586e-05
cg25564556	OpenSea	SIGLEC15	Body	chr18	43408983	-	hg19	0.525002	8.81736e-05
cg02061858	OpenSea	SLC39A12;SLC39A12;SLC39A12;SLC39A12	Body;Body;Body;Body	chr10	18273605	+	hg19	0.524925	0.00124042
cg25120000	OpenSea	GALNT12	Body	chr9	101611363	-	hg19	0.524865	0.0121947
cg12607121	S_Shore	LHFPL4	TSS1500	chr3	9596214	-	hg19	0.524808	0.00454601
cg21606928	Island			chr13	23501122	-	hg19	0.524796	0.00155403
cg15267295	OpenSea	KIAA1644	3'UTR	chr22	44641479	-	hg19	0.524676	0.0119436
cg23699700	Island	SMAD7	Body	chr18	46476108	-	hg19	-0.206584	0.00780113
cg00295382	N_Shore	MYCL1;MYCL1	Body;Body	chr1	40364870	+	hg19	0.524631	0.00265632
cg06091210	OpenSea			chr4	82181899	+	hg19	0.524609	0.000791468
cg15605362	OpenSea			chr8	88986054	+	hg19	0.524543	0.0175295
cg27029512	OpenSea			chr13	103636247	+	hg19	0.524443	1.37124e-05
cg04227118	OpenSea			chr3	188844210	+	hg19	0.52441	4.49016e-05
cg07132736	Island	PABPC5;PABPC5;PABPC5-AS1	1stExon;5'UTR;Body	chrX	90689794	+	hg19	0.524402	0.0421329
cg00579955	OpenSea			chr4	55198258	-	hg19	0.524298	0.00128504
cg03620587	OpenSea	MTUS1;MTUS1	Body;Body	chr8	17612236	-	hg19	0.524287	1.95608e-05
cg10431499	OpenSea			chr10	2393904	+	hg19	0.524273	7.06871e-05
cg03078743	OpenSea			chr11	3870860	-	hg19	0.524182	0.000251561
cg18563571	Island	LOC283856;GNAO1;GNAO1;GNAO1;GNAO1	TSS1500;5'UTR;5'UTR;1stExon;1stExon	chr16	56225885	+	hg19	-0.206848	0.000960066
cg21531040	Island			chr14	106743603	-	hg19	0.524139	0.000521949
cg24517323	Island	NEURL4;NEURL4	Body;Body	chr17	7227564	+	hg19	0.524077	0.000654545
cg23133011	N_Shore			chr11	122847242	+	hg19	0.524056	0.047078
cg27141044	S_Shore			chr10	2358766	-	hg19	0.524002	3.80493e-05
cg12780453	OpenSea			chr11	130611038	+	hg19	0.523996	0.00199539
cg05539750	OpenSea	CDH13;CDH13;CDH13;CDH13;CDH13;CDH13;LOC101928446	5'UTR;Body;Body;Body;Body;Body;Body	chr16	82829935	-	hg19	0.523992	0.000173619
cg25571908	OpenSea	NEO1;NEO1;NEO1;NEO1;NEO1;NEO1	ExonBnd;ExonBnd;ExonBnd;Body;Body;Body	chr15	73536689	+	hg19	0.523978	3.6039e-05
cg13430430	OpenSea	EGFLAM;EGFLAM	Body;Body	chr5	38360588	-	hg19	0.523968	0.000980373
cg26619296	Island	ADARB2	Body	chr10	1585286	-	hg19	0.523876	0.0007639
cg13206238	OpenSea	TEX9;TEX9;MNS1	3'UTR;3'UTR;Body	chr15	56726442	-	hg19	0.523824	0.00355973
cg09411876	OpenSea	DLG2	Body	chr11	85236929	+	hg19	0.523802	0.0142955
cg13239004	OpenSea	SNX7;SNX7;SNX7	Body;Body;Body	chr1	99214559	+	hg19	0.523788	2.23249e-05
cg14103335	OpenSea	TOMM20L	Body	chr14	58868504	-	hg19	0.523609	0.000899509
cg05355331	OpenSea			chr7	94326650	-	hg19	0.523535	0.000706855
cg20348747	OpenSea			chr3	23113372	+	hg19	0.523525	0.000109991
cg10278762	OpenSea			chr8	15274480	+	hg19	0.523523	4.52102e-05
cg07498013	N_Shore			chr19	22123504	-	hg19	0.523472	0.0053289
cg10327526	OpenSea			chr2	2674026	+	hg19	0.523424	0.000215265
cg09696560	OpenSea	MAP3K13	Body	chr3	185178617	-	hg19	0.523217	1.39967e-05
cg09015231	OpenSea			chr21	29326789	+	hg19	0.523135	0.0371185
cg06413426	OpenSea	CUX2	Body	chr12	111710139	+	hg19	0.523105	0.000270401
cg11926510	Island	AJAP1;AJAP1	Body;Body	chr1	4832380	+	hg19	0.523088	0.00217473
cg16991868	S_Shore	GPATCH3	TSS1500	chr1	27227383	+	hg19	0.523058	1.75866e-05
cg08077269	OpenSea	PTCH2;PTCH2	Body;Body	chr1	45301514	-	hg19	0.522973	1.72927e-05
cg22338356	OpenSea	PRKDC;PRKDC	Body;Body	chr8	48739161	-	hg19	0.522861	9.09075e-05
cg03238797	Island	ADAMTS18;ADAMTS18	1stExon;5'UTR	chr16	77468893	-	hg19	0.522821	0.0249209
cg02442305	N_Shore	ASCC1;C10orf104	5'UTR;TSS1500	chr10	73975286	+	hg19	-0.269995	5.62262e-05
cg19566774	OpenSea	FAM71D	TSS200	chr14	67656082	+	hg19	0.522697	1.39233e-05
cg25688993	OpenSea	SNRPA1	Body	chr15	101829405	+	hg19	0.522581	2.0892e-05
cg21447717	S_Shelf			chr3	197228950	+	hg19	0.522578	0.000239005
cg20675253	OpenSea			chr5	125674894	-	hg19	0.522427	2.17718e-05
cg02196044	OpenSea	PRKCA	Body	chr17	64671629	+	hg19	0.522401	0.000188772
cg11828820	N_Shore	ZSCAN20	TSS1500	chr1	33937646	-	hg19	-0.581573	5.64192e-05
cg05825578	OpenSea			chr19	52351246	+	hg19	0.52229	1.39967e-05
cg12117018	OpenSea	STRADA;STRADA;STRADA;STRADA;STRADA;STRADA	Body;Body;Body;Body;Body;5'UTR	chr17	61791586	+	hg19	0.522178	0.00237946
cg06089089	OpenSea			chr19	58313870	-	hg19	0.522158	2.63799e-05
cg22617167	OpenSea			chr16	49327462	-	hg19	0.522077	0.000150084
cg10538275	OpenSea			chr14	99786226	+	hg19	0.522034	0.000393561
cg12056501	OpenSea	TRPV6	Body	chr7	142576211	-	hg19	0.522034	0.00132797
cg25373430	OpenSea	GJB5	TSS200	chr1	35220531	-	hg19	0.52184	2.02879e-05
cg19064195	OpenSea	TSSK1B;MCC	1stExon;Body	chr5	112770361	-	hg19	0.52184	0.00052838
cg04760571	N_Shelf			chr8	74194221	-	hg19	0.521701	0.00100242
cg25150773	OpenSea	MAP6	Body	chr11	75308706	+	hg19	0.521629	0.00047672
cg09355175	OpenSea	DGKD;DGKD	Body;Body	chr2	234358080	+	hg19	0.521578	0.000589183
cg04451699	OpenSea			chr8	88987459	+	hg19	0.521564	0.0105253
cg13794246	OpenSea			chr9	16137672	-	hg19	0.521509	0.000586974
cg27554518	OpenSea	FAM155A	Body	chr13	108234701	+	hg19	0.521504	0.000306241
cg14540387	Island	BCL2L10	Body	chr15	52404232	+	hg19	-0.206868	0.000287651
cg14948173	OpenSea			chr10	55213219	+	hg19	0.521433	4.58013e-05
cg06392589	OpenSea	IL20RB;IL20RB	1stExon;5'UTR	chr3	136676846	+	hg19	0.521421	1.42864e-05
cg23599408	OpenSea	AKAP9;AKAP9	Body;Body	chr7	91624890	-	hg19	0.521384	0.00933443
cg10220843	OpenSea	KCNJ16;KCNJ16;KCNJ16;KCNJ16;KCNJ16;KCNJ16;KCNJ16;KCNJ16	5'UTR;5'UTR;5'UTR;5'UTR;5'UTR;5'UTR;5'UTR;5'UTR	chr17	68123523	+	hg19	0.52121	0.000184477
cg12086014	N_Shore			chr8	1103183	+	hg19	0.521135	0.0173373
cg14827740	OpenSea	ACCN1;ACCN1	Body;Body	chr17	31543249	-	hg19	0.521118	0.0246701
cg24114184	OpenSea	PTPRZ1;PTPRZ1;PTPRZ1	Body;Body;Body	chr7	121651092	+	hg19	0.52105	0.012144
cg21123835	OpenSea	TTN;TTN;TTN;TTN;TTN;TTN;TTN;TTN;TTN;TTN;TTN;TTN;TTN;TTN	ExonBnd;ExonBnd;ExonBnd;ExonBnd;ExonBnd;ExonBnd;ExonBnd;Body;Body;Body;Body;Body;Body;Body	chr2	179623903	-	hg19	0.520985	0.0189908
cg16363189	OpenSea	SCAF8;SCAF8;SCAF8;SCAF8;SCAF8	Body;Body;Body;Body;Body	chr6	155126287	-	hg19	0.520828	0.000452551
cg24078641	OpenSea			chr18	45329607	-	hg19	0.520783	1.40128e-05
cg03084995	OpenSea	LZTS1-AS1	Body	chr8	20147653	+	hg19	0.520765	0.000592009
cg03244736	OpenSea	IL13RA2	TSS1500	chrX	114252923	-	hg19	0.520755	0.00103598
cg21665431	OpenSea			chr8	11645640	+	hg19	0.520673	0.000370924
cg01149537	OpenSea	KRTAP15-1	TSS1500	chr21	31812310	+	hg19	0.520559	4.56744e-05
cg08067695	N_Shore	PCDHGA5;PCDHGA5;PCDHGA1;PCDHGA2;PCDHGA3;PCDHGB1;PCDHGA4;PCDHGB2	TSS200;TSS200;Body;Body;Body;Body;Body;Body	chr5	140743791	+	hg19	0.5205	1.38687e-05
cg15981071	S_Shore	ANKRD34C-AS1;ANKRD34C	TSS200;5'UTR	chr15	79576432	+	hg19	0.520452	2.69256e-05
cg17214499	OpenSea	RELN;RELN	Body;Body	chr7	103197268	+	hg19	0.520384	0.00173029
cg23049468	OpenSea	CLEC9A;LOC102724020	TSS1500;Body	chr12	10182372	-	hg19	0.520366	3.26071e-05
cg25158958	OpenSea	DMXL2;DMXL2;DMXL2	Body;Body;Body	chr15	51791854	-	hg19	0.52034	3.10242e-05
cg21620953	OpenSea			chr5	164028270	+	hg19	0.520329	0.0264836
cg15109556	OpenSea	SHROOM3	Body	chr4	77432061	-	hg19	0.520292	0.0032121
cg09836210	OpenSea	PLCXD2;PLCXD2	Body;Body	chr3	111436353	-	hg19	0.520243	0.000265293
cg09506963	N_Shelf			chr8	68862516	-	hg19	0.520221	0.000124723
cg12537064	OpenSea	GNPTAB	Body	chr12	102153578	-	hg19	0.519986	0.00024909
cg12987775	OpenSea	NRXN3;NRXN3	Body;Body	chr14	79225031	-	hg19	0.519959	0.00182555
cg06166885	S_Shore	2001-03-01	TSS1500	chr4	165305815	+	hg19	0.519941	0.000909256
cg22313466	OpenSea	DTD1	Body	chr20	18612696	+	hg19	0.519911	0.00122139
cg09991992	OpenSea	TUSC7	TSS200	chr3	116428553	-	hg19	0.519886	0.00297202
cg20947377	N_Shore	PTPRZ1	TSS1500	chr7	121512781	+	hg19	-0.364402	5.74674e-05
cg26041569	OpenSea			chr8	35685207	+	hg19	0.519867	3.13744e-05
cg08975197	OpenSea	RAB3IP;RAB3IP;RAB3IP;RAB3IP;RAB3IP	Body;Body;5'UTR;Body;Body	chr12	70173946	+	hg19	0.519844	8.14252e-05
cg04398581	S_Shore	KHDRBS2	TSS1500	chr6	62996627	-	hg19	0.519789	0.000894651
cg18852137	OpenSea	STON1-GTF2A1L;STON1;STON1	5'UTR;5'UTR;5'UTR	chr2	48793873	-	hg19	0.519779	5.12335e-05
cg22360496	OpenSea			chr4	34513799	+	hg19	0.519724	0.00110062
cg23671001	OpenSea			chr16	82545958	-	hg19	0.519627	0.00014123
cg20815302	OpenSea	A1CF;A1CF;A1CF;A1CF;A1CF;A1CF	5'UTR;5'UTR;5'UTR;5'UTR;5'UTR;5'UTR	chr10	52643545	+	hg19	0.519625	0.00102936
cg22378085	OpenSea	TNFAIP6;LOC101929319	TSS1500;Body	chr2	152213819	-	hg19	0.519474	8.62757e-05
cg26646117	OpenSea			chr8	8783632	+	hg19	0.519417	0.00182907
cg12912139	OpenSea			chr11	111300077	+	hg19	0.519369	0.000397022
cg07072594	OpenSea	PCDH7;PCDH7	Body;Body	chr4	30951665	+	hg19	0.519332	0.000494071
cg11668923	Island	ADAM12;ADAM12;ADAM12;ADAM12	1stExon;5'UTR;5'UTR;1stExon	chr10	128076936	+	hg19	-0.206918	0.00639006
cg11480278	N_Shore	RPH3AL	Body	chr17	83580	-	hg19	0.519274	0.000242863
cg23537145	OpenSea	BICC1	Body	chr10	60350037	-	hg19	0.519253	0.000109719
cg06725695	OpenSea	MAN2A1	Body	chr5	109155778	-	hg19	0.51923	7.42783e-05
cg09425333	S_Shore			chr16	22174091	+	hg19	0.519216	0.00572478
cg02567505	OpenSea			chr8	2146334	-	hg19	0.519206	2.54441e-05
cg06555887	OpenSea	HSD17B2	Body	chr16	82069450	-	hg19	0.519056	0.000481302
cg11357369	OpenSea			chr6	164506268	+	hg19	0.519005	0.0044049
cg08172505	OpenSea			chr3	25884181	+	hg19	0.51897	0.00281636
cg18323768	S_Shore			chr8	24858943	-	hg19	0.518963	5.94857e-05
cg12884406	OpenSea	COL11A1;COL11A1;COL11A1;COL11A1;COL11A1;COL11A1;COL11A1;COL11A1	5'UTR;5'UTR;1stExon;5'UTR;1stExon;1stExon;5'UTR;1stExon	chr1	103573989	+	hg19	0.51895	4.90929e-05
cg14603453	N_Shore	KIF5C	TSS1500	chr2	149631830	-	hg19	0.518944	0.00881292
cg13052068	OpenSea	NTM;NTM;NTM	3'UTR;3'UTR;3'UTR	chr11	132205477	-	hg19	0.518938	1.78096e-05
cg25785397	S_Shore			chr2	662770	+	hg19	0.518911	0.00136078
cg01936649	OpenSea			chr6	164062746	+	hg19	0.518902	0.000111244
cg26735980	OpenSea	CDH13	Body	chr16	83195465	-	hg19	0.518901	0.000664488
cg09587557	OpenSea	KIAA1407	Body	chr3	113685231	-	hg19	0.518824	0.000100177
cg11466832	N_Shore	LPIN1	TSS1500	chr2	11885560	-	hg19	0.518774	0.000638694
cg04277097	OpenSea	PRDM16;PRDM16	Body;Body	chr1	3089192	+	hg19	0.518751	0.000273091
cg24035746	OpenSea	METTL20	5'UTR	chr12	31804122	+	hg19	0.518557	0.000391352
cg02904522	OpenSea			chr20	22902372	-	hg19	0.518521	0.0232301
cg00112163	OpenSea	ZNF177;ZNF177;ZNF559-ZNF177;ZNF559-ZNF177	Body;Body;Body;3'UTR	chr19	9492169	+	hg19	0.518501	1.56415e-05
cg08627531	OpenSea			chr8	127009867	+	hg19	0.51847	0.000125625
cg14472551	OpenSea	C11orf41	TSS1500	chr11	33563060	-	hg19	-0.240496	5.82026e-05
cg15293797	OpenSea	GUCY1A2;GUCY1A2	3'UTR;3'UTR	chr11	106551418	+	hg19	0.518315	0.000116212
cg00184826	OpenSea			chr7	28312246	+	hg19	0.518312	1.39967e-05
cg01763463	OpenSea	PCAT18	Body	chr18	24270091	+	hg19	0.518308	0.00112137
cg18163364	N_Shelf	MIR377	TSS200	chr14	101528320	-	hg19	0.518275	0.00264426
cg08211738	S_Shore	TCEB3B;KATNAL2	TSS1500;5'UTR	chr18	44562525	+	hg19	0.518161	0.0032256
cg06765956	N_Shore			chr14	42074886	-	hg19	0.518151	0.00230607
cg17054916	OpenSea	ZNF493;ZNF493;ZNF493	TSS1500;TSS1500;TSS1500	chr19	21578521	-	hg19	0.518144	0.000229852
cg05572507	OpenSea	RCAN1;RCAN1;RCAN1;RCAN1;RCAN1;RCAN1;RCAN1	5'UTR;Body;Body;5'UTR;Body;Body;5'UTR	chr21	35896714	+	hg19	0.518108	0.000165928
cg02999390	OpenSea			chr2	98357802	+	hg19	0.518	0.00317882
cg10807560	OpenSea	SLC8A1;SLC8A1;SLC8A1;SLC8A1	1stExon;1stExon;Body;1stExon	chr2	40656665	-	hg19	0.517894	0.00545498
cg22771182	OpenSea			chr11	69403284	+	hg19	0.517869	0.00159318
cg01824466	N_Shore	TP53INP1;TP53INP1	5'UTR;5'UTR	chr8	95959531	+	hg19	0.517843	2.79791e-05
cg01846753	OpenSea	DDX10	Body	chr11	108657344	-	hg19	0.517832	0.000758263
cg15920476	OpenSea	SNRPN;SNRPN;SNRPN;SNRPN	5'UTR;5'UTR;5'UTR;5'UTR	chr15	25154905	-	hg19	0.51783	0.00502187
cg17650091	OpenSea	OR51E2	TSS1500	chr11	4720347	-	hg19	0.517816	0.00583857
cg20383444	OpenSea			chr8	999121	+	hg19	0.517787	0.000193879
cg02197923	OpenSea			chr4	138622842	-	hg19	0.517671	0.000322651
cg09745989	OpenSea	HSD17B4;HSD17B4;HSD17B4;HSD17B4;HSD17B4	5'UTR;5'UTR;Body;Body;Body	chr5	118806711	-	hg19	0.517642	0.000191422
cg16861318	OpenSea	RND1	TSS200	chr12	49259824	+	hg19	-0.449458	5.82078e-05
cg20374823	OpenSea			chr17	26344318	-	hg19	0.517488	0.0306618
cg13636978	OpenSea	TUSC3;TUSC3	Body;Body	chr8	15598297	-	hg19	0.517461	0.00030905
cg03067369	OpenSea	PLAUR;PLAUR;PLAUR;PLAUR	Body;Body;Body;Body	chr19	44166674	+	hg19	0.517459	9.47959e-05
cg18816534	OpenSea	EBF1	Body	chr5	158385443	-	hg19	0.517377	0.00370775
cg01982909	OpenSea	NXPE1	5'UTR	chr11	114422971	-	hg19	0.517351	0.000251889
cg06003801	OpenSea			chr2	150877711	+	hg19	0.517343	0.00047544
cg14431006	Island	BNC1	Body	chr15	83952722	-	hg19	0.517311	0.0055866
cg22312091	OpenSea	TUSC3;TUSC3	Body;Body	chr8	15493443	-	hg19	0.517274	0.00163335
cg26294840	OpenSea			chr15	60122388	+	hg19	0.517246	6.97112e-05
cg21176211	OpenSea			chr2	237828078	-	hg19	0.517246	3.54395e-05
cg00227271	OpenSea			chr6	164006934	+	hg19	0.517169	0.0105065
cg07571734	N_Shore	PRKAG2;PRKAG2	Body;Body	chr7	151479894	-	hg19	0.517137	0.000127976
cg08832639	OpenSea	AGPAT4	Body	chr6	161570250	-	hg19	0.517072	0.00368005
cg07404514	S_Shore	CLIC1;DDAH2	Body;TSS1500	chr6	31698744	+	hg19	0.517055	0.000255703
cg03155496	OpenSea	LOC339788	TSS200	chr2	8117019	+	hg19	0.517052	0.0158
cg21608691	S_Shore	PTPRN2;PTPRN2;PTPRN2	Body;Body;Body	chr7	158111263	+	hg19	0.516968	0.000508165
cg08169875	OpenSea	LRRTM4	Body	chr2	77340582	-	hg19	0.516966	0.00422827
cg12723258	OpenSea	DLC1	Body	chr8	13017523	+	hg19	0.516962	0.0151455
cg10272131	OpenSea	LOC100996338	Body	chr16	54281303	+	hg19	0.516948	8.13694e-05
cg23628350	S_Shelf	FOXK2	3'UTR	chr17	80561982	+	hg19	0.51685	1.39967e-05
cg18021942	OpenSea	KIAA1632	3'UTR	chr18	43430787	-	hg19	0.516809	0.00165829
cg11066004	OpenSea			chr3	106726242	+	hg19	0.516768	0.00916674
cg25741744	OpenSea	ULK4	Body	chr3	41492621	+	hg19	0.516707	4.25557e-05
cg20844383	N_Shore	BMP3	TSS1500	chr4	81951487	+	hg19	0.516593	0.00525151
cg05213722	OpenSea	KCNJ2	5'UTR	chr17	68169851	+	hg19	0.516588	1.39967e-05
cg24826812	N_Shore	DDX26B;DDX26B	5'UTR;1stExon	chrX	134654612	-	hg19	0.516524	0.00138012
cg04097078	Island	SCARF2;SCARF2	Body;Body	chr22	20784542	+	hg19	-0.207087	0.0403826
cg20835412	OpenSea			chr19	12460129	-	hg19	0.516448	0.00434792
cg14285533	N_Shore			chr7	63386328	-	hg19	0.516441	0.000496087
cg26271840	OpenSea	PXMP2	3'UTR	chr12	133281504	-	hg19	0.516425	0.00320239
cg14695024	OpenSea			chr22	49194932	-	hg19	0.516381	1.56415e-05
cg14654613	Island			chr19	23185804	+	hg19	0.516375	1.74054e-05
cg15046142	OpenSea	ACIN1;ACIN1;ACIN1	Body;Body;Body	chr14	23546096	-	hg19	0.51637	0.000451308
cg21678312	OpenSea	PTPRR	TSS200	chr12	71314587	-	hg19	0.516351	0.0178618
cg14048460	OpenSea	PTPRD;PTPRD;PTPRD;PTPRD;PTPRD;PTPRD	Body;Body;Body;Body;Body;Body	chr9	8395204	-	hg19	0.516348	0.0200409
cg20499825	OpenSea	CDK14	Body	chr7	90682867	-	hg19	0.516324	0.000257504
cg06393563	S_Shore	EYA4;EYA4;EYA4	5'UTR;5'UTR;5'UTR	chr6	133564066	-	hg19	0.516292	0.00233102
cg12746557	OpenSea	KCNJ15;KCNJ15;KCNJ15	5'UTR;5'UTR;TSS200	chr21	39644332	+	hg19	0.516268	0.00598378
cg16083291	OpenSea	KCNJ15;KCNJ15;KCNJ15	TSS1500;TSS1500;TSS1500	chr21	39601158	-	hg19	0.51623	0.009054
cg07147989	OpenSea	EPB41L3;EPB41L3;EPB41L3;EPB41L3	Body;Body;Body;Body	chr18	5455880	+	hg19	0.516219	0.00312771
cg07610825	OpenSea	VPS50;VPS50	Body;Body	chr7	92961780	+	hg19	0.516168	0.00149066
cg02678306	S_Shore	DSCAM;DSCAM;DSCAM	TSS1500;TSS1500;TSS1500	chr21	42219579	-	hg19	0.516157	5.74122e-05
cg25887684	Island	RBM4;RBM4;RBM14-RBM4;RBM14-RBM4;RBM4	Body;Body;Body;Body;Body	chr11	66411149	-	hg19	0.516073	0.00204994
cg15306863	Island	DIP2C	Body	chr10	459908	-	hg19	0.51607	0.0272217
cg14712575	OpenSea	PRDM16;PRDM16	Body;Body	chr1	3248373	-	hg19	0.516053	2.37707e-05
cg22886247	OpenSea	ACAA1;ACAA1;ACAA1	Body;Body;Body	chr3	38173448	+	hg19	0.515947	0.000324978
cg03534684	OpenSea			chr1	10447997	-	hg19	0.515939	0.00123121
cg25374944	OpenSea	ADAMTS3	Body	chr4	73419483	-	hg19	0.515933	0.000226283
cg00781691	N_Shore	FAM189A1	Body	chr15	29559712	-	hg19	0.515897	0.000421698
cg24583282	OpenSea	BSPH1	TSS1500	chr19	48495973	+	hg19	0.515856	0.000100318
cg20424182	OpenSea	PCDH7;PCDH7	Body;Body	chr4	30824554	-	hg19	0.515815	0.0336149
cg07936800	OpenSea			chr2	151558015	-	hg19	0.51581	1.66753e-05
cg25874123	OpenSea	MYOM1;MYOM1	TSS200;TSS200	chr18	3220124	-	hg19	0.515719	0.00493645
cg12554476	OpenSea	GP2;GP2;GP2;GP2;GP2;GP2;GP2;GP2	5'UTR;5'UTR;1stExon;5'UTR;1stExon;1stExon;1stExon;5'UTR	chr16	20338808	-	hg19	0.515644	0.00143423
cg19336277	OpenSea	TSHR;TSHR;TSHR	Body;Body;Body	chr14	81533666	+	hg19	0.515618	0.0284714
cg16794609	OpenSea	PHF21A;PHF21A	Body;Body	chr11	46077380	+	hg19	0.515608	0.000482791
cg10496632	OpenSea	C12orf56;C12orf56	Body;Body	chr12	64750972	+	hg19	0.515607	0.00370427
cg03413465	Island	GALNTL6;GALNTL6	1stExon;5'UTR	chr4	172734776	-	hg19	0.515558	0.00119178
cg05413285	OpenSea			chr2	151537993	+	hg19	0.515545	4.04987e-05
cg10827098	OpenSea	KIAA0020	Body	chr9	2808473	-	hg19	0.515468	2.70988e-05
cg21069258	OpenSea	TGFBR2;TGFBR2	Body;Body	chr3	30656010	-	hg19	0.515419	0.0020522
cg10176587	OpenSea			chr4	31508281	+	hg19	0.515394	0.000907295
cg19732708	OpenSea			chr11	108910582	-	hg19	0.515214	0.000349232
cg02569509	OpenSea			chr7	142423070	-	hg19	0.515115	0.0105414
cg01988620	OpenSea			chr8	57500310	-	hg19	0.515101	0.00530859
cg11033697	OpenSea			chr4	177305431	+	hg19	0.515085	6.05577e-05
cg04159420	S_Shore	SORCS3	Body	chr10	106402908	-	hg19	0.514964	0.000317421
cg14967020	OpenSea	PHF21B;PHF21B	3'UTR;3'UTR	chr22	45277475	-	hg19	0.514916	0.000386195
cg15071083	OpenSea			chr18	32523314	-	hg19	0.514891	0.000113173
cg10934670	OpenSea	ARPP21;ARPP21;ARPP21	5'UTR;5'UTR;5'UTR	chr3	35719557	-	hg19	0.514869	0.0286199
cg01855878	N_Shore	SCLY;UBE2F-SCLY	TSS1500;Body	chr2	238968720	+	hg19	0.514868	6.12642e-05
cg21668652	OpenSea	MSI2	Body	chr17	55749538	-	hg19	0.514767	4.10304e-05
cg03433771	OpenSea	ALDH1L1;ALDH1L1;ALDH1L1;ALDH1L1	Body;Body;Body;Body	chr3	125851709	+	hg19	0.514735	0.000475257
cg18418265	OpenSea	MEDAG;TEX26-AS1	Body;Body	chr13	31490680	+	hg19	0.514722	0.00682701
cg06067213	OpenSea	VAPB;VAPB;VAPB	Body;Body;Body	chr20	56982701	-	hg19	0.514635	5.51825e-05
cg06223577	OpenSea	ENPEP	Body	chr4	111440593	+	hg19	0.51449	0.00658357
cg06990739	OpenSea	WDFY4	Body	chr10	50085679	-	hg19	0.514483	0.00107989
cg17179195	N_Shelf	OCA2	Body	chr15	28013234	-	hg19	0.514478	0.00831279
cg05004705	N_Shelf	DNAH5	Body	chr5	13807296	-	hg19	0.514471	6.95894e-05
cg20164021	N_Shore			chr8	1136297	-	hg19	0.514464	5.12384e-05
cg16348470	Island	C1orf94;C1orf94;C1orf94	5'UTR;1stExon;5'UTR	chr1	34642609	-	hg19	0.514441	0.000489463
[truncated: 51,324 more rows]

## Sheet: shinyÉPICo DMPs (ISLANDS)
Name	Relation_to_Island	UCSC_RefGene_Name	UCSC_RefGene_Group	chr	pos	strand	genome	dif_beta	fdr
cg25037335	S_Shelf			chr8	740043	-	hg19	0.963484	0.00024899
cg17628013	OpenSea			chr8	16773024	-	hg19	0.917946	0.00133393
cg00822451	Island	NYNRIN	Body	chr14	24868585	-	hg19	-0.200797	0.0334827
cg03997458	OpenSea			chr10	125207543	-	hg19	0.893928	0.000199353
cg16328999	OpenSea	SYT8	Body	chr11	1858605	+	hg19	0.888958	1.3592e-05
cg17382990	OpenSea	SYT8	Body	chr11	1857531	-	hg19	0.873194	7.51983e-05
cg18578750	OpenSea			chr17	69413476	+	hg19	0.869286	1.39967e-05
cg02626129	Island	C13orf33;C13orf33	1stExon;5'UTR	chr13	31480646	-	hg19	0.869224	0.000170335
cg12253469	Island	MPST;MPST;MPST;MPST	Body;Body;Body;Body	chr22	37420454	+	hg19	0.867547	0.00284095
cg01414542	OpenSea			chr2	235964896	-	hg19	0.856394	2.41846e-05
cg19923235	OpenSea			chr2	144533820	-	hg19	0.853431	9.57237e-06
cg03456771	N_Shore			chr7	56242072	-	hg19	0.846996	0.0015633
cg15571423	OpenSea	COL29A1;COL29A1	Body;Body	chr3	130158846	-	hg19	0.838616	2.1932e-05
cg08691313	N_Shore	NRSN1	TSS1500	chr6	24125477	-	hg19	0.836889	1.37124e-05
cg23983208	Island	CDH23	Body	chr10	73565812	+	hg19	-0.201075	0.000920596
cg17881452	OpenSea	BNC2	Body	chr9	16449378	-	hg19	0.824804	1.39233e-05
cg03854650	OpenSea	STEAP4;STEAP4;STEAP4	TSS200;TSS200;TSS200	chr7	87936256	+	hg19	-0.404131	1.37124e-05
cg22430880	OpenSea	ADGRL2	5'UTR	chr1	82182951	-	hg19	0.823749	0.0001127
cg18849603	OpenSea	TCF4;TCF4;TCF4;TCF4;TCF4;TCF4;TCF4;TCF4;TCF4;TCF4;TCF4;TCF4;TCF4;TCF4	TSS1500;Body;Body;Body;Body;Body;Body;Body;Body;Body;Body;Body;Body;Body	chr18	52970567	-	hg19	0.82224	1.39967e-05
cg18395482	OpenSea	MICU3	Body	chr8	16921653	+	hg19	0.821222	5.3133e-05
cg06650546	Island			chrX	136633004	-	hg19	0.819152	1.40302e-05
cg07928083	N_Shore	FOXB1	TSS1500	chr15	60295312	-	hg19	0.81633	1.3592e-05
cg04171539	N_Shore			chr4	134068777	+	hg19	0.815989	0.000482362
cg09934663	OpenSea	PDE1A;PDE1A;PDE1A;PDE1A	TSS1500;Body;Body;Body	chr2	183292425	+	hg19	0.815394	6.73345e-05
cg17219660	OpenSea	GPR37L1	TSS200	chr1	202091880	-	hg19	0.814827	0.000694869
cg12964284	OpenSea	ZNRF3;ZNRF3	Body;Body	chr22	29437027	-	hg19	0.814264	6.55187e-05
cg06370528	N_Shore	BRUNOL4;BRUNOL4;BRUNOL4;BRUNOL4	Body;Body;Body;Body	chr18	34972877	-	hg19	0.813335	1.49507e-05
cg11689925	N_Shore	ZNF492	TSS1500	chr19	22815704	+	hg19	0.812677	1.39967e-05
cg22309080	S_Shelf			chr19	22895133	+	hg19	0.809951	6.16641e-05
cg09959150	OpenSea			chr8	709624	-	hg19	0.8063	3.06061e-05
cg16664405	Island			chr10	111216962	+	hg19	0.806198	0.000405973
cg11271605	OpenSea	STEAP4	TSS200	chr7	87936282	+	hg19	-0.45323	1.39967e-05
cg14918877	Island	SMAD7;SMAD7;SMAD7	TSS200;Body;Body	chr18	46475890	-	hg19	-0.201342	0.000135743
cg15416643	S_Shore			chr8	24815840	-	hg19	0.801346	1.40302e-05
cg24833675	OpenSea	ATP8A2	Body	chr13	26148549	+	hg19	0.80117	1.76995e-05
cg02810692	OpenSea	LRTM1;CACNA2D3	TSS1500;Body	chr3	54962954	-	hg19	-0.302722	1.40302e-05
cg00832635	N_Shore	ZNF492	TSS1500	chr19	22815853	-	hg19	0.795632	1.3592e-05
cg21158981	OpenSea			chr8	808325	-	hg19	0.79435	0.000131586
cg14343219	OpenSea	ASIC2	Body	chr17	31978723	-	hg19	0.794248	9.57237e-06
cg03644984	OpenSea			chr7	82286378	-	hg19	0.793839	0.00103885
cg06085430	OpenSea			chr4	107444512	+	hg19	0.791733	1.37124e-05
cg14019701	OpenSea	ZNF534;ZNF534;ZNF534;ZNF534	Body;Body;Body;Body	chr19	52937101	-	hg19	0.791356	1.90679e-05
cg01586072	OpenSea	MIR487A	TSS1500	chr14	101517463	-	hg19	0.790947	0.000272442
cg06976350	OpenSea	IQSEC1;IQSEC1	Body;Body	chr3	12962431	-	hg19	0.789391	0.00247935
cg11179454	OpenSea	ABCA10	5'UTR	chr17	67223927	-	hg19	0.789107	0.00030372
cg14507337	Island	SIX6	3'UTR	chr14	60978161	+	hg19	0.788264	5.52529e-05
cg15518860	OpenSea	C4orf22;C4orf22;C4orf22;C4orf22	ExonBnd;ExonBnd;Body;Body	chr4	81791162	-	hg19	0.784894	1.3592e-05
cg18440913	OpenSea			chr9	15135726	+	hg19	0.784227	1.3592e-05
cg11692435	Island			chr8	1105844	-	hg19	0.782133	9.12479e-05
cg13121907	OpenSea			chr4	135643425	-	hg19	0.781355	0.000721225
cg08268734	OpenSea			chr8	756400	-	hg19	0.781349	0.000217306
cg00578154	Island			chr19	37288705	-	hg19	0.780771	0.00036232
cg21915717	OpenSea			chr14	88201777	+	hg19	0.777973	0.000131988
cg02973680	OpenSea			chr8	2669421	+	hg19	0.775002	1.96218e-05
cg22098660	Island	JAKMIP1;JAKMIP1	Body;Body	chr4	6107339	+	hg19	-0.201355	0.00903427
cg17351418	OpenSea			chr2	144533830	-	hg19	0.77342	9.57237e-06
cg09003016	OpenSea	MICU3	Body	chr8	16958548	-	hg19	0.772438	0.000157997
cg17861230	Island	PDE4C	Body	chr19	18343901	-	hg19	0.769358	0.0127618
cg15306353	OpenSea	LINC01256	Body	chr4	133563356	-	hg19	0.769295	1.39233e-05
cg22483095	Island	SBNO2;SBNO2	Body;Body	chr19	1112679	+	hg19	0.768806	0.0110052
cg07281377	N_Shore			chr16	1113891	+	hg19	0.768718	0.00109384
cg26773215	OpenSea			chr14	101424343	+	hg19	0.767452	1.36965e-05
cg19846609	OpenSea			chr11	124999394	+	hg19	0.766282	5.91511e-05
cg02240494	S_Shore	CASC4;CASC4	Body;Body	chr15	44582991	-	hg19	0.764898	1.97065e-05
cg22386646	Island	KCND3;KCND3	Body;Body	chr1	112524496	-	hg19	0.763522	0.000145188
cg13324392	N_Shore	ZNF492	TSS1500	chr19	22815701	+	hg19	0.763393	0.000144046
cg01957786	OpenSea	PCDH7	Body	chr4	30906189	-	hg19	0.762876	1.3592e-05
cg04936872	OpenSea	PCAT4	Body	chr4	80762776	-	hg19	0.762343	0.00127205
cg16191088	Island	ADAMTS10	Body	chr19	8654389	+	hg19	0.762169	1.10817e-05
cg07488885	OpenSea	ZFP82	Body	chr19	36897261	-	hg19	0.761592	6.53952e-05
cg23475489	OpenSea			chr8	16142199	+	hg19	0.759917	1.3592e-05
cg01104724	Island			chr7	56297564	+	hg19	0.759612	0.000460096
cg05638439	Island	WDR90	Body	chr16	711235	+	hg19	0.758869	0.000146443
cg03508107	Island	NXPH3	Body	chr17	47654357	+	hg19	-0.20178	0.00179392
cg18840355	OpenSea			chr4	164033061	+	hg19	0.752222	9.57237e-06
cg04850646	OpenSea			chr8	15356433	-	hg19	0.750821	9.38284e-05
cg17508320	OpenSea			chr5	86180476	+	hg19	0.750721	1.39967e-05
cg23929885	OpenSea			chr2	129897184	-	hg19	0.750415	0.000262738
cg26029997	OpenSea	TREX1;TREX1;TREX1;TREX1	5'UTR;1stExon;1stExon;5'UTR	chr3	48507610	+	hg19	0.750106	4.38858e-05
cg13506153	OpenSea	RORA	Body	chr15	61411160	-	hg19	0.748585	1.39967e-05
cg14780551	S_Shore	ZNF728	TSS1500	chr19	23187409	-	hg19	0.747713	5.12384e-05
cg05864858	S_Shore	BIRC8	TSS1500	chr19	53796296	-	hg19	0.747224	1.46003e-05
cg12684547	OpenSea			chr4	103341903	-	hg19	0.746294	3.81865e-05
cg26124968	OpenSea	ZMIZ2;ZMIZ2	Body;Body	chr7	44801571	-	hg19	0.745369	0.000305512
cg09262230	OpenSea	TMEM181	3'UTR	chr6	159052937	+	hg19	0.745169	0.000149062
cg22195563	OpenSea			chr8	6232049	+	hg19	0.744892	2.59367e-05
cg07392385	S_Shore	SORCS1;SORCS1	TSS1500;TSS1500	chr10	108925222	+	hg19	0.744865	0.00289246
cg05531181	OpenSea	LOC101929563	TSS1500	chr9	23672628	-	hg19	0.744844	1.76298e-05
cg19407979	OpenSea			chr16	13565097	-	hg19	0.743235	1.37124e-05
cg24282460	OpenSea			chr6	166123622	+	hg19	0.742557	0.00186359
cg00069815	OpenSea			chr8	856058	-	hg19	0.741489	0.0052926
cg19091784	OpenSea	TREX1;TREX1;TREX1;TREX1	5'UTR;1stExon;1stExon;5'UTR	chr3	48507618	+	hg19	0.74076	0.000568597
cg04259606	OpenSea			chr5	3030988	-	hg19	0.740044	1.3592e-05
cg22306898	OpenSea	CSMD1	Body	chr8	3890490	+	hg19	0.739671	0.00805088
cg25950728	N_Shore	NMI	5'UTR	chr2	152145110	+	hg19	0.739508	0.00025418
cg00145093	OpenSea			chr10	11027947	+	hg19	0.73945	0.000436621
cg06188214	OpenSea	WASF3	Body	chr13	27259967	-	hg19	0.738689	4.53644e-05
cg24497713	OpenSea	ASB5	Body	chr4	177163167	+	hg19	0.738186	0.00014266
cg09285915	OpenSea			chr4	33882647	+	hg19	0.737307	0.00158079
cg11532078	OpenSea			chr18	63636038	-	hg19	0.737189	2.02663e-05
cg11496226	OpenSea	TMEM132D	Body	chr12	129571803	-	hg19	0.736342	8.61103e-05
cg22348345	OpenSea	SYT8	Body	chr11	1857477	+	hg19	0.736123	1.28097e-05
cg02045011	S_Shore	PTPRN2;PTPRN2;PTPRN2	Body;Body;Body	chr7	158111329	-	hg19	0.735329	0.0002044
cg21514356	Island			chr4	135865523	+	hg19	0.734498	0.000363932
cg06125295	OpenSea	TUSC3;TUSC3	Body;Body	chr8	15479669	-	hg19	0.734177	5.01983e-05
cg24387367	Island	GALNT9;GALNT9	Body;5'UTR	chr12	132689907	+	hg19	0.733993	0.00940073
cg12764020	OpenSea			chr8	15273518	+	hg19	0.732029	1.62432e-05
cg08087379	N_Shore	TUG1;MORC2	TSS1500;TSS200	chr22	31364274	-	hg19	0.731824	0.00053067
cg25146976	OpenSea	LHFPL4	Body	chr3	9550667	+	hg19	0.731789	9.5218e-05
cg13821077	OpenSea	TLN2	Body	chr15	63034966	+	hg19	0.731505	1.28097e-05
cg26733846	OpenSea			chr6	112824384	+	hg19	0.730907	0.000286481
cg20084434	S_Shore	GLRB;GLRB;GLRB	Body;Body;Body	chr4	157999344	+	hg19	0.73072	0.000193777
cg16420801	Island	SLC22A17;SLC22A17	Body;Body	chr14	23816088	+	hg19	-0.201965	0.00137365
cg10651121	Island			chr12	109549097	-	hg19	0.729546	1.37124e-05
cg21913897	OpenSea	AJAP1;AJAP1	Body;Body	chr1	4794072	+	hg19	0.729387	0.00588878
cg15603009	OpenSea			chr17	68604453	-	hg19	0.728886	0.00033168
cg02474799	OpenSea			chr19	19072780	-	hg19	0.727755	0.000120039
cg13656077	OpenSea	POU2F1;POU2F1;POU2F1;POU2F1	Body;Body;Body;Body	chr1	167312417	+	hg19	0.727735	1.39967e-05
cg16996575	OpenSea	TCF4;TCF4;TCF4;TCF4;TCF4;TCF4;TCF4;TCF4;TCF4;TCF4;TCF4;TCF4;TCF4;TCF4	Body;Body;Body;Body;Body;Body;Body;Body;Body;Body;Body;Body;Body;Body	chr18	52936081	+	hg19	0.727182	4.83273e-05
cg02809746	Island			chr16	49312033	-	hg19	0.726863	9.8287e-05
cg06702119	OpenSea	TEX41	TSS200	chr2	145425470	+	hg19	0.72682	0.000425182
cg05073818	OpenSea	TNNI2;SYT8	TSS1500;3'UTR	chr11	1858737	-	hg19	0.726287	1.28097e-05
cg16408279	OpenSea			chr5	2466167	+	hg19	0.726265	0.00736734
cg15377518	N_Shelf	ZEB2;ZEB2;ZEB2	TSS200;TSS200;TSS200	chr2	145278113	+	hg19	0.7261	9.68723e-05
cg15248889	S_Shelf			chr4	189030946	-	hg19	0.725897	4.70594e-05
cg01418388	OpenSea	TUSC3;TUSC3	Body;Body	chr8	15452400	+	hg19	0.724924	1.37124e-05
cg02202980	Island	C3orf15;C3orf15	5'UTR;1stExon	chr3	119421868	+	hg19	0.72451	0.0100458
cg23791229	OpenSea	CDK6;CDK6	Body;Body	chr7	92347886	-	hg19	0.723716	0.000358377
cg14251471	OpenSea			chr9	23452127	-	hg19	0.723694	0.00499376
cg15953038	S_Shore	DLGAP2;DLGAP2	Body;Body	chr8	1503132	+	hg19	0.723312	0.000119874
cg08838364	S_Shore	FANCA;FANCA	TSS1500;TSS1500	chr16	89884347	-	hg19	0.723087	9.64247e-05
cg26934726	S_Shore	ZIC3	Body	chrX	136651907	-	hg19	0.722276	7.99084e-05
cg16082695	OpenSea	LOC100128239	TSS1500	chr11	133900846	-	hg19	0.722257	0.000157557
cg22626574	OpenSea			chr17	69339999	+	hg19	0.721912	1.39233e-05
cg24839145	OpenSea			chr8	5028854	+	hg19	0.721556	8.31801e-05
cg17254607	OpenSea	ERC2	3'UTR	chr3	55545035	-	hg19	0.721382	0.000206508
cg05143332	OpenSea			chr7	109218838	-	hg19	0.72045	0.0010217
cg07510423	Island	C2orf40	TSS200	chr2	106681998	-	hg19	-0.202144	0.0184693
cg14132388	S_Shore	CIT	Body	chr12	120242490	-	hg19	0.719242	1.39967e-05
cg15396434	OpenSea			chr5	38725168	-	hg19	0.718442	0.00277208
cg08121845	OpenSea			chr3	103998713	-	hg19	0.717836	0.000107595
cg15167871	N_Shelf	TCERG1L	3'UTR	chr10	132891371	+	hg19	0.717097	0.000119931
cg05330472	OpenSea	PC;PC;PC	Body;Body;Body	chr11	66636291	+	hg19	0.717064	0.0011343
cg16621196	OpenSea			chr10	130757242	+	hg19	0.716308	0.000141678
cg15909077	OpenSea	ATF7;ATF7;ATF7;ATF7;ATF7;ATF7;ATF7;ATF7	ExonBnd;ExonBnd;ExonBnd;Body;Body;Body;Body;Body	chr12	53937225	-	hg19	0.715685	8.81755e-05
cg07615347	OpenSea	BICC1	Body	chr10	60278583	-	hg19	0.7156	6.16641e-05
cg16019558	OpenSea	FIG4	Body	chr6	110104633	-	hg19	0.715349	1.39967e-05
cg11244651	OpenSea			chr8	35745182	-	hg19	0.715071	0.000819337
cg07900968	Island	ZFP82	5'UTR	chr19	36909326	+	hg19	0.715053	0.000369107
cg10311318	S_Shore	ATP8A2	Body	chr13	26043578	-	hg19	0.714964	0.0129247
cg20405017	Island	CA10;CA10;CA10;CA10	1stExon;5'UTR;5'UTR;5'UTR	chr17	50235393	-	hg19	0.713911	0.00110694
cg21844749	OpenSea	TUSC3;TUSC3	Body;Body	chr8	15431358	+	hg19	0.713851	0.000210421
cg09643775	S_Shelf			chr3	62368097	+	hg19	0.713442	3.91488e-05
cg02589673	OpenSea			chr8	15379166	+	hg19	0.713298	1.39233e-05
cg13957818	OpenSea	COL23A1	Body	chr5	177987648	+	hg19	0.71242	1.45203e-05
cg14255238	Island	ARID5A	Body	chr2	97216131	-	hg19	0.712046	0.0101114
cg12479047	OpenSea	RARB;RARB	TSS1500;TSS200	chr3	25469573	+	hg19	-0.389682	1.55671e-05
cg07483620	OpenSea			chr16	74111113	+	hg19	0.711447	0.00150143
cg09934834	OpenSea	TUSC3;TUSC3	Body;Body	chr8	15601023	+	hg19	0.711393	5.00327e-05
cg06260992	OpenSea	PCDH7;PCDH7	Body;Body	chr4	31021437	+	hg19	0.711319	2.02879e-05
cg03248767	S_Shore	DHRS7C	Body	chr17	9676174	-	hg19	0.710367	0.000118568
cg09480603	OpenSea	CAB39L;CAB39L;CAB39L;CAB39L;CAB39L	TSS200;5'UTR;5'UTR;5'UTR;5'UTR	chr13	49975743	+	hg19	0.709997	0.000618239
cg26928418	S_Shore	ZNF578	5'UTR	chr19	52957409	+	hg19	0.709975	0.000330933
cg06484415	N_Shore			chr13	28371000	-	hg19	0.709429	0.00497186
cg01179268	OpenSea	CRTAC1	Body	chr10	99696049	+	hg19	0.708589	0.00433827
cg27014435	OpenSea	PTPRN2;PTPRN2;PTPRN2	Body;Body;Body	chr7	158093277	+	hg19	0.707914	0.0368559
cg22606224	N_Shore	ZNF625	5'UTR	chr19	12266489	-	hg19	0.70596	0.00201484
cg14184164	OpenSea			chr9	30688981	-	hg19	0.705463	1.3592e-05
cg04283971	N_Shelf	CELF4;CELF4;CELF4;CELF4	Body;Body;Body;Body	chr18	35102481	-	hg19	0.70545	1.39233e-05
cg12891734	OpenSea	FAM114A1;FAM114A1	Body;Body	chr4	38895471	-	hg19	0.704948	0.00076134
cg27216575	OpenSea			chr8	15935536	-	hg19	0.704771	0.000223894
cg16205846	OpenSea	CPS1;CPS1;CPS1	Body;Body;Body	chr2	211539520	+	hg19	0.704662	0.00235634
cg21027679	OpenSea	STXBP4	Body	chr17	53070420	+	hg19	0.704335	2.06386e-05
cg10727113	N_Shore	GRIA2;GRIA2;GRIA2	TSS1500;TSS1500;TSS1500	chr4	158140841	+	hg19	0.704167	0.00028974
cg12792180	Island	HRNBP3	5'UTR	chr17	77133977	+	hg19	-0.20216	0.00143894
cg07810650	OpenSea	RARB	TSS1500	chr3	25214469	-	hg19	0.703745	0.00156722
cg13996193	OpenSea	CSGALNACT1;CSGALNACT1	Body;5'UTR	chr8	19533749	+	hg19	0.703083	1.93693e-05
cg15146435	OpenSea			chr8	15829380	+	hg19	0.702718	0.000243625
cg13486528	N_Shore			chr2	241771368	-	hg19	0.702362	1.39967e-05
cg22701940	OpenSea	CACNB4;CACNB4;CACNB4;CACNB4	Body;Body;Body;Body	chr2	152773518	-	hg19	0.702269	0.000825557
cg27200869	OpenSea	PTPRN2;PTPRN2;PTPRN2	Body;Body;Body	chr7	158045980	-	hg19	0.702086	0.000122625
cg24772864	OpenSea			chr11	75514992	-	hg19	0.701366	7.57296e-05
cg02339083	OpenSea	SMC1B	3'UTR	chr22	45740309	-	hg19	0.701262	0.000696949
cg09347413	Island			chr13	23734299	-	hg19	0.701032	0.00320943
cg05347927	N_Shore	TMEM90B	TSS200	chr20	24449668	+	hg19	0.700678	0.00658773
cg14825340	OpenSea	ADRA1A;ADRA1A;ADRA1A;ADRA1A	Body;Body;Body;Body	chr8	26681894	-	hg19	0.699999	0.00056345
cg20030594	OpenSea			chr8	15353850	+	hg19	0.699419	0.000405006
cg12844569	N_Shore	MORC2;MORC2	5'UTR;1stExon	chr22	31363807	+	hg19	0.699236	0.0336905
cg20005743	N_Shore	GABRA5;GABRA5;GABRA5	5'UTR;TSS1500;1stExon	chr15	27111884	-	hg19	0.699089	9.90566e-05
cg10199187	OpenSea	GTDC1;GTDC1;GTDC1;GTDC1;GTDC1;GTDC1;GTDC1	Body;Body;Body;Body;Body;Body;Body	chr2	144829138	-	hg19	0.698688	0.000109614
cg12523932	Island	KLB	Body	chr4	39448653	-	hg19	0.698138	0.00687837
cg07298347	OpenSea	FMNL2	Body	chr2	153264085	-	hg19	0.697175	0.0351647
cg04457003	OpenSea			chr7	57421503	-	hg19	0.696292	2.52288e-05
cg01592369	S_Shore	ZNF26	Body	chr12	133564113	-	hg19	0.696208	2.3779e-05
cg11967658	OpenSea	LINC00457	Body	chr13	35034294	+	hg19	0.696065	0.000150166
cg16100120	Island	EFEMP1;EFEMP1;EFEMP1	TSS200;5'UTR;5'UTR	chr2	56150475	+	hg19	-0.202248	0.0213383
cg19723208	OpenSea	DOCK7;DOCK7;DOCK7;DOCK7	Body;Body;Body;Body	chr1	62996435	+	hg19	0.695212	0.00152693
cg21637054	OpenSea			chr8	111914860	+	hg19	0.695138	0.00114403
cg27131510	OpenSea	FAM24A	TSS1500	chr10	124668884	-	hg19	0.694817	0.00531103
cg08586642	OpenSea			chr8	854690	-	hg19	0.694766	1.89492e-05
cg05732795	OpenSea			chr7	82202883	+	hg19	0.694363	0.00027088
cg12845458	OpenSea	GABRR2	Body	chr6	89991650	+	hg19	0.694211	0.000220619
cg20598720	OpenSea			chr6	166124483	-	hg19	0.694072	0.000861737
cg24973993	S_Shore	CIT	Body	chr12	120242513	-	hg19	0.693676	2.77821e-05
cg18211014	OpenSea	TUSC3;TUSC3	Body;Body	chr8	15441731	+	hg19	0.693038	5.87496e-05
cg04011386	OpenSea	CLEC2B	TSS1500	chr12	10023644	-	hg19	0.692979	0.000200964
cg05828497	N_Shore	NBLA00301	Body	chr4	174457692	+	hg19	0.692697	7.33038e-05
cg03970609	OpenSea	MUC7;MUC7;MUC7	TSS200;5'UTR;TSS200	chr4	71337664	-	hg19	0.692585	1.50948e-05
cg14392216	OpenSea			chr9	122734551	+	hg19	0.692248	0.000120504
cg21242061	OpenSea	FARS2	Body	chr6	5402952	-	hg19	0.690759	0.0410983
cg07554622	S_Shelf			chr8	1108732	+	hg19	0.690058	7.96613e-05
cg24121168	OpenSea	FAM3D;FAM3D	1stExon;5'UTR	chr3	58652503	+	hg19	0.689439	1.3592e-05
cg17555429	OpenSea	ZNF257	TSS200	chr19	22235187	+	hg19	0.689334	0.000431841
cg02885543	OpenSea	ADAMDEC1;ADAMDEC1;ADAMDEC1	Body;Body;Body	chr8	24252454	+	hg19	0.689294	0.00255953
cg24296006	OpenSea	LOC101929144	TSS1500	chr19	23244293	+	hg19	0.688785	0.000321184
cg12889374	OpenSea			chr5	54335543	+	hg19	0.688767	0.000347673
cg24334591	N_Shore	CCNA1;CCNA1;CCNA1;CCNA1	TSS1500;TSS1500;TSS1500;TSS1500	chr13	37005562	+	hg19	0.688095	9.15779e-05
cg18163075	N_Shore			chr19	23253240	+	hg19	0.68784	3.15838e-05
cg23944440	OpenSea			chr14	106445050	+	hg19	0.687812	0.00113581
cg03376794	Island	HS3ST4	Body	chr16	25704507	-	hg19	0.687335	0.000142865
cg03203197	Island			chr16	34587120	-	hg19	0.686982	0.000143735
cg22605290	OpenSea			chr10	130757223	+	hg19	0.686477	2.0955e-05
cg25439548	OpenSea	GSTCD;GSTCD	5'UTR;5'UTR	chr4	106637361	+	hg19	0.686366	1.84223e-05
cg25559998	OpenSea			chr17	68747635	-	hg19	0.686105	4.58819e-05
cg04526688	OpenSea	RNF165;RNF165	5'UTR;Body	chr18	43988378	+	hg19	0.686038	1.37124e-05
cg16474583	OpenSea			chr4	188700879	+	hg19	0.685727	7.71487e-05
cg25282951	OpenSea	KIAA1026;KIAA1026	Body;Body	chr1	15095376	-	hg19	0.68572	1.39967e-05
cg23490425	OpenSea	OR1D2	TSS1500	chr17	2997739	+	hg19	0.685645	0.000151954
cg18238996	OpenSea	NEUROD4	TSS1500	chr12	55412514	+	hg19	0.68563	0.00121298
cg20637923	OpenSea	CACNA2D3-AS1;CACNA2D3	TSS1500;Body	chr3	54935516	+	hg19	-0.503774	1.6079e-05
cg27080287	Island			chrX	139593505	-	hg19	0.684724	0.000387203
cg17307558	N_Shore	DKK2	Body	chr4	107956287	+	hg19	0.684597	1.92407e-05
cg14594330	OpenSea	KCNJ2	5'UTR	chr17	68169870	+	hg19	0.68453	1.96815e-05
cg17313064	S_Shore	BNC2	Body	chr9	16830583	+	hg19	0.684351	0.000259638
cg06960461	OpenSea			chr12	132950559	-	hg19	0.683975	1.81364e-05
cg06150740	OpenSea			chr22	48654260	+	hg19	0.683957	0.00318947
cg04257362	Island	GIPC3	Body	chr19	3585935	+	hg19	0.683544	0.00543649
cg05305155	OpenSea	PTPRN2;PTPRN2;PTPRN2	Body;Body;Body	chr7	158073351	-	hg19	0.68327	0.000132469
cg06322474	OpenSea	LOC100288798;LOC100288798;LOC100288798;LOC100288798;LOC100288798	Body;Body;Body;Body;Body	chr12	46795698	-	hg19	0.683229	1.39967e-05
cg03415617	OpenSea			chr16	34726856	+	hg19	0.683217	7.36598e-05
cg14900869	OpenSea	DLC1;DLC1;DLC1	3'UTR;3'UTR;3'UTR	chr8	12941542	-	hg19	0.683116	3.82302e-05
cg10494330	OpenSea	MIR1202	TSS1500	chr6	156267630	+	hg19	0.682999	0.0018974
cg18328702	N_Shelf	GABRA4	Body	chr4	46992926	-	hg19	0.682694	1.39967e-05
cg21352405	OpenSea			chr9	26260167	+	hg19	0.682635	0.000605843
cg05360774	OpenSea			chr2	151838548	-	hg19	0.682236	1.56183e-05
cg10946573	OpenSea	DLG2;DLG2	TSS1500;Body	chr11	84635788	+	hg19	0.681731	5.26816e-05
cg10090414	OpenSea			chr8	142309652	-	hg19	0.68157	0.000585018
cg25940248	Island	KLB	Body	chr4	39448464	+	hg19	0.681149	0.0209645
cg02974928	Island	CACNA1E	TSS1500	chr1	181452044	+	hg19	-0.20245	0.0143996
cg17098449	N_Shore	TUG1;MORC2	TSS1500;TSS200	chr22	31364349	-	hg19	0.680592	0.000768605
cg05108290	OpenSea			chr3	136054740	-	hg19	0.680112	0.000106234
cg20910408	OpenSea	ZMIZ2;ZMIZ2	Body;Body	chr7	44801589	-	hg19	0.679889	9.57237e-06
cg20800004	OpenSea	DAP3;DAP3;DAP3;DAP3;DAP3	Body;Body;Body;Body;Body	chr1	155698945	+	hg19	0.679829	6.63213e-05
cg05991534	OpenSea	MUC7;MUC7;MUC7	TSS200;5'UTR;TSS200	chr4	71337658	-	hg19	0.679546	0.000127041
cg20246743	OpenSea			chr19	21752023	+	hg19	0.679271	0.000141843
cg07829377	OpenSea			chr4	189375995	+	hg19	0.679232	2.85473e-05
cg22258892	N_Shore	C1QTNF1;C1QTNF1;C1QTNF1	5'UTR;Body;Body	chr17	77042315	-	hg19	0.678901	2.79355e-05
cg27607136	OpenSea	SYT8	Body	chr11	1857442	+	hg19	0.678893	1.39233e-05
cg14341834	Island	RYR1;RYR1	Body;Body	chr19	38976465	+	hg19	0.678807	0.000195816
cg03785827	OpenSea	BNC2	Body	chr9	16423719	+	hg19	0.678654	0.00144558
cg27062114	OpenSea	LOC101928205;SOX9-AS1	TSS1500;Body	chr17	70067289	+	hg19	0.678575	4.15257e-05
cg19335742	OpenSea	PAK6;PAK6;PAK6	Body;Body;Body	chr15	40566880	+	hg19	0.678408	0.000896506
cg16418228	OpenSea	LRTM1;CACNA2D3	TSS1500;Body	chr3	54963186	-	hg19	-0.377903	1.61897e-05
cg26743129	OpenSea	MCTP1;MCTP1;MCTP1	TSS1500;TSS1500;Body	chr5	94418768	+	hg19	-0.325374	1.73913e-05
cg03191054	OpenSea			chr1	70608004	+	hg19	0.677805	0.00048957
cg22509052	OpenSea			chr14	22203561	+	hg19	0.677692	6.09235e-05
cg10029288	OpenSea			chr17	12307185	-	hg19	0.67719	0.00058064
cg16525728	OpenSea	CSGALNACT1;CSGALNACT1	Body;5'UTR	chr8	19511902	-	hg19	0.676654	0.000104389
cg13729816	Island			chr19	52954722	+	hg19	0.676261	0.000166528
cg05676622	Island	RBM4	Body	chr11	66410998	-	hg19	0.676089	0.00132826
cg24102137	OpenSea			chr1	206166541	+	hg19	0.676062	8.81755e-05
cg15003570	OpenSea			chr10	133529939	-	hg19	0.675781	0.000362622
cg26833292	OpenSea	VPS13A;VPS13A;VPS13A;VPS13A	Body;Body;Body;Body	chr9	79906521	-	hg19	0.675242	1.46091e-05
cg00393528	OpenSea			chr16	63564388	+	hg19	0.674741	0.000110523
cg20894329	OpenSea			chr11	106909409	-	hg19	0.674204	8.46734e-05
cg25666804	OpenSea	ZNF534;ZNF534;ZNF534;ZNF534	Body;Body;Body;Body	chr19	52937110	-	hg19	0.67395	1.3592e-05
cg01034884	N_Shelf			chr16	86408564	-	hg19	0.673902	0.000337988
cg12000238	OpenSea			chr8	35953533	+	hg19	0.67387	6.73975e-05
cg14638279	OpenSea			chr3	104010405	-	hg19	0.673551	0.00100032
cg22811817	OpenSea	GALNT2	Body	chr1	230404249	+	hg19	0.673373	9.97529e-05
cg19913557	OpenSea			chr16	34726852	+	hg19	0.673219	5.87496e-05
cg02290253	OpenSea	SGOL2;SGOL2;SGOL2	Body;Body;Body	chr2	201440687	-	hg19	0.673136	0.0003639
cg06543886	OpenSea			chr13	34965343	-	hg19	0.672911	0.000460031
cg03539829	OpenSea			chr4	96756848	+	hg19	0.672788	0.0013771
cg12472483	Island	PTPRN2;PTPRN2;PTPRN2	Body;Body;Body	chr7	157996945	+	hg19	0.672546	2.31754e-05
cg17107307	OpenSea			chr1	11473348	+	hg19	0.671333	0.00237329
cg00131919	OpenSea	CUBN	Body	chr10	17026359	-	hg19	0.671036	2.17718e-05
cg23103993	Island	PDE4A;PDE4A	5'UTR;1stExon	chr19	10531434	+	hg19	0.670275	1.3592e-05
cg23539034	OpenSea			chr8	35762637	-	hg19	0.669507	0.000200977
cg20837800	S_Shelf			chr12	132913285	-	hg19	0.668055	4.94367e-05
cg10350998	OpenSea	MLLT3;MLLT3	Body;Body	chr9	20591394	+	hg19	0.667622	3.2869e-05
cg03804213	Island	C13orf36;C13orf36	5'UTR;1stExon	chr13	37248078	-	hg19	0.667236	5.87202e-05
cg02144156	OpenSea			chr17	69399416	-	hg19	0.666953	0.000728447
cg12271177	OpenSea	SGIP1;SGIP1	Body;Body	chr1	67147852	+	hg19	0.666897	0.000184854
cg02844714	OpenSea			chr4	166477531	-	hg19	0.666835	1.39967e-05
cg10589396	N_Shelf	TCERG1L	3'UTR	chr10	132891341	+	hg19	0.66681	0.00229734
cg15874657	OpenSea			chr13	23716142	+	hg19	0.666555	0.00483387
cg17395380	OpenSea			chr1	56874730	+	hg19	0.666505	1.39967e-05
cg04634061	OpenSea			chr13	34676438	+	hg19	0.66643	1.40302e-05
cg04883202	OpenSea	PTPRD	5'UTR	chr9	8934686	-	hg19	0.666333	0.00450105
cg27063425	OpenSea	KIAA1217;KIAA1217;KIAA1217;KIAA1217;KIAA1217;KIAA1217	Body;Body;Body;Body;Body;Body	chr10	24802298	+	hg19	0.665399	2.63138e-05
cg04819351	S_Shore	C15orf41	Body	chr15	36872220	+	hg19	0.665362	0.000299615
cg24507457	OpenSea	DLGAP2	Body	chr8	1623483	-	hg19	0.665162	1.64342e-05
cg05181714	OpenSea			chr17	41486397	+	hg19	0.665159	7.42304e-05
cg14446017	OpenSea	CUBN	Body	chr10	17091178	+	hg19	0.665055	0.0003245
cg17510783	OpenSea	ACPP;ACPP;ACPP	Body;Body;Body	chr3	132071403	-	hg19	0.664917	0.00122749
cg24660635	OpenSea	HERC2	Body	chr15	28437148	+	hg19	0.664071	0.00136052
cg16288814	OpenSea			chr2	216898713	-	hg19	0.66407	0.00130528
cg10481617	OpenSea	PHACTR1	Body	chr6	12789309	-	hg19	0.663936	0.00177777
cg07086747	S_Shore	DNAJC2;DNAJC2	TSS1500;TSS1500	chr7	102985551	+	hg19	0.663666	0.000434427
cg18849706	OpenSea	TUSC3;TUSC3	Body;Body	chr8	15546839	-	hg19	0.663596	4.29894e-05
cg00940830	OpenSea			chr18	4640063	-	hg19	0.663279	0.000135737
cg05497972	S_Shore	RNF215	TSS1500	chr22	30783995	-	hg19	0.663191	4.24812e-05
cg21066554	OpenSea	LOC150935	Body	chr2	240687886	+	hg19	0.66271	0.000200903
cg08843547	OpenSea			chr9	15357160	+	hg19	0.662574	4.54459e-05
cg12495889	Island	SAPS2	Body	chr22	50873337	-	hg19	-0.202925	0.0103799
cg20321409	OpenSea	CA8	Body	chr8	61145794	-	hg19	0.662489	0.000110222
cg02464757	N_Shore	SNRPB2;SNRPB2	TSS200;TSS200	chr20	16710421	-	hg19	0.662023	0.000284871
cg10469423	OpenSea	TUSC3;TUSC3	Body;Body	chr8	15526835	-	hg19	0.66202	4.48195e-05
cg15134787	N_Shore			chr7	57471759	-	hg19	0.66171	0.0107126
cg21725878	Island			chr12	132956918	+	hg19	0.661647	1.43089e-05
cg03695871	N_Shore	DKFZp761E198	1stExon	chr11	65547172	-	hg19	0.661631	0.00124102
cg06649004	OpenSea	ZFHX3;ZFHX3	5'UTR;5'UTR	chr16	73029234	+	hg19	0.661409	0.000330853
cg08870003	OpenSea			chr6	14104299	-	hg19	0.661035	2.06386e-05
cg22421131	OpenSea			chr1	37075391	-	hg19	0.66089	0.000237613
cg00282249	N_Shore	CCNA1;CCNA1;CCNA1;CCNA1	TSS1500;TSS1500;TSS1500;TSS1500	chr13	37005566	+	hg19	0.660838	0.000141289
cg09120938	OpenSea	CHFR;CHFR;CHFR;CHFR;CHFR	Body;Body;Body;Body;Body	chr12	133424655	+	hg19	0.66081	0.000332973
cg17537629	OpenSea			chr6	99105826	+	hg19	0.66071	3.46782e-05
cg11858213	OpenSea	CRTAP	Body	chr3	33173098	+	hg19	0.659948	2.94813e-05
cg08977624	OpenSea	ETNK1;ETNK1	Body;Body	chr12	22785290	-	hg19	0.659945	3.18859e-05
cg04339692	OpenSea			chr15	48666418	+	hg19	0.659067	0.002929
cg23235241	Island	HS3ST4	Body	chr16	25704505	-	hg19	0.658599	0.00204456
cg11553618	OpenSea			chr4	185905046	+	hg19	0.658439	0.000112509
cg23010629	N_Shelf	IGSF21	Body	chr1	18700603	+	hg19	0.657788	0.00194903
cg09292471	OpenSea			chr4	59366040	-	hg19	0.657775	6.27116e-05
cg17677376	S_Shore			chr8	1400174	+	hg19	0.657524	0.000339728
cg11239120	OpenSea			chr2	7560931	+	hg19	0.657355	0.00167663
cg08148801	S_Shore	DLC1	Body	chr8	12992570	-	hg19	0.657036	0.00167026
cg13104775	OpenSea			chr4	170879928	+	hg19	0.657014	0.00220573
cg24785804	N_Shore	CYP26C1	Body	chr10	94827745	+	hg19	0.656996	2.76775e-05
cg18320290	OpenSea			chr17	69449472	-	hg19	0.656775	0.000170237
cg01737667	OpenSea	ADAMTS18	Body	chr16	77397865	-	hg19	0.656312	0.00112557
cg13372591	Island			chr7	62514928	-	hg19	0.656217	0.000787427
cg08236831	OpenSea			chr2	152018130	-	hg19	0.655332	0.00218733
cg12566645	N_Shelf	RASSF6;RASSF6	5'UTR;Body	chr4	74483141	-	hg19	0.654309	0.00010683
cg27025793	OpenSea	CAB39L;CAB39L;CAB39L;CAB39L;CAB39L;CAB39L	TSS200;ExonBnd;5'UTR;5'UTR;5'UTR;5'UTR	chr13	49975730	+	hg19	0.653894	0.000120504
cg25979373	OpenSea	ODZ3	1stExon	chr4	183245337	-	hg19	0.653847	4.71948e-05
cg19969047	OpenSea	NR6A1;NR6A1;NR6A1	Body;Body;Body	chr9	127527432	+	hg19	0.653655	2.26675e-05
cg24907011	N_Shore			chr8	24855940	-	hg19	0.653594	1.39233e-05
cg11047796	OpenSea			chr4	27465988	-	hg19	0.65327	1.50399e-05
cg23672769	OpenSea	HSD17B12	Body	chr11	43832733	-	hg19	0.653119	3.68069e-05
cg10662314	N_Shelf	MIR196A2	TSS1500	chr12	54384666	-	hg19	-0.424827	1.76995e-05
cg03548062	OpenSea			chr14	101158251	+	hg19	0.652851	0.0321315
cg03542468	OpenSea	MIR1267;FAM155A	TSS1500;Body	chr13	108184278	-	hg19	0.652604	0.000470586
cg24581900	OpenSea	CRCP;CRCP;CRCP;CRCP;CRCP	Body;3'UTR;3'UTR;3'UTR;3'UTR	chr7	65619520	+	hg19	0.652197	1.78096e-05
cg10539245	OpenSea	DNAH12	Body	chr3	57450830	+	hg19	0.65202	0.00079333
cg18152167	OpenSea	LINC00971	Body	chr3	84875160	-	hg19	0.651679	1.97447e-05
cg26368011	N_Shore	ZSCAN18;ZSCAN18	Body;Body	chr19	58627492	-	hg19	0.651633	0.000788502
cg01904812	Island	RCC2;RCC2	Body;Body	chr1	17746340	+	hg19	0.651617	1.37124e-05
cg07598497	OpenSea	CUBN	Body	chr10	17131781	+	hg19	0.651391	0.00055139
cg24935981	OpenSea			chr15	39418586	-	hg19	0.651296	0.000460155
cg03059962	OpenSea			chr11	6384300	+	hg19	0.651121	6.42974e-05
cg06564811	OpenSea	EFHA2	Body	chr8	16933031	-	hg19	0.650824	3.20882e-05
cg12001606	OpenSea	EXOC4;EXOC4	Body;Body	chr7	133029406	-	hg19	0.649963	1.557e-05
cg14651183	OpenSea	UQCRB	TSS1500	chr8	97248129	-	hg19	-0.32872	1.77014e-05
cg15631458	N_Shore			chr8	20160009	+	hg19	0.64972	0.00128841
cg14541460	Island			chr9	138150964	-	hg19	0.649661	0.000799331
cg09203343	OpenSea	LINC00457	Body	chr13	35027698	+	hg19	0.649	0.000220191
cg17786516	OpenSea	CCR5;CCR5	TSS1500;TSS1500	chr3	46410422	+	hg19	0.648911	0.000164077
cg11481223	OpenSea			chr2	147625024	+	hg19	0.64879	6.91634e-05
cg04270033	N_Shore	TUG1;MORC2	TSS1500;TSS200	chr22	31364304	-	hg19	0.648374	0.00331818
cg00571339	N_Shelf			chr2	7567411	-	hg19	0.648296	0.0438061
cg26965639	OpenSea	TRPV5	Body	chr7	142606734	+	hg19	0.648068	0.00112766
cg19452003	OpenSea			chr4	166501371	+	hg19	0.648004	5.27567e-05
cg24389195	OpenSea	UBL3	Body	chr13	30385117	-	hg19	0.647581	0.00366221
cg16132337	Island			chr7	63498261	+	hg19	0.647493	0.00138391
cg02198041	OpenSea	PRKX	3'UTR	chrX	3529954	+	hg19	0.647328	9.48791e-05
cg01586208	Island			chr19	22806647	+	hg19	0.647173	0.00485023
cg01053076	OpenSea	INIP	Body	chr9	115473744	+	hg19	0.646916	0.000108488
cg14668986	OpenSea	ZBTB20;ZBTB20;ZBTB20;ZBTB20;ZBTB20;ZBTB20;ZBTB20	1stExon;1stExon;Body;5'UTR;5'UTR;5'UTR;5'UTR	chr3	114477999	+	hg19	0.646439	0.000360665
cg17771737	S_Shore	ZNF682;ZNF682	TSS1500;TSS1500	chr19	20150505	-	hg19	0.646439	0.0043267
cg05043716	OpenSea	DOCK5	Body	chr8	25166343	-	hg19	0.646315	0.000650661
cg24047897	N_Shore	ZNF730	TSS1500	chr19	23298870	+	hg19	0.646059	0.000364552
cg22099521	OpenSea	UBOX5-AS1;UBOX5;UBOX5;UBOX5	Body;Body;Body;Body	chr20	3098760	-	hg19	0.646029	0.000171896
cg15637757	OpenSea	DCSTAMP;DCSTAMP	TSS1500;TSS1500	chr8	105350530	-	hg19	0.646019	9.05688e-05
cg09874289	Island	CPAMD8	Body	chr19	17008193	+	hg19	0.645622	0.00346429
cg00023301	OpenSea			chr19	22737294	-	hg19	0.645602	1.89492e-05
cg15141679	OpenSea			chr16	82608817	+	hg19	0.645595	7.86229e-05
cg19839601	OpenSea			chr4	134459203	+	hg19	0.645115	6.02892e-05
cg09917274	N_Shore	NMI	5'UTR	chr2	152144828	+	hg19	0.645035	0.000368088
cg12988312	S_Shelf	ZNF667-AS1;ZNF667-AS1	Body;Body	chr19	56991867	-	hg19	0.64495	0.000267774
cg11317402	N_Shore	PTGFR;PTGFR	TSS1500;TSS1500	chr1	78955759	-	hg19	0.64448	5.21698e-05
cg02838072	OpenSea	ZNF662;ZNF662	3'UTR;3'UTR	chr3	42958846	+	hg19	0.644362	0.000418257
cg09115646	OpenSea			chr10	2978687	-	hg19	0.644265	3.19626e-05
cg05173913	Island	C17orf50	3'UTR	chr17	34091901	+	hg19	0.644147	3.85494e-05
cg11873147	Island	C1QL2	Body	chr2	119915139	-	hg19	0.643741	4.48195e-05
cg15086536	OpenSea			chr8	15379206	+	hg19	0.643544	0.000107986
cg21867110	Island			chr19	22700397	-	hg19	0.643479	0.000105514
cg19355079	N_Shore			chr19	23253218	+	hg19	0.643336	0.00249077
cg21517904	Island	TBX1;TBX1;TBX1	5'UTR;5'UTR;5'UTR	chr22	19747026	+	hg19	-0.203038	0.0458542
cg08081727	OpenSea			chr12	39667364	-	hg19	0.64311	0.00027988
cg12648007	OpenSea			chr5	178395795	+	hg19	0.642882	0.000536309
cg08457421	OpenSea	PLA2G3;PLA2G3	5'UTR;1stExon	chr22	31536431	-	hg19	0.642383	0.00226861
cg08509927	OpenSea	C4orf50	Body	chr4	5976063	+	hg19	0.642381	0.00726145
cg07260221	S_Shore	GRIA2;GRIA2;GRIA2	5'UTR;Body;Body	chr4	158142677	-	hg19	0.642019	0.00158256
cg23840823	OpenSea	WHSC1;WHSC1;WHSC1;WHSC1;WHSC1	3'UTR;Body;Body;Body;Body	chr4	1950185	-	hg19	0.641714	0.000885643
cg09814167	OpenSea			chr10	36758668	-	hg19	0.641451	0.00898516
cg14506873	OpenSea			chr18	52756755	-	hg19	0.641442	2.02879e-05
cg12062504	OpenSea			chr19	38112332	+	hg19	0.641019	1.37124e-05
cg00887944	OpenSea			chr4	168332206	+	hg19	0.640889	0.00194786
cg05966745	OpenSea			chr18	22597176	+	hg19	0.640647	2.44915e-05
cg18130044	N_Shore			chr20	21682362	+	hg19	0.64032	0.00106808
cg22481448	N_Shore	SLC9A1	1stExon	chr1	27480668	-	hg19	0.639904	0.00665929
cg00621947	OpenSea	TUSC3;TUSC3	Body;Body	chr8	15430950	-	hg19	0.63911	0.000459218
cg26767158	OpenSea			chr2	144657706	-	hg19	0.638716	0.000578016
cg15537097	OpenSea			chr3	23046362	+	hg19	0.638477	0.00242793
cg21806985	S_Shore	MCC	TSS200	chr5	112824646	+	hg19	-0.202625	1.78096e-05
cg26015442	OpenSea	TCF4;TCF4;TCF4;TCF4;TCF4;TCF4;TCF4;TCF4;TCF4;TCF4;TCF4;TCF4;TCF4;TCF4	Body;Body;Body;Body;Body;Body;Body;Body;Body;Body;Body;Body;Body;Body	chr18	52967858	+	hg19	0.637905	3.84213e-05
cg17478857	OpenSea			chr4	140483853	+	hg19	0.637606	1.39233e-05
cg20246229	N_Shore	GRM6	Body	chr5	178419495	-	hg19	0.637529	0.000273897
cg06360976	Island	TTC15	Body	chr2	3452543	-	hg19	0.637385	0.0209298
cg25707394	OpenSea			chr17	69339465	+	hg19	0.637179	0.000207984
cg10319893	S_Shore	C13orf36	5'UTR	chr13	37248953	-	hg19	0.636255	0.00389501
cg04211790	OpenSea	LRTM1;CACNA2D3	TSS200;Body	chr3	54962250	+	hg19	-0.364472	1.82638e-05
cg08508541	OpenSea	MIR646HG	Body	chr20	58755758	-	hg19	0.635911	0.000748257
cg02272286	OpenSea	ERICH1-AS1	Body	chr8	1003634	-	hg19	0.635353	0.00381759
cg19010561	OpenSea	VMP1	Body	chr17	57824563	-	hg19	0.635348	1.44994e-05
cg15983114	S_Shore			chr19	21667706	-	hg19	0.634976	0.000606853
cg14801009	OpenSea			chr12	116385242	+	hg19	0.63488	0.00060791
cg20739526	Island	DPP6;DPP6;DPP6	Body;Body;Body	chr7	154585989	-	hg19	0.634812	7.72717e-05
cg12019046	OpenSea	WASF3	Body	chr13	27259900	-	hg19	0.634537	0.000488409
cg03871460	N_Shore	CCNA1;CCNA1	TSS1500;TSS1500	chr13	37004721	+	hg19	0.634354	0.00489254
cg02618579	N_Shore	RAB1B	TSS1500	chr11	66035477	+	hg19	-0.349173	1.90679e-05
cg01060409	N_Shore	RAN	TSS1500	chr12	131355340	+	hg19	0.634149	0.00119518
cg07664976	OpenSea	SNORD116-26	TSS200	chr15	25344488	-	hg19	-0.340246	1.91482e-05
cg06133145	Island	PRIMA1	5'UTR	chr14	94254351	+	hg19	0.633834	0.00324288
cg14612684	OpenSea	SULT1C3	1stExon	chr2	108863679	+	hg19	0.633745	0.000931556
cg00572007	OpenSea	CPED1;CPED1	Body;Body	chr7	120836058	-	hg19	0.63372	0.00114633
cg05352464	OpenSea			chr5	102128618	+	hg19	0.633707	0.000883412
cg15838301	OpenSea	SORCS2	Body	chr4	7719899	-	hg19	0.633543	4.24812e-05
cg13715901	OpenSea			chr8	1145806	+	hg19	0.633362	3.80493e-05
cg14775561	OpenSea	LOC285484	Body	chr4	6229931	-	hg19	0.633153	0.000389958
cg24436169	OpenSea	KCNJ16;KCNJ16;KCNJ16;KCNJ16;KCNJ16;KCNJ16;KCNJ16;KCNJ16	5'UTR;5'UTR;5'UTR;5'UTR;5'UTR;5'UTR;5'UTR;5'UTR	chr17	68125694	+	hg19	0.633125	0.0027329
cg17629322	N_Shore	RAN	TSS1500	chr12	131355424	-	hg19	0.633057	0.000511015
cg21494924	N_Shore	TUSC3;TUSC3	TSS1500;TSS1500	chr8	15396825	-	hg19	0.633045	0.000165983
cg08269292	OpenSea	KIAA0922;KIAA0922	Body;Body	chr4	154497685	+	hg19	0.632759	0.000788625
cg16556080	N_Shore			chr19	53809873	-	hg19	0.632283	0.000510253
cg13649332	Island	DLGAP2	Body	chr8	1497608	+	hg19	0.632203	0.00144876
cg15677087	S_Shore	SLC17A9	Body	chr20	61584850	-	hg19	0.632045	0.0159821
cg08959182	OpenSea			chr5	87661076	-	hg19	0.63192	1.39233e-05
cg12087412	N_Shore	FGF5;FGF5	TSS1500;TSS1500	chr4	81187011	+	hg19	0.631839	0.00196834
cg09609858	OpenSea			chrX	49004454	+	hg19	0.631812	6.59545e-05
cg06188746	S_Shore	HOXA-AS3	TSS200	chr7	27179800	+	hg19	-0.426252	1.92162e-05
cg17948897	OpenSea	SORCS2	Body	chr4	7277180	-	hg19	0.631396	0.00196168
cg16075945	OpenSea			chr2	153781560	-	hg19	0.63119	0.000437943
cg13226308	OpenSea			chr11	35019673	+	hg19	0.631163	0.000228557
cg14806755	OpenSea	TMEM108;TMEM108;TMEM108	5'UTR;5'UTR;5'UTR	chr3	132888313	+	hg19	0.631085	0.001243
cg16649001	S_Shelf	EFHA2	Body	chr8	16889074	-	hg19	0.631065	3.75257e-05
cg02886375	N_Shore			chr8	1244286	-	hg19	0.631044	0.003169
cg05413325	Island			chr8	1397936	-	hg19	0.630966	0.00124934
cg20827317	OpenSea	ZNF333;ZNF333	Body;Body	chr19	14829434	+	hg19	0.630694	0.00569371
cg05212496	OpenSea	CACNA2D3-AS1;CACNA2D3	TSS1500;Body	chr3	54935784	+	hg19	-0.705131	1.98803e-05
cg12945772	OpenSea			chr7	98122173	+	hg19	0.6306	8.93061e-05
cg02515161	OpenSea			chr6	49948682	+	hg19	0.630529	0.00459566
cg12118379	OpenSea	FAM3D	TSS1500	chr3	58653767	+	hg19	0.6305	2.53091e-05
cg16459412	OpenSea	LATS2	5'UTR	chr13	21628825	+	hg19	0.63018	1.10817e-05
cg01074780	OpenSea	TSPEAR;TSPEAR	Body;5'UTR	chr21	46051909	+	hg19	0.629977	6.64691e-05
cg07046142	OpenSea			chr8	72628609	-	hg19	0.629863	0.000111598
cg14147196	OpenSea	SLC6A1	3'UTR	chr3	11078979	-	hg19	0.62972	1.78096e-05
cg23782866	OpenSea	FAM155A	Body	chr13	107928782	-	hg19	0.629582	1.89492e-05
cg24641014	OpenSea	TMCO4	Body	chr1	20042065	+	hg19	0.629464	0.000842669
cg03692651	Island			chr19	22444593	-	hg19	0.629198	0.00365855
cg24461964	Island	KIF5C;KIF5C	5'UTR;1stExon	chr2	149633112	-	hg19	0.628984	0.000413077
cg11003814	S_Shelf			chr8	4854917	+	hg19	0.628747	0.00220084
cg07719677	OpenSea	LINC01088	Body	chr4	80006323	+	hg19	0.628741	3.97267e-05
cg14628993	OpenSea	SH3GL2	Body	chr9	17591842	+	hg19	0.628735	0.000615059
cg04098866	Island			chr16	51190201	-	hg19	0.628625	0.00036909
cg07616879	OpenSea			chr10	134631386	-	hg19	0.628023	0.00323463
cg04144412	OpenSea			chr6	153481079	-	hg19	0.62789	3.74205e-05
cg00937402	OpenSea			chr8	15378762	+	hg19	0.627744	2.11731e-05
cg15712177	S_Shore	RUNX3;RUNX3	Body;Body	chr1	25236296	+	hg19	0.62758	0.000143744
cg04850212	OpenSea	ATP8A2	Body	chr13	26090072	-	hg19	0.627554	0.000410569
cg07924653	OpenSea	LDB2;LDB2	Body;Body	chr4	16883525	-	hg19	0.627497	2.65204e-05
cg10941185	N_Shore	DLC1;DLC1	Body;Body	chr8	12988516	-	hg19	0.627392	0.00237329
cg08818829	Island	DNAH5	Body	chr5	13810279	+	hg19	0.62738	0.00078956
cg04348981	OpenSea	INPP4B;INPP4B	5'UTR;5'UTR	chr4	143354022	-	hg19	0.627369	2.02879e-05
cg00230381	OpenSea	HAO1	Body	chr20	7905581	+	hg19	0.6273	0.00331647
cg16055614	OpenSea	PRUNE;PRUNE;PRUNE;PRUNE;PRUNE;PRUNE;PRUNE;PRUNE	5'UTR;Body;Body;Body;Body;Body;Body;Body	chr1	150997133	+	hg19	0.627201	0.0111851
cg10941721	OpenSea	MAGEB1;MAGEB1;MAGEB1	Body;Body;Body	chrX	30269613	-	hg19	0.627186	0.000277215
cg26175583	OpenSea			chr4	137316798	+	hg19	0.627089	0.000908166
cg18330932	OpenSea	STIM1;STIM1;STIM1	Body;Body;Body	chr11	3980498	-	hg19	0.626831	0.000675569
cg03434780	OpenSea	ROBO1;ROBO1;ROBO1;ROBO1	Body;Body;Body;Body	chr3	78719421	+	hg19	0.626789	0.00529578
cg17372047	S_Shore			chr19	22807010	-	hg19	0.626725	9.03031e-05
cg14106167	S_Shore			chr9	23851770	-	hg19	0.626594	1.85772e-05
cg00925947	OpenSea			chr4	134932828	-	hg19	0.626573	0.00221501
cg11472952	N_Shelf			chr22	50095755	-	hg19	0.626569	0.0121761
cg00448891	Island			chr10	134731784	+	hg19	0.62636	0.0139257
cg07962143	Island			chr19	57149436	+	hg19	0.626076	4.88616e-05
cg12054575	OpenSea			chr13	34862475	+	hg19	0.626076	5.34525e-05
cg08912420	OpenSea	MICU3	Body	chr8	16965789	+	hg19	0.625959	0.00161286
cg24874180	N_Shore	DKK2	Body	chr4	107956405	+	hg19	0.625928	0.000275963
cg11827998	Island	TMEM121	Body	chr14	105995685	-	hg19	0.625836	0.000299749
cg02076100	OpenSea	ROBO2;ROBO2;ROBO2;ROBO2;ROBO2	5'UTR;Body;Body;Body;Body	chr3	77369657	-	hg19	0.625654	9.57237e-06
cg01188509	N_Shelf	IGF2R	Body	chr6	160509295	-	hg19	0.625622	3.37099e-05
cg17776382	OpenSea	LINC01192	Body	chr3	162901932	+	hg19	0.6255	0.000928061
cg10105341	OpenSea	STAG1	Body	chr3	136149085	-	hg19	0.625346	0.000929845
cg06458188	OpenSea			chr8	19589914	-	hg19	0.625175	0.00167019
cg24718038	OpenSea			chr3	24907574	+	hg19	0.625132	0.00756816
cg09435920	OpenSea			chr17	75033339	+	hg19	0.624761	0.00192903
cg15479434	OpenSea			chr8	31246902	-	hg19	0.624167	0.000596506
cg03850198	OpenSea			chr1	9090070	-	hg19	0.623717	0.00205552
cg11900120	N_Shore	PTPRN2;PTPRN2;PTPRN2	Body;Body;Body	chr7	158037149	+	hg19	0.623441	2.1117e-05
cg03031526	OpenSea	PCDH7	Body	chr4	31070017	-	hg19	0.623317	0.000887314
cg27583010	S_Shelf	CORO1A;LOC606724	Body;TSS1500	chr16	30198505	-	hg19	0.623315	0.00196708
cg15452244	OpenSea	ALDH5A1;ALDH5A1	Body;Body	chr6	24525041	-	hg19	0.623078	0.000430497
cg13581422	S_Shore			chr3	130236522	+	hg19	0.623015	0.000138094
cg09478095	S_Shore			chr2	662887	+	hg19	0.62287	1.51752e-05
cg12588725	OpenSea	NRG1;NRG1;NRG1;NRG1;NRG1;NRG1;NRG1;NRG1;NRG1;NRG1	Body;Body;Body;Body;Body;Body;Body;Body;Body;Body	chr8	32606319	+	hg19	0.622709	0.000144134
cg09131511	OpenSea	FAP	Body	chr2	163089214	+	hg19	0.622547	0.00112428
cg07149112	OpenSea			chr19	23292461	-	hg19	0.622545	0.00114772
cg24196122	OpenSea			chr18	63636217	+	hg19	0.622508	0.00638349
cg14994521	OpenSea			chr4	189158022	+	hg19	0.622312	0.00249576
cg04453124	OpenSea	DLG5	Body	chr10	79596240	+	hg19	0.622199	9.66711e-05
cg05852523	N_Shore	CDH13	TSS1500	chr16	82659960	+	hg19	0.622065	0.000353348
cg07072257	OpenSea	RANBP9	Body	chr6	13625427	-	hg19	0.621821	9.57237e-06
cg02032559	S_Shore	INO80C;INO80C;INO80C	TSS1500;TSS1500;TSS1500	chr18	33078287	+	hg19	0.621791	6.72119e-05
cg05228284	Island	DIRAS1	5'UTR	chr19	2720847	-	hg19	-0.203186	0.0012275
cg03851490	OpenSea	CXorf22	TSS200	chrX	35937794	-	hg19	0.621571	6.61171e-05
cg03556771	OpenSea	MIR299;MIR380	TSS200;TSS1500	chr14	101490122	+	hg19	0.621287	0.000178853
cg10036368	OpenSea	LOC285796	Body	chr6	163742913	+	hg19	0.62108	0.000404431
cg19356117	Island			chr13	23734304	-	hg19	0.620921	0.000251218
cg00750366	N_Shelf	HLA-DPB1	Body	chr6	33044510	-	hg19	0.620455	0.000396406
cg12249901	N_Shore			chr8	1309967	+	hg19	0.620423	0.000139306
cg08362210	S_Shore	MIR196B	TSS1500	chr7	27209828	+	hg19	-0.311514	2.07869e-05
cg11338346	S_Shore	ZNF728	TSS1500	chr19	23187382	+	hg19	0.619771	0.000872906
cg11498870	Island	DCAF4L2;DCAF4L2	5'UTR;1stExon	chr8	88886243	+	hg19	0.619643	0.000888097
cg08271489	OpenSea	ITPR2	Body	chr12	26587292	-	hg19	0.619532	0.000787697
cg05155840	Island	HAND2	Body	chr4	174448841	-	hg19	0.619513	0.000154318
cg08341316	Island	DKK2;DKK2	1stExon;5'UTR	chr4	107956955	+	hg19	0.619499	0.00843479
cg26028074	OpenSea	ASIC2	Body	chr17	32201533	-	hg19	0.61918	0.00031509
cg25119419	OpenSea			chr7	91527567	+	hg19	0.619134	0.00465037
cg07117674	Island	ARHGAP20	Body	chr11	110582946	+	hg19	-0.203661	0.0059269
cg18347497	OpenSea			chr8	60442729	-	hg19	0.618737	0.00432581
cg10540437	OpenSea			chr5	135956455	-	hg19	0.618577	0.000318948
cg25236168	OpenSea			chr17	68295361	+	hg19	0.618497	0.00364069
cg25732104	OpenSea	GJB5	TSS200	chr1	35220710	+	hg19	0.618351	2.48472e-05
cg27575788	OpenSea	EYA1;EYA1;EYA1;EYA1;EYA1;EYA1	5'UTR;Body;Body;Body;Body;Body	chr8	72264609	+	hg19	0.618126	0.00157062
cg25678070	Island			chr10	132873829	-	hg19	0.618001	0.00193472
cg17323877	OpenSea	ECHDC1;ECHDC1;ECHDC1;ECHDC1;ECHDC1	3'UTR;3'UTR;Body;Body;Body	chr6	127623877	-	hg19	0.617975	0.000109199
cg13434626	OpenSea			chr4	155129865	-	hg19	0.617858	0.00413712
cg13834746	OpenSea			chr13	87215306	+	hg19	0.617829	0.000386733
cg01445459	OpenSea	SH3GL2	Body	chr9	17742148	+	hg19	0.617691	0.000863538
cg02554361	Island	CIITA	Body	chr16	11001757	-	hg19	0.617517	0.000807213
cg22557012	OpenSea	ABCA6	TSS1500	chr17	67138792	+	hg19	0.617308	0.00342485
cg08345040	OpenSea	CPZ;CPZ;CPZ	Body;Body;Body	chr4	8608235	+	hg19	0.617198	0.00132186
cg02058924	S_Shore	CHFR;CHFR;CHFR;CHFR;CHFR	TSS1500;TSS1500;TSS1500;TSS1500;TSS1500	chr12	133465592	+	hg19	0.617119	0.00254922
cg11014373	Island			chr2	105479054	-	hg19	0.61667	0.0384909
cg18094781	OpenSea	RARB;RARB	TSS1500;TSS1500	chr3	25469430	+	hg19	-0.379234	2.15777e-05
cg06590513	Island	EPHA7	Body	chr6	94127664	+	hg19	-0.203708	0.0295088
cg00834519	OpenSea	WASF3;WASF3	5'UTR;5'UTR	chr13	27203560	+	hg19	0.616369	9.64247e-05
cg23600146	N_Shore	SRRM3;SRRM3	TSS1500;TSS1500	chr7	75830925	+	hg19	0.615948	0.000108568
cg01044632	S_Shelf			chr8	918829	-	hg19	0.615632	1.3592e-05
cg00213142	OpenSea	RAD54L2	Body	chr3	51672239	+	hg19	0.615631	0.000262164
cg08939521	Island			chr10	43394116	+	hg19	0.615585	0.0161088
cg11498333	OpenSea	ADARB2	Body	chr10	1547459	+	hg19	0.615581	0.000573369
cg09258200	OpenSea	SHROOM3	Body	chr4	77669688	-	hg19	0.61534	0.000555651
cg10146623	OpenSea	AP1AR;AP1AR	Body;Body	chr4	113187832	+	hg19	0.61526	0.00758187
cg00210019	OpenSea	LIMCH1;LIMCH1;LIMCH1;LIMCH1;LIMCH1	5'UTR;Body;Body;Body;Body	chr4	41462328	+	hg19	0.615136	0.00096642
cg18713564	OpenSea	LIFR;LIFR	5'UTR;5'UTR	chr5	38531164	+	hg19	0.615101	0.000283165
cg04342110	S_Shelf	RYR1;RYR1	Body;Body	chr19	38945908	-	hg19	0.615023	0.000451823
cg11586570	Island			chr7	63498133	+	hg19	0.614939	0.000645519
cg11165881	N_Shore	CHL1	TSS1500	chr3	238048	+	hg19	0.614825	0.000561827
cg12425530	OpenSea	KLRF2	TSS1500	chr12	10032663	+	hg19	0.614734	1.37124e-05
cg27663389	Island			chr19	21666098	-	hg19	0.614485	0.00953367
cg21995960	OpenSea			chr8	12935118	+	hg19	0.614372	0.000149258
cg07164606	OpenSea	MARCO	TSS1500	chr2	119698672	+	hg19	0.614081	5.99084e-05
cg16518165	OpenSea	ODZ2	Body	chr5	166732608	+	hg19	0.613924	0.000138094
cg07751608	OpenSea	LOC100506272	Body	chr4	188571312	+	hg19	0.613824	0.00222761
cg18929889	OpenSea			chr8	1208878	-	hg19	0.613515	0.00123488
cg19270089	OpenSea	CADPS;CADPS;CADPS	Body;Body;Body	chr3	62440705	-	hg19	0.613506	0.00171123
cg07190059	OpenSea	SNAP25;SNAP25	5'UTR;5'UTR	chr20	10253002	+	hg19	0.613391	0.000752421
cg24842859	Island	RUNX3;RUNX3	TSS1500;Body	chr1	25257599	-	hg19	-0.203785	0.000437995
cg15197756	OpenSea	ARHGAP26;ARHGAP26	Body;Body	chr5	142396536	-	hg19	0.613293	1.39967e-05
cg08338866	OpenSea	FGF13;FGF13;FGF13;FGF13	Body;Body;Body;Body	chrX	137857661	-	hg19	0.613256	0.00114192
cg04971763	OpenSea			chr19	21182790	-	hg19	0.613199	0.0043987
cg05230511	OpenSea	INADL	Body	chr1	62596817	-	hg19	0.613062	3.3599e-05
cg10156846	N_Shore			chr7	96649140	-	hg19	0.613028	0.00432975
cg11411106	OpenSea	HS6ST3	Body	chr13	97107445	+	hg19	0.61286	0.000254799
cg07810164	Island	EGFL6;EGFL6	Body;Body	chrX	13588174	-	hg19	0.612789	0.000137915
cg02472809	OpenSea			chr8	143119854	+	hg19	0.61272	6.12834e-05
cg15584430	OpenSea	SLC35F5;SLC35F5	Body;Body	chr2	114477306	-	hg19	0.612569	0.000358377
cg25261734	OpenSea			chr14	107114779	+	hg19	0.612279	0.0116795
cg11513637	N_Shore	CCNA1;CCNA1;CCNA1;CCNA1	TSS1500;TSS1500;TSS1500;TSS1500	chr13	37005501	-	hg19	0.612266	0.0112294
cg17001806	OpenSea			chr8	143115310	+	hg19	0.612138	1.39233e-05
cg18024290	OpenSea	ZFC3H1	Body	chr12	72030292	+	hg19	0.612065	1.37124e-05
cg02939245	OpenSea			chr2	224540244	-	hg19	0.612004	1.38687e-05
cg03505963	OpenSea	DSCR8;DSCR8;DSCR8;DSCR4;DSCR8;DSCR8	TSS200;TSS200;TSS200;1stExon;TSS200;TSS200	chr21	39493344	-	hg19	0.611935	0.00113017
cg21801223	OpenSea			chr12	98648287	+	hg19	0.61181	0.00110921
cg07372384	OpenSea			chr4	33892096	-	hg19	0.61166	0.00259516
cg15397448	Island	MAP9	5'UTR	chr4	156297858	+	hg19	0.611628	0.0126276
cg00430372	OpenSea	RCAN3;RCAN3;RCAN3;RCAN3;RCAN3;RCAN3;RCAN3;RCAN3;RCAN3;RCAN3	5'UTR;5'UTR;Body;Body;Body;Body;Body;Body;Body;Body	chr1	24853821	+	hg19	0.611425	0.000158207
cg05212403	OpenSea	TCF4;TCF4;TCF4;TCF4;TCF4;TCF4;TCF4;TCF4;TCF4;TCF4;TCF4	Body;Body;Body;Body;Body;Body;Body;Body;Body;Body;5'UTR	chr18	53068637	+	hg19	0.611168	0.0280332
cg09728607	Island			chr16	51190065	-	hg19	0.610981	0.00274878
cg26421169	OpenSea			chr11	104781259	-	hg19	0.610815	0.000458535
cg06163144	OpenSea	ABCA10	Body	chr17	67216785	+	hg19	0.610745	0.00415156
cg10392188	N_Shelf	CELF2;CELF2	Body;Body	chr10	11203213	+	hg19	0.610713	0.00103359
cg23753415	Island	TMEM132E	Body	chr17	32909292	+	hg19	0.610635	0.000636872
cg25203310	N_Shore			chr8	1244335	-	hg19	0.610589	6.29437e-05
cg02146740	OpenSea	CSMD1	Body	chr8	3890512	+	hg19	0.610463	2.08523e-05
cg16641455	OpenSea	FAM155A	Body	chr13	107973266	+	hg19	0.610328	1.39967e-05
cg17285116	OpenSea			chr1	154267502	+	hg19	0.610265	0.000171752
cg14432153	Island	FAM19A5;FAM19A5	3'UTR;3'UTR	chr22	49146376	+	hg19	0.610262	0.000151503
cg26244164	N_Shore	DLC1;DLC1	Body;Body	chr8	12987449	-	hg19	0.610157	0.00288723
cg17557119	OpenSea	TDRD15	TSS200	chr2	21346767	+	hg19	0.610148	1.42864e-05
cg10292801	OpenSea			chr16	82609097	-	hg19	0.6101	7.61829e-05
cg20077230	OpenSea			chr3	67022852	-	hg19	0.610031	0.0023724
cg12376355	OpenSea	EXOC2;EXOC2	Body;Body	chr6	579629	-	hg19	0.610016	1.3592e-05
cg13821765	OpenSea			chr16	82609548	+	hg19	0.609834	0.000313234
cg23304135	OpenSea			chrX	3187835	-	hg19	0.609809	0.000503712
cg03915187	OpenSea			chr16	34727092	+	hg19	0.609535	6.60358e-05
cg27454780	OpenSea			chr4	68236744	-	hg19	0.609447	9.31701e-05
cg09107029	OpenSea	SYT1;SYT1;SYT1;SYT1	5'UTR;5'UTR;5'UTR;5'UTR	chr12	79440626	+	hg19	0.60937	0.00141829
cg01593851	OpenSea	GOLGA2P9	Body	chr19	22784788	+	hg19	0.60934	7.27725e-05
cg22044634	OpenSea			chr2	155446859	-	hg19	0.608666	0.000112128
cg09250376	OpenSea	DOK6	Body	chr18	67455816	+	hg19	0.608648	0.00815285
cg22370006	N_Shore	OPRM1;OPRM1;OPRM1;OPRM1;OPRM1;OPRM1;OPRM1;OPRM1;OPRM1;OPRM1;OPRM1;OPRM1	TSS200;TSS200;Body;TSS200;TSS200;TSS1500;TSS200;TSS200;TSS200;TSS200;5'UTR;Body	chr6	154360344	-	hg19	0.608468	0.000114537
cg04353007	OpenSea	TAS2R39	TSS1500	chr7	142880306	-	hg19	0.608458	0.000866615
cg01433202	OpenSea			chr2	83283303	+	hg19	0.608299	3.31629e-05
cg18812368	OpenSea			chr4	32271164	+	hg19	0.608283	0.00255019
cg27095650	S_Shelf	PTCHD2	Body	chr1	11593605	+	hg19	0.607939	5.71607e-05
cg17343563	OpenSea	TFAP2B	Body	chr6	50803945	+	hg19	0.607793	0.000891948
cg18826718	OpenSea	SCN10A;SCN10A;SCN10A	Body;Body;Body	chr3	38780151	-	hg19	0.607768	0.000537507
cg07439037	N_Shore			chr17	21952858	+	hg19	0.607735	0.000709151
cg26369047	OpenSea	SCN11A	TSS200	chr3	38995199	+	hg19	-0.313208	2.23043e-05
cg02126446	S_Shore	VGLL3	TSS1500	chr3	87040640	+	hg19	-0.337629	2.41846e-05
cg05382653	OpenSea			chr8	93891273	+	hg19	0.607527	0.00131215
cg23482190	OpenSea	APC;APC;APC	Body;Body;Body	chr5	112093103	-	hg19	0.607476	4.6115e-05
cg05215605	OpenSea	CDK6;CDK6	Body;Body	chr7	92352149	-	hg19	0.607409	0.000401482
cg07346177	S_Shore	DLGAP2	Body	chr8	1580998	-	hg19	0.607287	0.0116126
cg02503981	N_Shore			chr13	112720182	+	hg19	0.606755	5.09356e-05
cg05083982	OpenSea	LOC101927229	Body	chr18	52777963	+	hg19	0.606657	0.00115313
cg10617143	N_Shore	ZNF729	TSS1500	chr19	22468635	+	hg19	0.606607	0.0209134
cg04094193	S_Shore	YTHDC1;YTHDC1	TSS1500;TSS1500	chr4	69216103	-	hg19	-0.474268	2.43018e-05
cg02069619	N_Shore	LPIN1	TSS1500	chr2	11885266	+	hg19	0.606418	0.00160623
cg26528531	OpenSea	PCDH7	Body	chr4	30820948	+	hg19	0.606318	2.20047e-05
cg03644484	OpenSea	KIAA1109	Body	chr4	123231002	-	hg19	0.606006	5.47386e-05
cg21342470	OpenSea			chr8	35744638	+	hg19	0.605872	0.000401856
cg14980449	OpenSea	ADARB2	Body	chr10	1710239	-	hg19	0.605831	7.49052e-05
cg24785495	OpenSea			chr14	71839232	-	hg19	0.605651	0.000267068
cg18194887	N_Shelf	BET1	Body	chr7	93629937	-	hg19	0.605639	1.99126e-05
cg25086418	S_Shore	DLC1	Body	chr8	13135151	-	hg19	0.605609	0.00456322
cg16048904	S_Shore	ZNF418	TSS1500	chr19	58448067	+	hg19	0.605476	1.34622e-05
cg04410757	OpenSea			chr4	126113206	+	hg19	0.605223	0.000652297
cg17356111	OpenSea			chr13	21668965	+	hg19	0.605098	6.57336e-05
cg12165546	N_Shore			chr8	23566799	+	hg19	0.60507	0.000635899
cg06385583	OpenSea			chr2	12596843	-	hg19	0.605019	0.00117291
cg02194211	OpenSea	FAM3D;FAM3D	1stExon;5'UTR	chr3	58652346	+	hg19	0.604927	1.64978e-05
cg09055992	OpenSea	DLGAP2	Body	chr8	1626697	-	hg19	0.604783	0.00181889
cg23409184	OpenSea			chr7	35464345	-	hg19	0.604478	2.12212e-05
cg05089090	N_Shore	CCNA1;CCNA1;CCNA1;CCNA1	TSS1500;TSS1500;TSS1500;TSS1500	chr13	37005570	+	hg19	0.604439	0.000364493
cg08206906	Island			chr19	22701260	+	hg19	0.604353	0.00224826
cg21339799	OpenSea	ARHGAP15	Body	chr2	144486573	-	hg19	0.60435	0.00013839
cg25730670	OpenSea	LEP	5'UTR	chr7	127891366	+	hg19	0.604301	3.24168e-05
cg03920512	OpenSea	HSF5	Body	chr17	56525236	-	hg19	0.604109	7.18931e-05
cg17148453	OpenSea			chr1	68811945	-	hg19	0.604093	0.000175544
cg07603991	Island	SHISA6	Body	chr17	11461103	-	hg19	0.60407	5.68781e-05
cg09010228	OpenSea	DOCK8;DOCK8;DOCK8	Body;Body;Body	chr9	293115	+	hg19	0.604043	0.000989433
cg13722999	Island			chr9	29826639	+	hg19	0.603893	7.29514e-05
cg11576468	OpenSea	ZNF737	TSS1500	chr19	20749810	-	hg19	0.603709	0.000149593
cg02337349	Island	SLC38A3;SLC38A3	1stExon;5'UTR	chr3	50242754	+	hg19	0.60356	3.54395e-05
cg02095946	N_Shore			chr8	1397913	-	hg19	0.603476	0.000408474
cg12778481	OpenSea	CDK14;CDK14;CDK14;CDK14	3'UTR;3'UTR;3'UTR;3'UTR	chr7	90779222	+	hg19	0.603469	0.00228787
cg21167643	S_Shore	CAPN2;CAPN2	Body;Body	chr1	223937196	+	hg19	0.603436	1.81364e-05
cg23472261	OpenSea	EPHB6	5'UTR	chr7	142560422	+	hg19	0.603428	0.000106356
cg12302880	OpenSea	R3HDM2	Body	chr12	57671076	+	hg19	0.603251	0.000611809
cg16115318	OpenSea			chr22	50129935	+	hg19	0.602925	0.00132232
cg26576836	OpenSea			chr13	19980456	-	hg19	0.602902	0.0148103
cg11542543	OpenSea	FAM155A	Body	chr13	108017565	+	hg19	0.602898	0.000268572
cg08627720	Island			chr15	96959977	+	hg19	0.602845	0.00443071
cg04157722	OpenSea			chr5	6428368	-	hg19	0.602615	9.24384e-05
cg20314184	OpenSea	ZNF99	TSS200	chr19	22967051	-	hg19	0.602444	0.00294
cg26432350	OpenSea	NBEAL2	Body	chr3	47040357	-	hg19	0.602435	7.47657e-05
cg09841884	OpenSea	LDB2;LDB2	Body;3'UTR	chr4	16504379	+	hg19	0.602316	0.00737827
cg15232459	OpenSea	DLG2	Body	chr11	84708859	+	hg19	0.602185	5.7737e-05
cg07508649	S_Shelf			chr6	31873772	+	hg19	0.601956	0.00011672
cg16338523	OpenSea	SLC6A15;SLC6A15	Body;Body	chr12	85268154	-	hg19	0.601865	0.00742072
cg03072697	OpenSea			chr4	46510272	-	hg19	0.60177	7.70476e-05
cg06230247	Island	MPST;MPST;MPST;MPST	Body;Body;Body;Body	chr22	37420730	+	hg19	0.601667	1.98803e-05
cg22199335	OpenSea	PCDH7;PCDH7	Body;Body	chr4	31087971	-	hg19	0.601635	0.00433864
cg10154359	OpenSea	NTS	Body	chr12	86271294	-	hg19	0.601459	6.05491e-05
cg01917932	Island			chr8	1138928	-	hg19	0.601408	0.00010683
cg13451082	Island	OLFM1;OLFM1	Body;Body	chr9	137980821	-	hg19	0.601343	0.000578627
cg02750668	OpenSea			chr9	99497657	+	hg19	0.601338	0.00326524
cg17566342	OpenSea	PACRG-AS1;PACRG;PACRG;PACRG	Body;Body;Body;Body	chr6	163731989	+	hg19	0.60127	0.00206069
cg09665331	OpenSea			chr1	195867753	-	hg19	0.601234	0.00513769
cg00670714	OpenSea	APOD	5'UTR	chr3	195310145	+	hg19	0.601065	1.37124e-05
cg23232849	S_Shelf	SPSB4	Body	chr3	140817977	+	hg19	0.600852	0.00100159
cg10781942	OpenSea	HTR1E	5'UTR	chr6	87723834	-	hg19	0.600766	1.39967e-05
cg23713176	S_Shore	PCDH10;PCDH10;PCDH10	Body;3'UTR;1stExon	chr4	134074369	+	hg19	0.600588	0.000429646
cg21241151	OpenSea			chr9	16310954	-	hg19	0.600548	3.91974e-05
cg08169950	N_Shelf			chr1	247799571	-	hg19	0.600229	4.19994e-05
cg10574939	OpenSea	DLC1;DLC1;DLC1;DLC1	5'UTR;1stExon;Body;Body	chr8	12973744	+	hg19	0.600181	0.00676968
cg11028578	OpenSea			chr13	34551176	-	hg19	0.599979	0.00124456
cg10520331	OpenSea	SYT8;SYT8;SYT8;SYT8;SYT8;SYT8;SYT8;SYT8	Body;Body;Body;Body;ExonBnd;ExonBnd;ExonBnd;ExonBnd	chr11	1856698	+	hg19	0.599881	0.000360964
cg23218601	OpenSea			chr1	248074896	+	hg19	0.599516	0.00463867
cg27652974	OpenSea			chr4	34669775	+	hg19	0.599484	0.000165366
cg06940331	OpenSea	LINCR-0002	Body	chr3	191220872	+	hg19	0.599416	3.49836e-05
cg27317493	OpenSea	TP73;TP73;TP73;TP73	Body;Body;Body;Body	chr1	3612430	-	hg19	0.599376	0.00526871
cg23303311	S_Shore			chr19	23186883	-	hg19	0.599007	0.0481717
cg20503050	Island			chr8	1053480	-	hg19	0.598946	0.000235743
cg13484901	OpenSea	ATF7IP	Body	chr12	14607340	-	hg19	0.598685	1.39967e-05
cg22629903	OpenSea			chr8	16772868	-	hg19	0.598602	0.0113765
cg21687563	OpenSea	TTC28	Body	chr22	28838019	+	hg19	0.598558	1.10817e-05
cg06097717	OpenSea			chr2	59086942	-	hg19	0.598222	1.43742e-05
cg21220419	OpenSea			chr12	13515309	-	hg19	0.597645	0.000159456
cg02383130	Island	AMPH;AMPH;AMPH;AMPH	5'UTR;5'UTR;1stExon;1stExon	chr7	38670957	-	hg19	0.597534	0.0286523
cg26508619	N_Shore	GABRG3	TSS1500	chr15	27215681	+	hg19	0.597513	0.0077031
cg06557618	S_Shelf			chr19	22809024	-	hg19	0.597503	0.00187771
cg13646020	N_Shore	PHOX2B	1stExon	chr4	41750390	-	hg19	0.597351	0.000170401
cg09630314	OpenSea			chr6	16810954	-	hg19	0.59727	0.000856083
cg03185898	OpenSea	DLG2;DLG2;DLG2	Body;Body;Body	chr11	84567297	+	hg19	0.596987	0.000120435
cg20837403	OpenSea	FLJ33360	Body	chr5	6328447	+	hg19	0.596978	0.000945983
cg04294319	N_Shelf			chr1	50878140	-	hg19	0.596709	0.000702632
cg13894067	OpenSea			chr9	23153093	+	hg19	0.596669	5.60248e-05
cg16791619	OpenSea			chr14	29228940	+	hg19	0.596665	0.000773838
cg05676456	OpenSea			chr9	128771545	-	hg19	0.596653	0.000673815
cg15056304	N_Shore	ARL5A;ARL5A;ARL5A	Body;5'UTR;5'UTR	chr2	152682847	-	hg19	0.596506	1.59962e-05
cg16931425	OpenSea	OR3A3	TSS1500	chr17	3323430	+	hg19	0.596468	0.0230971
cg12552746	OpenSea			chr7	57454992	-	hg19	0.59641	8.21241e-05
cg22183892	OpenSea			chr12	28325378	+	hg19	0.59607	0.00240343
cg09671989	OpenSea			chr16	88330828	-	hg19	0.596047	0.000146689
cg09457288	OpenSea	FOCAD	5'UTR	chr9	20660143	+	hg19	0.595968	0.000107324
cg13347257	Island	LHFPL4	Body	chr3	9594151	-	hg19	0.595743	0.00861429
cg09427041	OpenSea			chr12	66380213	-	hg19	0.595707	0.000329058
cg20583374	OpenSea	LY86;LY86-AS1	Body;Body	chr6	6609112	-	hg19	0.595524	0.000130947
cg27125605	Island	WNT9B;WNT9B	5'UTR;1stExon	chr17	44928995	-	hg19	-0.203803	0.035514
cg02676742	OpenSea			chr6	153551769	-	hg19	0.594663	0.000868658
cg25944668	OpenSea	EFHA2	Body	chr8	16940339	+	hg19	0.594623	8.19079e-05
cg26867393	OpenSea	GTF2E2	Body	chr8	30440319	-	hg19	0.594495	0.000396903
cg22168287	OpenSea	KIAA1217;KIAA1217;KIAA1217;KIAA1217	Body;Body;Body;Body	chr10	24544293	-	hg19	0.594451	0.000109501
cg23858471	OpenSea	LINCR-0003	Body	chr5	56869486	-	hg19	0.59425	6.16761e-05
cg13544946	N_Shelf	TLN1	5'UTR	chr9	35729779	-	hg19	0.59413	0.000118576
cg11155735	OpenSea	CSGALNACT1;CSGALNACT1	TSS1500;TSS1500	chr8	19540479	+	hg19	0.594098	0.0024401
cg24227397	S_Shelf			chr22	49640134	-	hg19	0.593897	0.000103806
cg04141819	OpenSea	PRRC1;PRRC1	Body;Body	chr5	126872089	+	hg19	0.593701	4.97534e-05
cg08379987	OpenSea	C13orf26	Body	chr13	31507139	+	hg19	0.593594	0.000570064
cg24974047	OpenSea	COL25A1;COL25A1;COL25A1;COL25A1	Body;Body;Body;Body	chr4	109948014	+	hg19	0.593565	0.000498079
cg19814209	OpenSea	DZANK1	Body	chr20	18411869	-	hg19	0.59352	1.95724e-05
cg13670883	OpenSea	LINC01212	TSS1500	chr3	70047594	-	hg19	0.593356	0.000353698
cg03168896	N_Shore			chr3	44036098	+	hg19	0.593299	6.64691e-05
cg07348641	S_Shore	FAM123A;FAM123A	TSS1500;TSS1500	chr13	25746495	+	hg19	0.59317	0.00603493
cg13042363	OpenSea			chr5	1938549	-	hg19	0.593134	0.00116562
cg05285759	OpenSea	TBCK;TBCK;TBCK;TBCK	Body;Body;Body;Body	chr4	106986567	+	hg19	0.59312	0.00497824
cg26040583	OpenSea			chr7	82286401	+	hg19	0.593113	0.00597769
cg04971836	OpenSea	ZMYM2;ZMYM2;ZMYM2;ZMYM2	Body;Body;Body;Body	chr13	20609426	+	hg19	0.592702	1.96218e-05
cg25472353	S_Shore	ELMO1	TSS1500	chr7	37489005	-	hg19	0.592682	0.00174943
cg15473569	N_Shore			chr17	45854061	+	hg19	0.592633	0.00186127
cg06376598	OpenSea	SSH2	Body	chr17	28049938	+	hg19	0.592589	0.000735543
cg15952457	OpenSea	CDH13;CDH13;CDH13;CDH13;CDH13;CDH13	5'UTR;Body;Body;Body;Body;Body	chr16	82959366	-	hg19	0.592435	0.000307029
cg15157672	OpenSea	DYRK1A;DYRK1A;DYRK1A;DYRK1A	Body;Body;Body;Body	chr21	38869457	+	hg19	0.592431	0.000225774
cg12720135	OpenSea	RARB;RARB	Body;Body	chr3	25394538	-	hg19	0.592417	0.00265507
cg26027366	OpenSea	GPATCH8;GPATCH8;GPATCH8;GPATCH8;GPATCH8;GPATCH8	Body;Body;Body;Body;Body;Body	chr17	42486913	-	hg19	0.592386	0.00158114
cg19658601	OpenSea			chr6	49975571	-	hg19	0.592385	0.00200022
cg09157741	OpenSea			chr11	49386143	+	hg19	0.59228	0.000237744
cg18432768	OpenSea	KCNJ16;KCNJ16;KCNJ16	5'UTR;TSS1500;5'UTR	chr17	68100565	+	hg19	0.592273	0.000218101
cg22491440	OpenSea			chr1	18311356	-	hg19	0.592226	0.0044328
cg17631451	OpenSea	TREX1;TREX1;TREX1;TREX1	5'UTR;1stExon;1stExon;5'UTR	chr3	48507354	-	hg19	0.591957	2.50517e-05
cg23700969	OpenSea			chr9	113911543	+	hg19	0.591944	1.37124e-05
cg00000765	OpenSea	GALNT2;GALNT2	Body;Body	chr1	230404313	-	hg19	0.591941	6.87354e-05
cg24179646	OpenSea	CABP1;CABP1;CABP1	TSS1500;TSS1500;Body	chr12	121087355	-	hg19	0.591897	1.42864e-05
cg05290385	OpenSea			chr4	31518348	+	hg19	0.591826	0.00106471
cg05006349	Island	KIAA1026;KIAA1026	1stExon;1stExon	chr1	14925517	-	hg19	0.591774	0.000233566
cg08406056	OpenSea			chr18	5074287	+	hg19	0.591761	0.00676217
cg23354510	OpenSea	LOC257358	TSS1500	chr5	169757430	-	hg19	0.591742	7.16542e-05
cg18170989	OpenSea	CAB39L;CAB39L;CAB39L	5'UTR;5'UTR;1stExon	chr13	49975383	-	hg19	0.591734	0.00026066
cg14390365	OpenSea	LOC101928710;LOC101928710	Body;Body	chr17	76615314	+	hg19	0.591708	0.00216772
cg01895649	N_Shore	LINC01305	TSS200	chr2	175190731	+	hg19	-0.379085	2.71833e-05
cg17192537	OpenSea	TARP;TARP	TSS1500;TSS1500	chr7	38314263	-	hg19	0.591648	0.000234073
cg00243365	OpenSea			chr6	130882897	-	hg19	0.591623	1.37124e-05
cg21747559	N_Shelf			chr8	16881966	+	hg19	0.591622	0.00984224
cg25988214	N_Shelf	SLC38A10;SLC38A10	Body;Body	chr17	79265759	+	hg19	0.591526	1.90679e-05
cg05176267	OpenSea			chr3	116516627	-	hg19	0.591483	0.00239911
cg23477501	OpenSea			chr13	23743886	+	hg19	0.591334	0.000546899
cg04020897	OpenSea			chr3	65112432	+	hg19	0.5912	0.00165161
cg03862290	OpenSea	MIR655	TSS200	chr14	101515739	-	hg19	0.59105	0.00240458
cg06187402	OpenSea			chr3	24844156	+	hg19	0.591023	3.78589e-05
cg00539049	OpenSea	LYPD6B	5'UTR	chr2	149933534	+	hg19	0.590934	0.000126266
cg12960028	OpenSea			chr2	129871394	-	hg19	0.590907	0.000237022
cg20673767	S_Shore	PTPRN2;PTPRN2;PTPRN2	Body;Body;Body	chr7	158061805	-	hg19	0.590816	4.58888e-05
cg27015810	OpenSea			chr14	89463499	+	hg19	0.590715	0.00326354
cg05857126	OpenSea	C16orf97	TSS200	chr16	52108007	+	hg19	-0.377113	2.73763e-05
cg08918383	OpenSea			chr10	118261052	-	hg19	0.590441	0.000264815
cg01078324	S_Shore	PDE10A;PDE10A	Body;Body	chr6	165749590	+	hg19	0.590257	2.02879e-05
cg12377211	OpenSea			chr9	4367191	-	hg19	0.590245	0.00446171
cg00607609	OpenSea	SYNPO2	Body	chr4	119962922	-	hg19	0.59021	0.000929215
cg04850479	S_Shelf	PROZ	TSS1500	chr13	113811569	-	hg19	-0.373174	2.75249e-05
cg06897233	OpenSea	LOC338694	TSS1500	chr11	68939885	-	hg19	-0.31822	2.76775e-05
cg24279075	OpenSea			chr13	87744249	+	hg19	0.589742	1.39233e-05
cg12041934	N_Shelf			chrX	8747423	-	hg19	0.589698	2.07069e-05
cg11301365	OpenSea			chr6	166417490	-	hg19	0.589659	5.674e-05
cg07963363	OpenSea	RUNX1T1;RUNX1T1;RUNX1T1;RUNX1T1	Body;Body;Body;Body	chr8	92983012	+	hg19	0.589456	2.61599e-05
cg00095333	OpenSea			chr17	70172535	+	hg19	0.589308	0.000509778
cg26535158	S_Shelf	NKIRAS2;NKIRAS2;NKIRAS2;NKIRAS2;NKIRAS2	Body;Body;Body;Body;3'UTR	chr17	40175841	-	hg19	0.589146	1.39233e-05
cg12462883	OpenSea	SLC9A10	TSS200	chr3	112013231	+	hg19	0.589112	0.000358377
cg01517680	Island			chr16	49499006	-	hg19	0.589102	0.00116696
cg21506565	Island	C6orf25;C6orf25;C6orf25;C6orf25;C6orf25;C6orf25	Body;Body;Body;Body;Body;Body	chr6	31691506	+	hg19	-0.203805	0.00805753
cg01857704	OpenSea	TMEM31;GLRA4	TSS200;Body	chrX	102965678	+	hg19	-0.232885	3.0751e-05
cg08701047	OpenSea			chr10	130085199	-	hg19	0.588951	0.000630123
cg27048388	OpenSea			chr13	22493776	-	hg19	0.588922	3.74113e-05
cg15797817	OpenSea	CUBN	Body	chr10	17045800	-	hg19	0.588868	6.87354e-05
cg19370689	OpenSea	LRRC17;FBXL13;LRRC17;FBXL13	5'UTR;Body;5'UTR;Body	chr7	102558323	+	hg19	0.588839	1.43742e-05
cg07545882	S_Shelf	PTCHD2	Body	chr1	11593613	+	hg19	0.588757	0.00181854
cg12533748	OpenSea			chr17	67957372	+	hg19	0.588686	0.000169092
cg20800221	OpenSea	OAS2;OAS2	Body;Body	chr12	113443790	+	hg19	0.588471	5.15843e-05
cg21264443	OpenSea	NGF	Body	chr1	115828878	+	hg19	0.588325	1.3592e-05
cg24158442	OpenSea	NFIX;NFIX;NFIX	Body;Body;Body	chr19	13140977	-	hg19	0.588189	2.53583e-05
cg20338413	OpenSea	POLQ	Body	chr3	121207626	-	hg19	0.588154	0.000101516
cg11682700	OpenSea	ZBTB20;ZBTB20;ZBTB20;ZBTB20;ZBTB20;ZBTB20;ZBTB20	1stExon;1stExon;Body;5'UTR;5'UTR;5'UTR;5'UTR	chr3	114477956	-	hg19	0.58806	0.000240614
cg26771052	OpenSea			chr8	18219472	+	hg19	0.588058	4.60783e-05
cg13828808	Island	ROR2	Body	chr9	94486945	-	hg19	-0.204187	0.0086268
cg20607577	OpenSea	DLC1;DLC1;DLC1	Body;Body;Body	chr8	12958141	+	hg19	0.587887	3.97683e-05
cg05557673	OpenSea	CGB1;SNAR-G1	TSS200;Body	chr19	49540333	-	hg19	0.587854	7.67294e-05
cg06250076	OpenSea	UBE2E1;UBE2E1;UBE2E1	Body;Body;Body	chr3	23926218	+	hg19	0.587767	3.80493e-05
cg02456621	OpenSea	RNASE8;NDRG2	TSS1500;Body	chr14	21524873	+	hg19	0.587733	0.00103238
cg23813732	OpenSea	MAP4K4;MAP4K4;MAP4K4	Body;Body;Body	chr2	102392841	-	hg19	0.587644	0.000976838
cg16070350	OpenSea	GRAP2;GRAP2;GRAP2;GRAP2	5'UTR;5'UTR;5'UTR;5'UTR	chr22	40339608	-	hg19	0.587301	0.00307214
cg08885927	OpenSea	IGSF21	Body	chr1	18625743	+	hg19	0.587139	0.0019271
cg20160039	OpenSea			chr4	189395410	-	hg19	0.587043	0.0277342
cg16496817	OpenSea			chr14	22203531	+	hg19	0.587025	2.63138e-05
cg21477508	N_Shore	FGF5;FGF5	TSS1500;TSS1500	chr4	81186901	-	hg19	0.586947	1.89492e-05
cg20941739	OpenSea	OPCML	Body	chr11	133035052	-	hg19	0.586907	0.00116002
cg25761793	Island			chr1	63782639	-	hg19	0.586834	4.66949e-05
cg16147880	OpenSea			chr7	63741486	-	hg19	0.58682	0.000659087
cg05931415	OpenSea	ABHD12;ABHD12	Body;Body	chr20	25320399	+	hg19	0.586808	0.00952984
cg06897282	OpenSea			chr13	27272800	-	hg19	0.586562	0.002374
cg25823677	OpenSea			chr6	89187290	+	hg19	0.586489	1.39233e-05
cg04559779	S_Shore	MIR124-2	Body	chr8	65291730	-	hg19	0.586448	0.00383315
cg24330522	Island	SOHLH2	Body	chr13	36788462	+	hg19	0.586411	0.00519548
cg08870763	OpenSea	DLC1;DLC1	Body;Body	chr8	13188376	-	hg19	0.586386	0.00106389
cg12207949	OpenSea	BMPR1B;BMPR1B;BMPR1B;BMPR1B	Body;Body;Body;Body	chr4	96046577	-	hg19	0.586342	3.65325e-05
cg20945465	OpenSea			chr13	28395271	-	hg19	0.586338	0.00201787
cg11293699	S_Shore	FOXL2;C3orf72	TSS1500;Body	chr3	138666473	-	hg19	0.586336	0.00106185
cg12228478	OpenSea	ELAVL2;ELAVL2;ELAVL2	Body;Body;Body	chr9	23747397	+	hg19	0.586194	0.000971368
cg12023726	OpenSea			chr21	45907905	+	hg19	0.586157	0.00273827
cg08766289	OpenSea	LOC101927286	Body	chr15	97972124	-	hg19	0.586143	1.88629e-05
cg05224424	OpenSea			chr3	55540361	-	hg19	0.586068	0.00118963
cg01552987	OpenSea	USH2A	Body	chr1	215855905	+	hg19	0.586021	0.00785045
cg14082114	OpenSea			chr8	89931604	-	hg19	0.585775	0.00172142
cg20631344	OpenSea	REV1;REV1	Body;Body	chr2	100059488	+	hg19	0.585645	0.000312373
cg02583562	OpenSea			chr15	26489846	-	hg19	0.585635	2.43632e-05
cg20743881	OpenSea	TLL1	3'UTR	chr4	167022415	+	hg19	0.585441	7.07106e-05
cg07538447	OpenSea	DLC1	Body	chr8	13115701	-	hg19	0.58541	0.000359708
cg06565951	OpenSea	AFAP1;AFAP1;AFAP1-AS1	3'UTR;3'UTR;Body	chr4	7763053	+	hg19	0.58532	5.60703e-05
cg04971534	S_Shore	SEZ6;SEZ6	TSS1500;TSS1500	chr17	27333432	-	hg19	0.585114	0.00550643
cg14253027	OpenSea	GFRA2;GFRA2;GFRA2	Body;Body;Body	chr8	21602343	+	hg19	0.58478	0.00461699
cg25201981	OpenSea	SLC39A12;SLC39A12;SLC39A12;SLC39A12	Body;Body;Body;Body	chr10	18251167	+	hg19	0.584767	1.37124e-05
cg20925841	Island	INHBB	Body	chr2	121104400	+	hg19	0.584677	0.0220156
cg12519676	OpenSea			chr4	174912210	-	hg19	0.584636	0.0208795
cg27063572	OpenSea			chr11	130607728	+	hg19	0.584621	0.000183721
cg23225415	OpenSea	CTNNA2;CTNNA2	Body;Body	chr2	80278200	+	hg19	0.58451	0.0118482
cg16622176	S_Shore	C18orf42	TSS1500	chr18	5197632	-	hg19	0.584389	5.51825e-05
cg03481274	OpenSea	RARB;RARB	TSS200;TSS200	chr3	25469708	-	hg19	-0.436713	3.10242e-05
cg23934731	Island			chr15	89904873	-	hg19	0.584255	1.72625e-05
cg08115682	Island	KCNA5	1stExon	chr12	5153729	+	hg19	0.584205	4.72241e-05
cg08567101	OpenSea	C6	TSS1500	chr5	41262984	+	hg19	-0.372156	3.137e-05
cg11664832	OpenSea	HNRNPLL;HNRNPLL	Body;Body	chr2	38808682	-	hg19	0.583862	1.69876e-05
cg02266222	OpenSea			chr2	7837687	+	hg19	0.583829	0.000453492
cg13254556	N_Shore	GRIA2;GRIA2;GRIA2	TSS1500;TSS1500;TSS1500	chr4	158140839	-	hg19	0.583706	0.000953604
cg10674392	OpenSea	IL12RB2;IL12RB2;IL12RB2;IL12RB2;IL12RB2;IL12RB2	Body;Body;Body;Body;Body;Body	chr1	67813535	-	hg19	0.583437	0.00187384
cg05723029	OpenSea	PIEZO2	Body	chr18	10896785	+	hg19	0.583385	0.00157235
cg23083836	N_Shelf			chr4	203317	+	hg19	0.583264	0.00111991
cg09229392	OpenSea			chr5	102855306	+	hg19	0.583161	7.90118e-05
cg02173749	Island	INHBB	1stExon	chr2	121104029	-	hg19	0.583045	0.024037
cg23519967	OpenSea	CACNA2D1;CACNA2D1	Body;Body	chr7	81919048	+	hg19	0.582958	0.000746742
cg15009304	OpenSea	CPXM2	Body	chr10	125534886	+	hg19	0.582908	0.00360465
cg14472937	S_Shore	MIR1282;SERF2	TSS200;3'UTR	chr15	44086034	+	hg19	0.5826	0.000931497
cg17591980	S_Shelf			chr9	93960152	-	hg19	0.582436	0.000307853
cg13511885	N_Shelf			chr3	128594740	-	hg19	0.58224	0.000347861
cg11862001	OpenSea			chr10	6764048	+	hg19	0.582215	0.00151556
cg05663891	OpenSea	ZNF257	TSS1500	chr19	22233809	-	hg19	0.582033	0.0032996
cg25590983	S_Shore	GPR149	TSS1500	chr3	154148660	+	hg19	0.581995	0.00242156
cg02747142	OpenSea	ASIC2	Body	chr17	32012852	-	hg19	0.581834	0.000561535
cg06894186	OpenSea	CACNB2;CACNB2;CACNB2;CACNB2;CACNB2;CACNB2	Body;Body;Body;Body;Body;Body	chr10	18448764	-	hg19	0.581537	0.000347251
cg14527639	OpenSea	NRXN3	Body	chr14	79359526	-	hg19	0.581411	0.00849617
cg15531411	OpenSea			chr8	5910061	+	hg19	0.58137	0.00195758
cg03180359	OpenSea			chr17	69374330	+	hg19	0.581288	0.000710566
cg11319187	OpenSea	ACYP2	Body	chr2	54433981	+	hg19	0.581286	0.000271754
cg05752845	OpenSea			chr7	51688741	+	hg19	0.581146	0.00208077
cg07142449	OpenSea			chr6	161728915	-	hg19	0.580927	0.00362665
cg10358981	Island			chr13	25621553	+	hg19	0.580774	5.28041e-05
cg00379720	Island			chr19	23185968	+	hg19	0.580762	0.00011285
cg01149677	OpenSea	MAPK8IP3;MAPK8IP3	Body;Body	chr16	1808230	+	hg19	0.580736	0.0189543
cg22744784	N_Shore			chr8	1310969	-	hg19	0.580735	0.00484197
cg00674415	OpenSea	HAGH;HAGH	Body;Body	chr16	1859330	+	hg19	0.580598	1.39967e-05
cg02719752	S_Shore	CADPS;CADPS;CADPS	TSS200;TSS200;TSS200	chr3	62861245	+	hg19	0.580562	0.000353823
cg23010900	OpenSea	FER1L6	Body	chr8	124993036	+	hg19	0.58039	0.00334923
cg18014651	N_Shore	ZNF729	TSS1500	chr19	22468186	-	hg19	0.580319	0.000215109
cg07175255	OpenSea			chr10	131218009	+	hg19	0.580268	2.70783e-05
cg01029395	OpenSea			chr22	35019788	+	hg19	0.580225	0.000550192
cg06474427	OpenSea	SNORD116-2;SNORD116-6	TSS200;TSS200	chr15	25310021	-	hg19	-0.341141	3.15163e-05
cg00324201	OpenSea	CDK6;CDK6	Body;Body	chr7	92347234	-	hg19	0.580165	0.00099414
cg00387738	OpenSea			chr9	72401208	-	hg19	0.580122	0.00312526
cg01706544	OpenSea	KRTAP12-4;C21orf29	TSS1500;Body	chr21	46075673	+	hg19	0.580115	0.00214509
cg08358898	OpenSea			chr12	15980869	-	hg19	0.580022	7.27822e-05
cg27350685	OpenSea	RAB3GAP1;RAB3GAP1	Body;Body	chr2	135820919	+	hg19	0.579994	5.60248e-05
cg18034428	Island	PAK7;PAK7;PAK7;PAK7	5'UTR;1stExon;5'UTR;1stExon	chr20	9819467	+	hg19	0.579749	0.0277641
cg04403442	OpenSea			chr8	24287082	+	hg19	0.579615	0.0013771
cg18238570	OpenSea	DLC1;DLC1;DLC1	Body;Body;Body	chr8	12952379	-	hg19	0.579606	0.000168762
cg06649792	OpenSea	LINC01192	Body	chr3	162902093	-	hg19	0.579542	0.00183146
cg11343409	Island	KCNIP1;KCNIP1;KCNIP1;KCNIP1;KCNIP1;KCNIP1;KCNIP1;KCNIP1;KCNIP1	5'UTR;5'UTR;5'UTR;1stExon;1stExon;1stExon;1stExon;5'UTR;Body	chr5	169931312	-	hg19	0.579533	0.00444612
cg02796464	OpenSea	RAB3GAP1;RAB3GAP1	Body;Body	chr2	135831870	-	hg19	0.579511	0.000549709
cg23967169	Island	FAM19A4;FAM19A4;FAM19A4;FAM19A4	1stExon;5'UTR;5'UTR;1stExon	chr3	68981503	+	hg19	0.579456	0.000288355
cg23239588	OpenSea	LOC101929239;LOC101929239;PACRG;PACRG;PACRG	TSS1500;TSS1500;Body;Body;Body	chr6	163476445	+	hg19	0.579256	0.00111243
cg22659765	OpenSea			chr3	103991976	+	hg19	0.579252	0.000120682
cg05099013	OpenSea	LINC00671	Body	chr17	41034849	-	hg19	0.579103	0.00190924
cg12294338	OpenSea	IZUMO3	TSS1500	chr9	24546166	+	hg19	0.579086	0.0044893
cg08331124	OpenSea	MECOM;MECOM;MECOM;MECOM;MECOM;MECOM;MECOM	5'UTR;5'UTR;5'UTR;5'UTR;5'UTR;Body;Body	chr3	168851801	+	hg19	0.579025	1.39967e-05
cg23894159	OpenSea	LOC101929144	TSS1500	chr19	23244483	+	hg19	0.578986	0.00119145
cg11718675	OpenSea	OR2L8;OR2L13;OR2L13	TSS1500;5'UTR;5'UTR	chr1	248111675	+	hg19	0.578854	0.0062166
cg26426403	OpenSea	CDH13;CDH13;CDH13;CDH13	5'UTR;Body;Body;Body	chr16	83240248	+	hg19	0.578813	1.90225e-05
cg03420296	OpenSea	HERC2	Body	chr15	28518805	+	hg19	0.578795	8.13666e-05
cg12989934	OpenSea	KCNIP1;KCNIP1;KCNIP1	Body;Body;Body	chr5	170108187	-	hg19	0.578772	0.0007534
cg02998566	OpenSea			chr4	137843769	+	hg19	0.578741	0.000969999
cg07831273	OpenSea			chr17	69435706	-	hg19	0.578475	0.0120526
cg23720175	OpenSea	UHRF1BP1	Body	chr6	34823441	-	hg19	0.578355	0.000194871
cg07942995	S_Shore	ZSCAN1	5'UTR	chr19	58546307	+	hg19	0.578011	9.40367e-05
cg26201240	N_Shore	CDH13;CDH13;CDH13;CDH13;CDH13;CDH13	TSS1500;TSS1500;TSS1500;TSS1500;TSS1500;TSS1500	chr16	82659471	-	hg19	0.577882	2.33601e-05
cg26978818	OpenSea	LINC01179	Body	chr4	166644774	-	hg19	0.577865	5.99084e-05
cg09799337	OpenSea			chr1	155978343	+	hg19	0.577839	0.00108083
cg04842426	Island	CHRM2;CHRM2;CHRM2;CHRM2;CHRM2;CHRM2;CHRM2;CHRM2	5'UTR;5'UTR;5'UTR;5'UTR;5'UTR;5'UTR;5'UTR;5'UTR	chr7	136555777	+	hg19	0.577828	0.00892578
cg16197751	OpenSea	TUSC3;TUSC3	Body;Body	chr8	15424279	+	hg19	0.577727	1.99364e-05
cg01624645	N_Shelf	BANP;BANP	Body;Body	chr16	88058253	-	hg19	0.577432	0.00012689
cg02959149	OpenSea	FAM19A5;FAM19A5	Body;Body	chr22	49004740	-	hg19	0.577403	0.00242375
cg15281736	OpenSea			chr9	17018194	+	hg19	0.577373	3.27563e-05
cg19023484	OpenSea			chr14	29299633	+	hg19	0.577336	0.000335807
cg13281581	OpenSea	SLC8A3;SLC8A3;SLC8A3;SLC8A3;SLC8A3;SLC8A3;SLC8A3	TSS200;TSS200;Body;Body;Body;Body;Body	chr14	70547034	+	hg19	0.577243	0.00170837
cg17785202	OpenSea			chr1	14870226	+	hg19	0.577205	0.000521677
cg00929478	OpenSea			chr14	89396818	+	hg19	0.577112	0.000127818
cg10402581	OpenSea	GCFC2;GCFC2	Body;Body	chr2	75904799	-	hg19	0.576935	0.000181341
cg07278932	OpenSea	FAM155A	Body	chr13	107974609	-	hg19	0.576913	0.000123892
cg04490349	S_Shore	ACTB	TSS1500	chr7	5571608	+	hg19	0.576704	2.1713e-05
cg14875171	Island	NRXN1;NRXN1;NRXN1;NRXN1	Body;1stExon;5'UTR;Body	chr2	50574196	-	hg19	0.57658	0.0455545
cg27006914	OpenSea	RNF216;RNF216	Body;Body	chr7	5717968	+	hg19	0.576483	0.00052201
cg10188097	OpenSea			chr21	28141533	-	hg19	0.57643	0.00144232
cg19643406	OpenSea	SULT1C3	TSS1500	chr2	108863296	+	hg19	0.576381	0.0323189
cg03632782	OpenSea	CDH13	Body	chr16	82781365	+	hg19	0.576343	0.000301234
cg23286160	OpenSea			chr20	11079414	-	hg19	0.576118	0.000119585
cg16306043	S_Shore	EDIL3	TSS1500	chr5	83681955	+	hg19	0.576111	0.00308091
cg21567397	OpenSea	LINC01179	TSS1500	chr4	166604392	+	hg19	0.576108	7.47e-05
cg15256973	OpenSea	SLC14A2	5'UTR	chr18	43097250	+	hg19	0.57599	0.00303354
cg16517367	OpenSea	KCNJ16;KCNJ16	5'UTR;5'UTR	chr17	68087590	+	hg19	0.575939	0.00615709
cg26010395	OpenSea	SEC22A	Body	chr3	122977688	+	hg19	0.575925	0.000177607
cg15481539	OpenSea	DEFA5	Body	chr8	6913441	-	hg19	0.575909	0.00194557
cg02074078	OpenSea	SGCG	TSS1500	chr13	23754150	-	hg19	0.5758	0.000668014
cg23117167	OpenSea	PSMD11;PSMD11	Body;Body	chr17	30788999	-	hg19	0.575666	6.43371e-05
cg19732340	OpenSea			chr1	18744842	-	hg19	0.575641	0.000741539
cg26146797	OpenSea	CPNE5	Body	chr6	36754074	+	hg19	0.575526	0.000435166
cg02557865	N_Shore	C16orf45	TSS1500	chr16	15528057	+	hg19	0.575389	0.000333513
cg11499149	OpenSea			chr4	113111093	+	hg19	0.575264	0.00834752
cg16956170	N_Shore	TCF12;TCF12;TCF12;TCF12;LOC145783	TSS1500;TSS1500;TSS1500;TSS1500;Body	chr15	57209858	-	hg19	0.575225	0.00174474
cg09289102	OpenSea			chr10	27945903	+	hg19	0.574937	0.000421596
cg12416856	OpenSea	GALNT2	Body	chr1	230404284	-	hg19	0.574855	3.80794e-05
cg17918190	OpenSea	DLG2	Body	chr11	84797837	+	hg19	0.57483	2.14729e-05
cg05693645	OpenSea			chr15	93855750	-	hg19	0.574815	0.000131829
cg26344732	OpenSea	LIMCH1;LIMCH1;LIMCH1;LIMCH1;LIMCH1	5'UTR;Body;Body;Body;Body	chr4	41527343	+	hg19	0.574775	0.00078612
cg27378814	OpenSea	DLC1;DLC1;DLC1	3'UTR;3'UTR;3'UTR	chr8	12941186	+	hg19	0.574719	0.00598378
cg05623614	OpenSea	LOC642597	3'UTR	chr18	5145386	-	hg19	0.574669	8.02263e-05
cg27328431	Island	TRPM2	Body	chr21	45789178	-	hg19	0.574572	0.00358028
cg13213848	Island			chr10	132873770	-	hg19	0.5744	0.00188356
cg26138250	OpenSea			chr17	74244687	-	hg19	0.574252	0.000232084
cg07317983	OpenSea	ZBTB20;ZBTB20	5'UTR;TSS1500	chr3	114790596	+	hg19	-0.332469	3.18859e-05
cg00899856	N_Shore			chr3	131099128	-	hg19	0.574154	0.000141652
cg10139358	S_Shelf	ZNF236;ZNF236	Body;Body	chr18	74634195	-	hg19	0.573919	0.00527936
cg20386316	S_Shore			chr8	72470982	+	hg19	0.573837	0.00143308
cg16875810	OpenSea	ADD1;ADD1;ADD1;ADD1;ADD1	Body;Body;Body;Body;Body	chr4	2911451	-	hg19	0.573604	0.000504973
cg16468914	Island	SLC38A3;SLC38A3	1stExon;5'UTR	chr3	50242735	-	hg19	0.573519	0.000172588
cg11709931	OpenSea	TMED10	Body	chr14	75614507	-	hg19	0.573472	0.000136409
cg09861971	Island			chr5	3536279	+	hg19	0.573386	0.00781941
cg25819027	S_Shore	RAC1;RAC1	3'UTR;3'UTR	chr7	6443295	-	hg19	0.573351	4.63106e-05
cg12306431	OpenSea	VTA1;VTA1;VTA1	Body;Body;Body	chr6	142528691	+	hg19	0.573224	0.00053423
cg11994863	S_Shore	ELAVL2;ELAVL2	5'UTR;TSS1500	chr9	23823125	-	hg19	0.573121	0.0022556
cg11330134	OpenSea	CDH13;CDH13;CDH13;CDH13;CDH13;CDH13;LOC101928446	5'UTR;Body;Body;Body;Body;Body;Body	chr16	82835296	-	hg19	0.573006	0.00693603
cg18304001	OpenSea	ZNF735	TSS1500	chr7	63666459	-	hg19	0.572983	0.000646943
cg04741516	OpenSea			chr14	99786208	+	hg19	0.572975	0.00794441
cg06807837	OpenSea	ARHGEF10	Body	chr8	1877952	+	hg19	0.572878	7.60026e-05
cg08444397	OpenSea			chr17	69330504	+	hg19	0.572837	1.62432e-05
cg14342973	OpenSea	LINC00877	TSS1500	chr3	72150173	-	hg19	-0.387007	3.28285e-05
cg17459778	OpenSea			chr4	189321136	+	hg19	0.572488	0.0021776
cg05008070	S_Shore	DACT1;DACT1	Body;Body	chr14	59106662	-	hg19	0.572456	0.000208684
cg19629085	OpenSea	ITK	Body	chr5	156668559	+	hg19	0.572401	0.000289554
cg21472731	OpenSea			chr5	28344776	+	hg19	0.572368	0.0119529
cg04651548	OpenSea			chr8	143085905	+	hg19	0.572232	0.000528399
cg07485457	OpenSea	GAREM;GAREM	3'UTR;3'UTR	chr18	29844345	+	hg19	0.572007	0.000113938
cg15487725	OpenSea	RNASE8	TSS1500	chr14	21524938	+	hg19	0.571984	0.000691892
cg06905304	OpenSea	RARB;RARB	TSS1500;Body	chr3	25381567	+	hg19	0.571911	0.00156963
cg05670843	S_Shelf			chr5	178424453	-	hg19	0.571828	0.000890059
cg07966982	N_Shelf	MTERF1;MTERF1;MTERF1	Body;5'UTR;5'UTR	chr7	91506265	+	hg19	0.571661	0.000399624
cg05640676	OpenSea			chr12	68513016	-	hg19	0.571655	0.000113718
cg17951445	OpenSea	PCDH7;PCDH7	Body;Body	chr4	30842020	-	hg19	0.571607	8.23913e-05
cg09448924	S_Shore	SDCBP2;SDCBP2;SDCBP2;FKBP1A-SDCBP2	TSS1500;Body;Body;Body	chr20	1294666	+	hg19	0.571459	0.000807365
cg10828236	OpenSea			chr12	55072835	-	hg19	0.571416	0.000391535
cg14540650	S_Shore			chr9	6683274	-	hg19	0.571057	0.00131232
cg07037374	Island			chr10	132873708	-	hg19	0.570997	0.00102936
cg10980140	OpenSea	CTD-2350J17.1;FBXL7;FBXL7	Body;Body;5'UTR	chr5	15605142	-	hg19	0.570634	0.00379058
cg05373339	N_Shore	TUG1;MORC2	TSS1500;TSS200	chr22	31364302	-	hg19	0.570579	0.00344004
cg04635395	OpenSea	NRG3;NRG3;NRG3	Body;Body;Body	chr10	84571089	-	hg19	0.57048	0.00017665
cg07608053	OpenSea	CSGALNACT1;CSGALNACT1	Body;5'UTR	chr8	19528328	-	hg19	0.570442	0.00115866
cg11294123	OpenSea	TRPV6	Body	chr7	142573632	-	hg19	0.570361	0.00350938
cg05890727	N_Shore	FBXO34;FBXO34	5'UTR;5'UTR	chr14	55764647	-	hg19	0.570339	0.000611015
cg24805342	OpenSea	ZFHX3;ZFHX3	5'UTR;5'UTR	chr16	73029229	+	hg19	0.570321	0.00449056
cg11267893	OpenSea			chr4	190714145	+	hg19	0.570309	0.00734376
cg17620199	N_Shore	PAX1	TSS1500	chr20	21685925	-	hg19	0.570259	9.4142e-05
cg15096549	OpenSea			chr11	106120370	-	hg19	0.570256	0.00273169
cg14493349	OpenSea	ELOVL2	Body	chr6	11012024	-	hg19	0.570153	0.00180215
cg01708387	N_Shore	PNPLA5	Body	chr22	44286613	-	hg19	0.570073	1.39233e-05
cg07894516	Island			chr8	1132947	-	hg19	0.570068	0.000404166
cg06496344	Island			chr19	23253834	+	hg19	0.569693	0.00479128
cg02932106	OpenSea	KLHL32;KLHL32;KLHL32;KLHL32;KLHL32;KLHL32	TSS1500;Body;Body;Body;Body;Body	chr6	97456778	-	hg19	0.569586	1.95763e-05
cg15665448	OpenSea			chr4	166476537	-	hg19	0.569534	0.000497701
cg01019547	OpenSea	ELMO2;ELMO2	Body;Body	chr20	45006340	+	hg19	0.569451	0.000569584
cg19895047	S_Shore	CSGALNACT1;CSGALNACT1;CSGALNACT1	TSS200;Body;5'UTR	chr8	19460197	-	hg19	0.569448	0.000372742
cg18050420	OpenSea	EPB41L3;EPB41L3;EPB41L3;EPB41L3	Body;Body;Body;Body	chr18	5455865	-	hg19	0.569426	0.00607144
cg12865970	OpenSea	PLEKHA5;PLEKHA5;PLEKHA5;PLEKHA5	Body;Body;Body;5'UTR	chr12	19376058	-	hg19	0.569385	0.000245437
cg08141535	OpenSea	LOC100506272	Body	chr4	188571310	-	hg19	0.569328	0.00232745
cg17629796	OpenSea			chr13	30707265	-	hg19	0.569304	0.0160618
cg19236543	OpenSea			chr12	93337874	+	hg19	0.569287	1.46003e-05
cg20420873	OpenSea	OXGR1	Body	chr13	97639223	+	hg19	0.569171	0.000198369
cg21813567	OpenSea			chr7	79542782	+	hg19	0.569153	0.000723911
cg16891080	S_Shore	TCEAL6	TSS1500	chrX	101397678	+	hg19	0.569151	0.00149291
cg27063012	S_Shelf			chr19	36915447	+	hg19	0.569005	0.00013192
cg14112958	Island	LOC283663	Body	chr15	57599225	+	hg19	0.568974	0.000100318
cg05189232	OpenSea			chr4	33650501	+	hg19	0.568965	0.012075
cg09558572	OpenSea			chr7	143761326	-	hg19	0.568892	0.00238834
cg04779877	OpenSea	ERICH3-AS1;ERICH3-AS1;ERICH3	Body;TSS1500;Body	chr1	75055078	+	hg19	0.568781	0.00510564
cg25337647	OpenSea			chr15	46380962	-	hg19	0.568775	0.000418939
cg05406787	OpenSea			chr3	181666299	+	hg19	0.568758	0.000356471
cg21643619	OpenSea			chr11	19301187	+	hg19	0.568721	0.00341417
cg15965495	OpenSea			chr8	811265	-	hg19	0.568509	0.0044475
cg14026202	OpenSea			chr9	27536082	+	hg19	0.5685	0.000251854
cg26682580	Island	TMEM132C	Body	chr12	128752058	-	hg19	0.568497	0.00411321
cg18050175	S_Shelf	PAQR8	3'UTR	chr6	52272189	-	hg19	0.56845	0.000740137
cg11410032	OpenSea	CTNND2	3'UTR	chr5	10972070	-	hg19	0.568443	0.000196731
cg22049569	Island	CACNG8	1stExon	chr19	54466538	+	hg19	0.568399	0.000142825
cg03615476	N_Shore			chr8	747229	+	hg19	0.56838	0.000158891
cg00156802	N_Shelf			chrX	19358457	-	hg19	0.56832	2.02879e-05
cg09753236	OpenSea	DLC1;DLC1;DLC1;DLC1;DLC1;DLC1	ExonBnd;ExonBnd;ExonBnd;Body;Body;Body	chr8	12945989	+	hg19	0.568284	1.37124e-05
cg02576239	N_Shore	PCDHGA8;PCDHGA8;PCDHGA8;PCDHGA8;PCDHGA1;PCDHGA2;PCDHGA3;PCDHGB1;PCDHGA4;PCDHGB2;PCDHGA5;PCDHGB3;PCDHGA6;PCDHGA7;PCDHGB4	5'UTR;5'UTR;1stExon;1stExon;Body;Body;Body;Body;Body;Body;Body;Body;Body;Body;Body	chr5	140772148	+	hg19	0.568135	0.0024132
cg24045590	Island			chr1	2716877	-	hg19	0.567852	0.00170892
cg25384018	N_Shore	CDH13;CDH13;CDH13;CDH13;CDH13;CDH13	TSS1500;TSS1500;TSS1500;TSS1500;TSS1500;TSS1500	chr16	82659494	-	hg19	0.567839	2.75014e-05
cg05055856	OpenSea	TACR2	Body	chr10	71175159	+	hg19	0.567826	0.000905539
cg17777933	OpenSea	SYT8;SYT8;SYT8;SYT8	Body;Body;Body;Body	chr11	1856764	+	hg19	0.567491	8.72323e-05
cg09327239	OpenSea	LEPR;LEPR;LEPR	5'UTR;5'UTR;5'UTR	chr1	65915320	+	hg19	0.567448	9.64247e-05
cg06010923	OpenSea	DIO2-AS1	Body	chr14	80831148	+	hg19	0.567396	0.000920075
cg12056389	S_Shore	CA3-AS1;CA2;CA2	TSS1500;Body;Body	chr8	86378315	-	hg19	0.567386	0.00496526
cg09012402	OpenSea			chr8	860128	+	hg19	0.567086	0.0082193
cg13799544	OpenSea	FAM189A1	Body	chr15	29432016	-	hg19	0.567034	0.000187123
cg13912834	OpenSea			chr8	97464569	+	hg19	0.567009	2.26866e-05
cg12295918	S_Shore	LTF	TSS200	chr3	46506481	+	hg19	0.567005	0.000709465
cg17139026	OpenSea	AP3S2;AP3S2;AP3S2;C15orf38-AP3S2	Body;Body;Body;Body	chr15	90431973	+	hg19	0.567005	0.000606157
cg01187533	Island			chr4	185942746	-	hg19	0.566969	0.000353753
cg02848093	N_Shelf			chr3	74659531	+	hg19	0.566794	0.00276944
cg16654615	S_Shore	DNAJC2;DNAJC2	TSS1500;TSS1500	chr7	102985573	+	hg19	0.566742	2.79355e-05
cg11562079	OpenSea	ERICH1-AS1	Body	chr8	707438	-	hg19	0.566718	0.00338173
cg17912020	OpenSea	ERCC6	Body	chr10	50696354	+	hg19	0.566699	1.61595e-05
cg20442128	OpenSea			chr10	1817005	-	hg19	0.56667	2.07069e-05
cg22870687	OpenSea			chr7	29015596	-	hg19	0.566509	0.00125836
cg08817610	OpenSea	TTC28	Body	chr22	28837147	-	hg19	0.566373	0.00032674
cg01163842	Island	GSC	Body	chr14	95235125	+	hg19	0.566353	0.00247364
cg06693936	N_Shelf			chr21	47006244	+	hg19	0.566351	0.000154164
cg17525428	N_Shore	SHANK1	Body	chr19	51197463	+	hg19	0.566293	0.0123373
cg07744432	OpenSea	ZNF826	TSS1500	chr19	20608532	+	hg19	0.566122	0.000339023
cg26323450	Island	IL27RA	TSS200	chr19	14142423	+	hg19	-0.204303	0.0019793
cg20550146	N_Shelf			chr8	1102342	+	hg19	0.566096	0.00321266
cg14261840	S_Shore	FEZF2	TSS1500	chr3	62360417	-	hg19	-0.297321	3.37633e-05
cg02944570	OpenSea			chr14	63762854	+	hg19	0.566001	0.00102258
cg04693046	Island	C7orf50;GPER;GPER;GPER;C7orf50;C7orf50	Body;3'UTR;3'UTR;3'UTR;Body;Body	chr7	1132853	+	hg19	0.565923	0.00369665
cg11508828	Island	SSPO	Body	chr7	149487749	-	hg19	-0.204862	0.000544039
cg09202617	OpenSea			chr10	94582941	+	hg19	0.565732	0.000719242
cg03116228	OpenSea	STAM2	Body	chr2	153023874	-	hg19	0.565522	0.00439798
cg12812583	Island			chr8	23567310	-	hg19	0.565468	0.000511002
cg01265031	OpenSea	GRM1;GRM1;GRM1;GRM1	Body;Body;Body;Body	chr6	146611822	-	hg19	0.565423	0.00997518
cg03293350	OpenSea	TCF4;TCF4	3'UTR;3'UTR	chr18	52891017	-	hg19	0.565356	0.000413364
cg14655614	OpenSea	SMAD9;SMAD9	Body;Body	chr13	37422934	+	hg19	0.565287	0.00121889
cg02689785	OpenSea	LOC729020	TSS1500	chr10	105004949	-	hg19	0.565282	0.00306388
cg04641474	OpenSea			chr5	1864666	-	hg19	0.56526	0.000811256
cg07870307	N_Shore	PCDHGA4;PCDHGA2;PCDHGB2;PCDHGA5;PCDHGA1;PCDHGB1;PCDHGA5;PCDHGA3	Body;Body;Body;TSS200;Body;Body;TSS200;Body	chr5	140743780	+	hg19	0.565253	0.00898499
cg04790148	OpenSea	CXorf22	TSS200	chrX	35937765	-	hg19	0.565236	1.42864e-05
cg24271593	OpenSea			chr1	92395225	-	hg19	0.565198	0.00173692
cg18680650	OpenSea			chr4	57489070	-	hg19	0.565092	0.000189064
cg13250668	OpenSea	LOC101927434	TSS1500	chr1	82023679	+	hg19	0.56509	0.0197112
cg04160343	N_Shore	PCDHGA4;PCDHGA7;PCDHGA6;PCDHGA1;PCDHGA5;PCDHGB1;PCDHGA3;PCDHGA2;PCDHGB2;PCDHGA7;PCDHGB3	Body;1stExon;Body;Body;Body;Body;Body;Body;Body;1stExon;Body	chr5	140763700	-	hg19	0.56502	6.49925e-05
cg09998787	OpenSea	TXK	Body	chr4	48111500	-	hg19	0.564995	0.00158437
cg10605520	S_Shore	HRH3	TSS1500	chr20	60796141	-	hg19	-0.407679	3.57976e-05
cg05669282	OpenSea			chr17	70133170	+	hg19	0.564984	0.000229772
cg08336457	OpenSea	LINC00559	TSS200	chr13	90772165	-	hg19	0.564738	0.00430561
cg21028916	N_Shore	CDCP1;CDCP1	Body;Body	chr3	45185946	+	hg19	0.564592	9.91004e-05
cg01467594	N_Shore	TCF4;TCF4;TCF4;TCF4;TCF4;TCF4	5'UTR;5'UTR;TSS200;TSS200;TSS200;Body	chr18	53255940	+	hg19	0.564487	0.00150916
cg04524933	Island	KCNG1	Body	chr20	49621299	+	hg19	-0.205142	0.000331528
cg00500551	OpenSea			chrX	81903666	-	hg19	0.564317	0.000150767
cg02866700	S_Shore	CARS2	Body	chr13	111333333	-	hg19	0.56421	0.000240929
cg05883219	OpenSea			chr8	16998640	+	hg19	0.564141	0.000115186
cg19316074	OpenSea			chr4	166687386	-	hg19	0.564014	0.000256709
cg01435643	S_Shore	MCF2L;MCF2L	Body;Body	chr13	113689776	+	hg19	0.564008	7.51631e-05
cg21736028	OpenSea	RFC3	Body	chr13	34520157	-	hg19	0.563931	0.00184795
cg03404862	OpenSea			chr22	47741252	+	hg19	0.563864	0.000735084
cg13871495	N_Shore	ACTRT2	TSS1500	chr1	2937246	-	hg19	0.563778	0.0203936
cg26872708	N_Shelf			chr13	25943331	-	hg19	0.563714	0.000499798
cg19624318	Island			chr7	62514926	-	hg19	0.56367	9.24384e-05
cg15897595	OpenSea			chr2	240399190	+	hg19	0.56366	0.00107029
cg17762975	OpenSea	PRSS55;PRSS55	TSS1500;TSS1500	chr8	10381918	+	hg19	0.563466	6.96321e-05
cg02833196	OpenSea	MYOM2	Body	chr8	2060918	-	hg19	0.563401	0.00510061
cg05923008	OpenSea			chr5	13569661	-	hg19	0.563244	0.00292987
cg18091117	S_Shore	HOXA-AS3	TSS200	chr7	27179832	+	hg19	-0.404342	3.68069e-05
cg21590497	N_Shore			chr19	23299649	+	hg19	0.563117	0.000128007
cg13894852	OpenSea			chr17	47502298	-	hg19	0.563013	4.09342e-05
cg10598868	OpenSea			chr15	93748065	-	hg19	0.562918	0.00292354
cg18804199	OpenSea	GLYAT;GLYAT	TSS1500;TSS1500	chr11	58500455	-	hg19	0.562908	0.000253977
cg03194064	OpenSea	DOK4	Body	chr16	57509786	+	hg19	0.562793	0.00147566
cg00137607	OpenSea	LINC00964	Body	chr8	125958201	-	hg19	0.562767	0.000124332
cg25745379	N_Shore	GPR12	Body	chr13	27333481	+	hg19	0.562757	0.00135017
cg06043512	OpenSea	DLC1;DLC1;DLC1	Body;Body;Body	chr8	12958533	+	hg19	0.562666	0.00273877
cg01663469	N_Shore	C3orf15	TSS1500	chr3	119421667	-	hg19	0.562611	0.0174261
cg02224394	OpenSea	PCDH15;PCDH15;PCDH15;PCDH15;PCDH15;PCDH15;PCDH15;PCDH15;PCDH15;PCDH15;PCDH15;PCDH15	Body;Body;Body;Body;Body;Body;Body;Body;Body;Body;Body;Body	chr10	55750757	+	hg19	0.562524	0.00193634
cg13166748	OpenSea	HERC2	Body	chr15	28437159	+	hg19	0.56248	0.00087412
cg20971054	N_Shelf			chr14	104797641	+	hg19	0.562376	0.00444678
cg09793269	N_Shelf			chr12	105348269	+	hg19	0.562366	1.39233e-05
cg05894124	N_Shore	FGF5;FGF5	TSS1500;TSS1500	chr4	81186795	-	hg19	0.562315	0.00652733
cg18387515	OpenSea			chr12	46049237	-	hg19	0.562246	0.00047754
cg26469244	OpenSea	SNORD115-21;SNORD115-20;SNORD115-15	TSS1500;TSS1500;TSS1500	chr15	25449918	-	hg19	0.562235	9.51065e-05
cg26286961	S_Shore	CSGALNACT1;CSGALNACT1;CSGALNACT1	TSS200;Body;5'UTR	chr8	19460208	-	hg19	0.562215	0.00104649
cg18478697	OpenSea	KCTD2;KCTD2;KCTD2	Body;Body;Body	chr17	73050962	+	hg19	0.562155	0.00206372
cg02428402	Island			chr9	138150403	-	hg19	0.56211	6.2504e-05
cg08824630	OpenSea	RAD54B;RAD54B	Body;Body	chr8	95463453	+	hg19	0.562103	5.5527e-05
cg03231596	N_Shore	DLC1;DLC1	Body;Body	chr8	12987546	-	hg19	0.562073	5.48642e-05
cg23300529	Island	HR;HR	TSS1500;TSS1500	chr8	21989012	+	hg19	-0.205323	0.0170171
cg24808271	N_Shore	ZNF17	TSS1500	chr19	57922164	+	hg19	-0.385317	3.74302e-05
cg13060997	S_Shore	CCNA1;CCNA1;CCNA1;CCNA1;CCNA1;CCNA1	5'UTR;5'UTR;1stExon;1stExon;5'UTR;5'UTR	chr13	37006611	+	hg19	0.561954	0.000441523
cg20789811	S_Shore			chr13	23736797	-	hg19	0.561916	0.000349853
cg20405893	N_Shore	CHAT;CHAT;CHAT;CHAT;CHAT;CHAT;CHAT;CHAT;CHAT;CHAT;CHAT	1stExon;5'UTR;5'UTR;1stExon;5'UTR;5'UTR;1stExon;5'UTR;5'UTR;1stExon;5'UTR	chr10	50822158	-	hg19	0.561826	0.000124012
cg23965132	OpenSea	SSH2;SSH2	Body;Body	chr17	27969965	+	hg19	0.561663	9.14718e-05
cg17745090	OpenSea			chr4	138133531	-	hg19	0.561623	0.00198548
cg23348610	OpenSea			chr2	59661843	-	hg19	0.561457	0.00707988
cg00627798	OpenSea	CRTAC1	Body	chr10	99696032	+	hg19	0.561453	0.0152985
cg11907607	N_Shelf	LAMA1	Body	chr18	7007443	-	hg19	0.561404	0.00258564
cg06307816	OpenSea			chr1	37869008	+	hg19	0.561266	0.000289019
cg10466968	OpenSea	COL25A1;COL25A1	Body;Body	chr4	109890515	+	hg19	0.561241	0.000220187
cg13871633	N_Shore	ZNF662;ZNF662	TSS1500;TSS200	chr3	42947385	+	hg19	-0.388282	3.74302e-05
cg24103182	OpenSea	TCF4;TCF4;TCF4;TCF4;TCF4;TCF4;TCF4;TCF4;TCF4;TCF4;TCF4	Body;Body;Body;Body;Body;Body;Body;Body;Body;Body;5'UTR	chr18	53070117	+	hg19	0.561137	0.00235167
cg22391913	OpenSea			chr18	24980040	-	hg19	0.561074	0.00101909
cg00567355	OpenSea			chr4	166573995	+	hg19	0.56107	1.45415e-05
cg12219311	Island	BTBD2	Body	chr19	1993100	-	hg19	0.561067	0.00183286
cg10571887	S_Shore	SLC8A1	5'UTR	chr2	40678804	+	hg19	0.561065	0.00517081
cg02913832	OpenSea	BICC1	Body	chr10	60390337	+	hg19	0.561019	4.48195e-05
cg12488585	N_Shore	EP400	TSS1500	chr12	132434050	+	hg19	0.560828	0.000340164
cg05988197	OpenSea	MCTP2;MCTP2	Body;Body	chr15	94867842	-	hg19	0.5607	2.55326e-05
cg08332074	Island			chr16	51189941	-	hg19	0.560654	0.00043313
cg09270920	N_Shore	MORN5;MORN5;NDUFA8	TSS1500;TSS1500;Body	chr9	124920865	-	hg19	0.560585	0.000903531
cg17313709	OpenSea			chr14	22902298	+	hg19	0.560584	0.000240493
cg02210967	S_Shelf			chr7	5572794	+	hg19	0.560475	0.000569038
cg00392196	N_Shelf			chr19	1542897	-	hg19	0.56027	1.39967e-05
cg07570835	OpenSea	USP48	Body	chr1	22029963	-	hg19	0.560079	2.42806e-05
cg25001106	OpenSea	KIAA0226;KIAA0226	Body;Body	chr3	197408056	-	hg19	0.560064	2.56161e-05
cg19112248	OpenSea	COG4;COG4	Body;Body	chr16	70543008	-	hg19	0.56001	8.56607e-05
cg22804606	OpenSea			chr7	9661188	-	hg19	0.560001	0.0356727
cg09950309	N_Shore	NRXN3;NRXN3;NRXN3	Body;TSS1500;TSS1500	chr14	79744991	-	hg19	-0.346148	3.81689e-05
cg11310341	Island			chr12	38532129	-	hg19	0.559915	3.4722e-05
cg12619262	OpenSea			chr7	2480493	-	hg19	0.55971	0.00150713
cg04788590	OpenSea	IQCF3;IQCF3;IQCF3;IQCF3	5'UTR;5'UTR;ExonBnd;ExonBnd	chr3	51862809	-	hg19	0.559676	0.00237613
cg23337170	OpenSea			chr14	98012817	-	hg19	0.55965	0.000293225
cg02571134	OpenSea			chr18	22407440	-	hg19	0.559604	0.00354529
cg24514773	N_Shore	C3orf15	TSS1500	chr3	119421604	+	hg19	0.559587	0.0187835
cg24730892	OpenSea	KCNAB2;KCNAB2	5'UTR;5'UTR	chr1	6094993	-	hg19	0.559409	0.000304584
cg18435670	OpenSea			chr2	12416987	-	hg19	0.559203	0.00500425
cg06552850	N_Shore	COL18A1;COL18A1;COL18A1	TSS200;TSS200;Body	chr21	46875414	+	hg19	0.559152	3.57993e-05
cg16232289	OpenSea	KIAA1109	Body	chr4	123140137	-	hg19	0.559146	0.00859209
cg12638731	Island	NBEA	Body	chr13	36045281	-	hg19	0.559073	3.82769e-05
cg08628580	OpenSea	DTX4	Body	chr11	58954091	-	hg19	0.559063	0.00609767
cg09731029	Island	BEND2	Body	chrX	18238652	+	hg19	0.558977	0.00169083
cg16047584	N_Shore			chr10	121769080	+	hg19	0.558921	0.0147619
cg12593431	S_Shore			chr13	112240754	+	hg19	0.558901	0.000168493
cg10683186	OpenSea			chr17	30132248	-	hg19	0.55888	0.00135662
cg12287372	N_Shelf			chr8	2183523	-	hg19	0.558812	0.000756646
cg15718448	OpenSea			chr8	111930817	-	hg19	0.558746	0.0129987
cg03117922	OpenSea	FREM1;FREM1	Body;Body	chr9	14769491	-	hg19	0.558695	0.00578785
cg23489013	OpenSea	KCNQ5-IT1;KCNQ5;KCNQ5;KCNQ5;KCNQ5;KCNQ5	Body;Body;Body;Body;Body;Body	chr6	73362659	+	hg19	0.558683	0.0090806
cg09465746	Island	GRM7;GRM7	Body;Body	chr3	6904386	-	hg19	0.558665	0.00384627
cg09423283	N_Shore	GRM1;GRM1	3'UTR;Body	chr6	146755301	+	hg19	0.558633	0.00510193
cg02859480	OpenSea	LGR5;LGR5;LGR5;LGR5	Body;Body;Body;Body	chr12	71870345	+	hg19	0.558591	1.37124e-05
cg05593775	Island	PDZD7	Body	chr10	102778743	-	hg19	0.558584	0.0196727
cg09224529	OpenSea	SLC35B1;SLC35B1	Body;Body	chr17	47781787	+	hg19	0.558556	3.49836e-05
cg23644437	OpenSea	DLC1	Body	chr8	13010801	-	hg19	0.558463	0.01322
cg04528240	S_Shelf			chr4	56504657	-	hg19	0.558437	0.000215344
cg09363143	S_Shelf	DPP9-AS1;DPP9	TSS200;Body	chr19	4679182	+	hg19	0.558429	0.00548679
cg00719767	N_Shelf			chr7	64027686	+	hg19	0.558324	0.0107832
cg01590361	S_Shore	KIAA1239	Body	chr4	37247954	+	hg19	0.558317	4.10647e-05
cg18740583	Island			chr19	43202312	+	hg19	0.558258	0.00363229
cg05898881	N_Shore			chr8	105340821	+	hg19	0.557691	9.99949e-05
cg15847886	OpenSea	AADAC;MIR548H2;AADACL2-AS1;AADACL2-AS1	Body;Body;Body;Body	chr3	151536280	-	hg19	0.557665	0.00220885
cg16841727	OpenSea			chr14	97629281	+	hg19	0.557598	0.000709526
cg17777592	OpenSea	CAB39L;CAB39L;CAB39L	5'UTR;5'UTR;1stExon	chr13	49975418	-	hg19	0.557555	0.000972173
cg25090499	Island	ATP8A2	Body	chr13	26043165	+	hg19	0.557534	0.00121878
cg12478266	OpenSea			chr1	177675656	-	hg19	0.557495	0.00159212
cg22923824	OpenSea			chr7	131521369	-	hg19	0.557455	0.00075222
cg06401021	Island	HMGCLL1;HMGCLL1;HMGCLL1;HMGCLL1	1stExon;5'UTR;1stExon;5'UTR	chr6	55443868	-	hg19	0.557353	0.000559933
cg05914025	OpenSea			chr4	99860813	+	hg19	0.557265	0.000247247
cg15231989	Island	AMZ1	Body	chr7	2742433	-	hg19	-0.205375	0.000329328
cg14429861	S_Shore	HOXA-AS3	TSS200	chr7	27179919	+	hg19	-0.365714	4.09586e-05
cg24734575	OpenSea	SLC7A9;SLC7A9;SLC7A9;SLC7A9	1stExon;5'UTR;5'UTR;1stExon	chr19	33360626	+	hg19	0.557199	0.00993756
cg03958980	OpenSea			chr13	24982167	-	hg19	0.557197	0.0015915
cg11065363	OpenSea			chr11	83003987	+	hg19	0.557149	3.92048e-05
cg11719483	OpenSea	XPO4	3'UTR	chr13	21356361	-	hg19	0.557034	4.42921e-05
cg03336120	S_Shelf			chr13	69561352	-	hg19	0.556951	0.000922266
cg13907146	Island	SLC38A3	5'UTR	chr3	50243565	+	hg19	0.556879	3.5312e-05
cg23278011	OpenSea			chr17	60190818	+	hg19	0.556753	0.00767631
cg24318091	OpenSea	T-SP1	Body	chr8	10386039	+	hg19	0.556712	0.0011708
cg26349016	OpenSea	SUPT6H	Body	chr17	27003032	-	hg19	0.556585	6.57336e-05
cg02214470	OpenSea	DLG2	Body	chr11	85071093	+	hg19	0.556425	0.000154657
cg13553662	OpenSea			chr8	876130	-	hg19	0.556345	3.91974e-05
cg03928431	OpenSea			chr10	15018005	+	hg19	0.556272	0.00453866
cg08201663	OpenSea	TMED10	Body	chr14	75614414	+	hg19	0.556142	0.00142589
cg25296103	OpenSea	ZEB2;ZEB2	Body;Body	chr2	145268533	-	hg19	0.556072	3.00617e-05
cg18197869	OpenSea	VIT;VIT;VIT;VIT	Body;Body;Body;Body	chr2	37007179	-	hg19	0.555967	0.000283066
cg13078567	S_Shelf	ESRP1;ESRP1;ESRP1;ESRP1;ESRP1	Body;Body;Body;Body;Body	chr8	95657036	+	hg19	0.55596	0.000100383
cg13846479	OpenSea	DLG2	Body	chr11	84647152	+	hg19	0.555938	0.00080413
cg21659336	OpenSea	LRRC2	Body	chr3	46565772	-	hg19	0.555912	0.00328858
cg04260584	OpenSea	REV1;REV1	Body;Body	chr2	100020390	-	hg19	0.555886	2.73073e-05
cg23220435	N_Shelf	PTPRN2;PTPRN2;PTPRN2	Body;Body;Body	chr7	158107284	-	hg19	0.555885	0.000308978
cg16483795	OpenSea			chr9	111178488	-	hg19	0.555872	3.43301e-05
cg23568670	OpenSea	PPP3CA;PPP3CA;PPP3CA	Body;Body;Body	chr4	102201161	-	hg19	0.555739	0.000185542
cg07124416	OpenSea			chr7	141584926	+	hg19	0.555736	0.018032
cg09033260	OpenSea	ANO2;ANO2	Body;Body	chr12	5673918	-	hg19	0.555697	0.00321683
cg09652652	Island	FAM43A;FAM43A	3'UTR;1stExon	chr3	194408845	+	hg19	0.555643	6.42725e-05
cg07328369	OpenSea			chr9	21413718	+	hg19	0.555562	1.76995e-05
cg13775978	S_Shelf			chr10	2936415	+	hg19	0.555543	3.88316e-05
cg24134672	N_Shore			chr19	22799219	-	hg19	0.555528	0.00122847
cg21789181	Island			chr3	98376427	-	hg19	0.555504	1.6694e-05
cg04045327	N_Shore	GAK	Body	chr4	905805	+	hg19	0.555419	0.0395465
cg08933457	OpenSea			chr18	56992617	-	hg19	0.55533	7.72667e-05
cg06603201	S_Shore	DNAJC2;DNAJC2	TSS1500;TSS1500	chr7	102985554	+	hg19	0.555185	0.000822376
cg25159789	OpenSea			chr3	168582726	-	hg19	0.555117	0.00610089
cg07025949	Island	ADARB2	Body	chr10	1778844	-	hg19	0.555077	0.0299633
cg19510620	OpenSea	GLP2R	Body	chr17	9783550	+	hg19	0.555031	0.000941172
cg10449558	OpenSea			chr17	70552917	+	hg19	0.55501	2.28798e-05
cg25078225	OpenSea			chr19	21617438	+	hg19	0.554994	0.00729289
cg04404015	OpenSea	CASC5;CASC5	Body;Body	chr15	40942394	-	hg19	0.554797	1.39233e-05
cg14440102	OpenSea	FAM24A	TSS1500	chr10	124668894	-	hg19	0.554736	0.00738749
cg24612285	OpenSea	TCFL5	Body	chr20	61479013	+	hg19	0.554687	0.00159731
cg03904427	OpenSea			chr2	14541534	-	hg19	0.554676	0.00266158
cg23635789	Island	SRC;SRC	Body;Body	chr20	36013428	+	hg19	0.554636	1.48517e-05
cg11357746	N_Shore	TBX5;TBX5;TBX5;TBX5	Body;Body;Body;Body	chr12	114837887	-	hg19	0.554594	0.000932647
cg10302941	OpenSea			chr8	143137199	+	hg19	0.554593	0.00037003
cg02220641	OpenSea	STMN4;STMN4;STMN4;STMN4	TSS1500;TSS1500;TSS1500;TSS1500	chr8	27117317	+	hg19	0.55431	0.00113179
cg12733472	OpenSea			chr5	3118774	+	hg19	0.554262	0.000196499
cg21748317	OpenSea	PTPRN2;PTPRN2;PTPRN2	Body;Body;Body	chr7	158073589	-	hg19	0.554219	0.000345796
cg05614378	OpenSea	MTRR;MTRR;MTRR;MTRR	ExonBnd;ExonBnd;Body;Body	chr5	7886711	-	hg19	0.554182	0.000280884
cg23747607	OpenSea	MECOM;MECOM;MECOM;MECOM;MECOM;MECOM;MECOM	5'UTR;5'UTR;5'UTR;5'UTR;5'UTR;Body;Body	chr3	168851790	+	hg19	0.554105	8.65289e-05
cg14384946	OpenSea			chr14	97651855	-	hg19	0.554097	0.00037335
cg26198575	OpenSea	NEK11;NEK11	Body;Body	chr3	130912881	-	hg19	0.554002	6.02892e-05
cg14416845	N_Shore	PCDHA1;PCDHA1;PCDHA1	TSS1500;TSS1500;TSS1500	chr5	140164938	+	hg19	0.553986	0.000665551
cg11022519	N_Shore	PCCB	TSS1500	chr3	135967896	+	hg19	0.553981	0.000243025
cg04389361	N_Shore	SLC7A4	Body	chr22	21385536	-	hg19	0.553932	5.51392e-05
cg08492863	OpenSea			chr10	131030278	-	hg19	0.553912	7.47903e-05
cg06518781	S_Shelf			chr19	22703283	+	hg19	0.553863	9.06323e-05
cg26999807	OpenSea			chr5	102191752	+	hg19	0.553818	0.0198291
cg13983652	OpenSea	PPP1R12B;PPP1R12B;PPP1R12B	5'UTR;5'UTR;Body	chr1	202433688	+	hg19	0.55381	0.000922251
cg11085265	OpenSea	LOC101929284	Body	chr5	8849437	+	hg19	0.553773	1.3826e-05
cg12005407	OpenSea			chr3	183847005	+	hg19	0.553664	0.000812364
cg03933131	S_Shore	LTF	TSS200	chr3	46506483	+	hg19	0.553535	0.00177353
cg12033031	OpenSea			chr4	49297073	-	hg19	0.553417	1.43742e-05
cg04615416	OpenSea	LOC102546228	TSS1500	chr5	125514187	-	hg19	0.553406	0.002977
cg26055923	OpenSea			chr2	150810538	-	hg19	0.553383	7.15478e-05
cg07973274	OpenSea	TULP4;TULP4	Body;Body	chr6	158865395	-	hg19	0.55336	0.000213633
cg27461213	S_Shelf	DOK7;DOK7	Body;Body	chr4	3468649	-	hg19	0.553299	0.00177586
cg03111727	OpenSea			chr2	227522184	+	hg19	0.553296	0.000361741
cg26836456	S_Shore	DPYD;DPYD	TSS1500;TSS1500	chr1	98387605	-	hg19	-0.436981	4.09586e-05
cg16003712	OpenSea	KRTAP12-1;TSPEAR;TSPEAR	1stExon;Body;5'UTR	chr21	46101991	-	hg19	0.553194	0.000167498
cg00914146	S_Shelf	FMN2	Body	chr1	240260050	+	hg19	0.553067	0.0044776
cg03117351	OpenSea	PARD3;PARD3;PARD3;PARD3;PARD3;PARD3;PARD3;PARD3;PARD3;PARD3;PARD3	Body;Body;Body;Body;Body;Body;Body;Body;Body;Body;Body	chr10	34653147	+	hg19	0.552999	3.23314e-05
cg18205516	OpenSea	SVIL;SVIL	Body;Body	chr10	29806621	+	hg19	0.55299	2.00636e-05
cg01409736	N_Shelf			chr3	73042777	-	hg19	0.552932	0.00113597
cg10682695	OpenSea			chr8	142866555	+	hg19	0.552878	0.00884925
cg17700557	OpenSea	MLANA	Body	chr9	5899609	+	hg19	0.552798	0.00138776
cg06749872	S_Shelf	CORO1A;LOC606724	Body;TSS1500	chr16	30198509	+	hg19	0.552554	0.000353753
cg02658330	OpenSea	FAM3D	TSS1500	chr3	58653593	+	hg19	0.552543	1.39967e-05
cg01027122	OpenSea			chr2	129951765	+	hg19	0.55245	0.0002378
cg26681766	OpenSea			chr1	85247785	-	hg19	0.552432	0.000987273
cg08198817	OpenSea	SLC8A1	TSS1500	chr2	40740436	+	hg19	0.552291	1.84223e-05
cg09615760	OpenSea	PCDH7;PCDH7	Body;Body	chr4	30755156	-	hg19	0.552258	0.00090696
cg24996900	OpenSea	ATG2B	Body	chr14	96773935	+	hg19	0.552178	5.65242e-05
cg05737153	OpenSea	CRMP1;CRMP1	Body;Body	chr4	5841630	+	hg19	0.552174	0.000159177
cg10458089	OpenSea			chr7	37722211	+	hg19	0.552069	0.000120776
cg26899005	OpenSea	HCFC1	3'UTR	chrX	153213140	-	hg19	0.552047	7.65299e-05
cg15717858	OpenSea	UBE3B;UBE3B	Body;Body	chr12	109956918	-	hg19	0.552043	3.77124e-05
cg13164087	S_Shore			chr6	87832666	-	hg19	0.552042	0.00176059
cg06071797	N_Shore			chr19	22799569	-	hg19	0.55204	0.000981197
cg18260709	OpenSea	COG5;COG5;COG5	Body;Body;Body	chr7	107141945	-	hg19	0.551974	0.00199131
cg18836355	OpenSea	LRTM1;LRTM1;CACNA2D3	TSS200;5'UTR;Body	chr3	54962178	-	hg19	-0.305608	4.13461e-05
cg21621906	Island			chr7	142494914	-	hg19	0.551929	0.0155612
cg06214857	OpenSea	COL29A1;COL29A1	Body;Body	chr3	130158835	+	hg19	0.551928	0.000292711
cg02297173	N_Shore	PCDHGA8;PCDHGA8;PCDHGA8;PCDHGA8;PCDHGA1;PCDHGA2;PCDHGA3;PCDHGB1;PCDHGA4;PCDHGB2;PCDHGA5;PCDHGB3;PCDHGA6;PCDHGA7;PCDHGB4	5'UTR;5'UTR;1stExon;1stExon;Body;Body;Body;Body;Body;Body;Body;Body;Body;Body;Body	chr5	140772023	-	hg19	0.551916	0.000100983
cg22340508	Island			chr19	22891978	+	hg19	0.551894	0.00708054
cg08190291	Island	ADAMTS5	TSS200	chr21	28339442	+	hg19	-0.205389	0.0227505
cg20897830	Island			chr7	56297579	+	hg19	0.551795	0.000347673
cg08581745	OpenSea	CUBN	Body	chr10	17050868	-	hg19	0.551716	1.39233e-05
cg21994712	S_Shore			chr19	21861136	+	hg19	0.551704	0.00109376
cg12097080	Island	KCNK10;KCNK10	1stExon;5'UTR	chr14	88793139	+	hg19	0.551661	0.00669511
cg01656470	Island	PEG3;PEG3;ZIM2;PEG3;PEG3;ZIM2;ZIM2	5'UTR;5'UTR;5'UTR;5'UTR;5'UTR;5'UTR;5'UTR	chr19	57350096	+	hg19	0.55165	1.51899e-05
cg08831531	OpenSea			chr16	9218945	+	hg19	0.551606	1.39967e-05
cg25184248	OpenSea	KALRN;KALRN;KALRN	TSS200;TSS200;TSS200	chr3	123813393	-	hg19	-0.272798	4.16979e-05
cg00881742	OpenSea	LOC286114	TSS1500	chr8	20831094	-	hg19	0.551422	0.000512056
cg07749055	Island			chr19	23076870	-	hg19	0.551383	0.0460943
cg22266518	OpenSea			chr2	193409297	+	hg19	0.55128	0.00071275
cg08717144	OpenSea	ELAVL2;ELAVL2;ELAVL2	Body;Body;Body	chr9	23692613	+	hg19	0.551243	0.00773764
cg07483629	OpenSea	NYAP2	Body	chr2	226358568	+	hg19	0.551226	2.53583e-05
cg01300557	N_Shore			chr16	898875	-	hg19	0.551175	1.62045e-05
cg20577360	OpenSea			chr1	89594584	+	hg19	0.551107	2.87158e-05
cg00015002	OpenSea			chr8	16988113	+	hg19	0.551032	0.0036503
cg04821375	Island	NEURL4;NEURL4	Body;Body	chr17	7227662	-	hg19	0.550978	0.00017494
cg04567140	OpenSea			chr1	31000432	+	hg19	0.550974	0.000497042
cg03785317	OpenSea	CAMTA1;CAMTA1;CAMTA1;CAMTA1	Body;Body;Body;Body	chr1	6854225	+	hg19	0.55096	3.64184e-05
cg09500200	Island			chr8	9763033	+	hg19	0.550928	1.83975e-05
cg06455993	OpenSea			chr11	109602416	+	hg19	0.550894	0.00137676
cg26789698	OpenSea			chr16	11480327	+	hg19	0.550863	8.44445e-05
cg12791631	N_Shelf			chr1	206676939	-	hg19	0.550572	0.00201565
cg07311841	Island			chr4	41881347	+	hg19	0.550517	6.66022e-05
cg04446448	OpenSea	AFTPH;AFTPH;AFTPH	Body;Body;Body	chr2	64814552	+	hg19	0.550358	3.13744e-05
cg17020421	OpenSea			chr16	82558998	+	hg19	0.550307	0.00101265
cg01333242	OpenSea			chr13	30740197	+	hg19	0.550295	0.00079125
cg20831831	OpenSea	PTCHD1-AS	Body	chrX	22766927	-	hg19	0.550292	1.39967e-05
cg23301979	OpenSea	GPHB5	Body	chr14	63781994	-	hg19	0.550272	0.000155839
cg22253196	OpenSea	CREB5;CREB5;CREB5;CREB5	Body;Body;Body;Body	chr7	28793763	-	hg19	0.550262	7.34636e-05
cg15720089	OpenSea	CACNB2;CACNB2;CACNB2;CACNB2;CACNB2;CACNB2;CACNB2	Body;1stExon;Body;Body;Body;Body;Body	chr10	18550223	+	hg19	0.55024	1.61595e-05
cg20523839	OpenSea	CUGBP2;CUGBP2	Body;Body	chr10	11069315	-	hg19	0.550217	0.00769655
cg20923063	OpenSea	RFX8	Body	chr2	102018536	-	hg19	0.549916	0.000153287
cg19717060	OpenSea			chr17	70553078	+	hg19	0.549827	0.000107986
cg08491197	OpenSea			chr10	125119610	+	hg19	0.54975	0.0120278
cg22637772	OpenSea			chr5	141572223	-	hg19	0.549747	0.0112666
cg13955206	OpenSea			chr13	79772183	+	hg19	0.549734	0.000527858
cg19775763	S_Shore			chr3	194786989	-	hg19	0.549708	0.000308223
cg18210672	S_Shelf	TMED11P	Body	chr4	1110804	+	hg19	0.549672	6.07286e-05
cg02263260	N_Shelf			chr16	82658496	-	hg19	0.549617	0.000829291
cg06301976	OpenSea	UNC5D	Body	chr8	35346312	+	hg19	0.549557	7.00798e-05
cg01954226	OpenSea			chr7	57421326	-	hg19	0.549467	6.75095e-05
cg11941015	S_Shelf	C2orf88;C2orf88;C2orf88;C2orf88	5'UTR;5'UTR;5'UTR;5'UTR	chr2	191047984	+	hg19	0.549381	0.00518813
cg02350275	OpenSea			chr4	136728312	-	hg19	0.549134	0.0216386
cg17133201	OpenSea			chr9	16386779	+	hg19	0.54873	8.11872e-05
cg10999347	OpenSea			chr2	2605463	-	hg19	0.54868	0.00117884
cg03309455	OpenSea			chr8	88845118	-	hg19	0.548522	0.00164171
cg10378735	OpenSea	EPHB6	5'UTR	chr7	142558305	-	hg19	0.548391	0.000136759
cg19932904	OpenSea	HCLS1;HCLS1	Body;Body	chr3	121373149	-	hg19	0.54818	0.000102119
cg02704480	OpenSea	UNC5D	Body	chr8	35185358	+	hg19	0.548159	1.37124e-05
cg17078726	OpenSea			chr21	16856329	+	hg19	0.548151	0.00455281
cg11108320	N_Shore	CCDC169;CCDC169;CCDC169;CCDC169;CCDC169;CCDC169-SOHLH2;CCDC169;CCDC169	5'UTR;5'UTR;5'UTR;5'UTR;5'UTR;5'UTR;Body;Body	chr13	36870809	+	hg19	0.548105	0.0145205
cg00380176	OpenSea	RAB7A	5'UTR	chr3	128505627	+	hg19	0.548104	0.000138
cg07997936	N_Shore	HIST1H2BE	TSS1500	chr6	26183678	-	hg19	-0.210623	4.22029e-05
cg03479348	OpenSea			chr4	31739514	-	hg19	0.548085	0.000219013
cg06714180	S_Shore	HOXC4;HOXC6;HOXC5	TSS1500;TSS1500;TSS1500	chr12	54409525	+	hg19	-0.324289	4.29619e-05
cg23412820	OpenSea			chr15	27959543	+	hg19	0.548027	0.000968893
cg22103982	OpenSea			chr7	38167079	+	hg19	0.5478	0.000670151
cg24230732	OpenSea	IZUMO3	TSS1500	chr9	24545880	+	hg19	0.547753	4.01824e-05
cg00480215	OpenSea	GNAQ	Body	chr9	80592522	+	hg19	0.547675	2.63138e-05
cg22502715	S_Shore	ZNF695	TSS1500	chr1	247171572	+	hg19	-0.272389	4.36443e-05
cg24580765	OpenSea			chr8	86407812	-	hg19	0.547591	0.00327239
cg03066812	Island			chr8	956289	+	hg19	0.547578	0.00176748
cg15084543	Island	ELTD1;ELTD1	5'UTR;1stExon	chr1	79472408	-	hg19	0.547466	0.0077023
cg19472549	OpenSea	RARB;RARB	5'UTR;1stExon	chr3	25215883	-	hg19	0.547456	6.86926e-05
cg18903083	OpenSea			chr2	100819633	+	hg19	0.547446	0.00128784
cg15767096	OpenSea			chr14	22951420	+	hg19	0.547415	0.000128628
cg22046688	S_Shelf			chr18	7122191	+	hg19	0.547302	1.39967e-05
cg26203738	OpenSea	LINC00607	Body	chr2	216673958	-	hg19	0.547254	3.10242e-05
cg25362585	N_Shore	PRDM16;PRDM16	Body;Body	chr1	3320431	+	hg19	0.546989	2.17718e-05
cg14354237	OpenSea	USPL1	Body	chr13	31231812	-	hg19	0.546956	1.73913e-05
cg11883690	OpenSea	SIN3B;SIN3B	TSS1500;TSS1500	chr19	16939782	-	hg19	-0.411184	4.36443e-05
cg06557655	OpenSea			chr5	178474767	-	hg19	0.546912	0.00331338
cg10374297	OpenSea	PTPRN2;PTPRN2;PTPRN2	Body;Body;Body	chr7	158066523	-	hg19	0.546852	1.44994e-05
cg03447892	OpenSea	CUBN	Body	chr10	17010781	+	hg19	0.54678	4.97808e-05
cg18386508	OpenSea			chr21	28185816	-	hg19	0.546775	0.00182938
cg17379088	OpenSea	CDH4;CDH4;CDH4	Body;Body;5'UTR	chr20	60201880	+	hg19	0.546735	2.47075e-05
cg18818529	OpenSea	RNF149	3'UTR	chr2	101893694	-	hg19	0.546671	0.00168651
cg05838553	OpenSea	TCF7;TCF7;TCF7;TCF7;TCF7;TCF7;TCF7	Body;Body;3'UTR;Body;Body;Body;Body	chr5	133481549	+	hg19	0.546656	3.98241e-05
cg16495530	OpenSea	UBASH3B	Body	chr11	122597027	-	hg19	0.546648	0.00167533
cg16000948	OpenSea			chr11	106267058	+	hg19	0.546635	0.00217294
cg03740217	OpenSea	LINC01192	Body	chr3	162939325	-	hg19	0.546574	0.0365637
cg01371922	OpenSea	LINC00359	Body	chr13	97601122	-	hg19	0.546526	0.00143996
cg05875982	S_Shelf	PRCD	Body	chr17	74537284	-	hg19	0.54652	5.93539e-05
cg08203479	OpenSea			chr6	74036696	-	hg19	0.546463	0.00188446
cg17804137	OpenSea			chr16	56637612	+	hg19	0.546424	0.000106955
cg27514336	OpenSea	NEK11;NEK11	3'UTR;3'UTR	chr3	131068941	-	hg19	0.546365	0.000831539
cg15494656	OpenSea			chr16	19326092	-	hg19	0.546362	0.00117813
cg04753936	OpenSea	LILRB1;LILRB1;LILRB1;LILRB1	TSS1500;TSS1500;5'UTR;TSS1500	chr19	55141618	+	hg19	0.546302	0.00374004
cg05065075	OpenSea	MRPL45;MRPL45	Body;Body	chr17	36476531	-	hg19	0.546114	0.00029497
cg12291671	OpenSea	SLC25A25;SLC25A25;SLC25A25	Body;Body;Body	chr9	130856813	-	hg19	0.546078	5.53586e-05
cg13419681	OpenSea	CDH13;CDH13;CDH13;CDH13	5'UTR;Body;Body;Body	chr16	83372659	+	hg19	0.546004	0.000330933
cg09905495	OpenSea			chr15	34948076	+	hg19	0.545988	2.20047e-05
cg19341307	Island	LRCH2	Body	chrX	114468127	+	hg19	0.545977	0.000837403
cg20594754	OpenSea			chr21	17348934	-	hg19	0.545867	1.39233e-05
cg05949399	OpenSea	ERICH1-AS1	Body	chr8	723169	-	hg19	0.545786	0.00114847
cg23248781	OpenSea	FLT3;FLT3	Body;Body	chr13	28633430	-	hg19	0.545777	3.87511e-05
cg16625916	OpenSea	CTNNA2;CTNNA2	Body;Body	chr2	80085213	-	hg19	0.545762	3.90698e-05
cg06303171	OpenSea	FAM155A	Body	chr13	107843983	-	hg19	0.54575	3.31984e-05
cg03845242	S_Shelf			chr6	52175063	+	hg19	0.5457	0.00164247
cg10062945	OpenSea	EYS	Body	chr6	64989895	+	hg19	0.545643	0.00112035
cg26655816	N_Shore	MYOD1	TSS1500	chr11	17740374	+	hg19	-0.267466	4.39872e-05
cg24488281	S_Shelf	ZEB2-AS1;LINC01412;ZEB2;ZEB2;ZEB2	Body;TSS1500;TSS200;TSS200;TSS200	chr2	145278106	+	hg19	0.545621	0.00891095
cg21011121	OpenSea			chr2	165000000	-	hg19	0.545572	0.000216558
cg03094559	OpenSea	SNRPN;SNRPN;SNRPN;SNRPN	5'UTR;5'UTR;5'UTR;5'UTR	chr15	25138862	+	hg19	0.545545	0.0092157
cg00837832	OpenSea	GHRHR;GHRHR	Body;Body	chr7	31007724	+	hg19	0.545539	0.00705416
cg03256090	OpenSea			chr16	1328562	+	hg19	0.545438	0.0224219
cg18840799	S_Shore	TLL1;TLL1	Body;Body	chr4	166796212	-	hg19	0.545427	0.000846189
cg15090185	S_Shore	MBD2;MBD2	TSS1500;TSS1500	chr18	51751391	+	hg19	-0.32973	4.50677e-05
cg19985056	OpenSea			chr5	56595244	+	hg19	0.54531	0.00555552
cg06904008	OpenSea			chr4	138247107	+	hg19	0.545282	3.14996e-05
cg12125972	OpenSea	RARB	Body	chr3	25376238	+	hg19	0.545217	0.0182831
cg11771151	OpenSea	NNMT	Body	chr11	114179805	-	hg19	0.5451	0.00208575
cg00957002	OpenSea	SSUH2;SSUH2;SSUH2;SSUH2	TSS200;TSS200;5'UTR;5'UTR	chr3	8686587	+	hg19	0.545058	0.000304258
cg07349815	N_Shore			chr3	123751269	-	hg19	0.545054	0.000107504
cg19079845	Island	PAX1;PAX1	1stExon;5'UTR	chr20	21686308	-	hg19	0.544928	1.3592e-05
cg06029363	N_Shore	ZNF729	TSS1500	chr19	22468180	+	hg19	0.544832	0.0017235
cg04727790	OpenSea			chr4	156418725	-	hg19	0.544506	0.0024314
cg26412629	OpenSea	ZNF385C	Body	chr17	40180708	+	hg19	0.544501	0.000294832
cg11002050	OpenSea	LUZP1;LUZP1	TSS1500;TSS1500	chr1	23495854	+	hg19	-0.384958	4.56872e-05
cg03445965	OpenSea	CACNB2;CACNB2;CACNB2;CACNB2;CACNB2;CACNB2	Body;Body;Body;Body;Body;Body	chr10	18484373	+	hg19	0.544368	0.000138974
cg11393688	OpenSea	LINC00845	Body	chr10	62784846	-	hg19	0.544329	3.99483e-05
cg02732130	OpenSea	BNIP1;BNIP1;BNIP1;BNIP1	TSS1500;TSS1500;TSS1500;TSS1500	chr5	172570959	+	hg19	0.544204	0.000288753
cg01880541	OpenSea			chr8	2146870	+	hg19	0.544196	0.000817412
cg12632152	Island	FGF2	Body	chr4	123748753	-	hg19	0.544094	0.00219764
cg24885828	OpenSea			chr5	91997234	-	hg19	0.544048	0.000351625
cg05232207	S_Shelf			chr8	969542	+	hg19	0.544043	0.000989596
cg09202966	OpenSea			chr3	155777414	-	hg19	0.543995	0.0172347
cg00527174	S_Shore	FAM43B;FAM43B	1stExon;3'UTR	chr1	20880663	+	hg19	0.54393	0.000902489
cg13818014	OpenSea			chr9	138145731	+	hg19	0.543719	1.39967e-05
cg23562535	OpenSea			chr5	83733518	+	hg19	0.543675	8.89335e-05
cg00133334	OpenSea			chr21	17266377	+	hg19	0.543621	9.0529e-05
cg14879984	OpenSea			chr9	89123446	-	hg19	0.543498	0.017651
cg09458618	S_Shore			chr7	83379803	+	hg19	0.543497	5.58782e-05
cg08952488	OpenSea	XYLT1	Body	chr16	17461944	+	hg19	0.543496	0.000510253
cg11810416	OpenSea			chr9	16112066	+	hg19	0.543469	0.00191127
cg22991688	OpenSea			chr2	129769212	-	hg19	0.543428	3.3612e-05
cg05082805	OpenSea	CNTNAP2	Body	chr7	146489513	+	hg19	0.543348	0.000457383
cg22376706	OpenSea	PTPRR	TSS200	chr12	71314612	-	hg19	0.543345	0.00524596
cg25707727	OpenSea			chr21	29999469	+	hg19	0.543313	0.00964587
cg20722637	OpenSea			chr2	237542662	-	hg19	0.543251	8.72982e-05
cg22403261	Island			chr7	62514934	-	hg19	0.54304	0.000983121
cg26770470	OpenSea	GRB14;GRB14	Body;Body	chr2	165352228	+	hg19	0.542959	1.39967e-05
cg14751679	OpenSea	CSMD1	Body	chr8	4504999	-	hg19	0.542933	0.0160455
cg25033495	OpenSea	CELF2;CELF2;CELF2-AS2	Body;Body;Body	chr10	11133852	+	hg19	0.542854	0.000977994
cg01410522	OpenSea			chr8	1026545	-	hg19	0.542848	4.84693e-05
cg22702772	Island	CELSR3	1stExon	chr3	48699012	+	hg19	-0.205795	0.00143833
cg11236515	S_Shore			chr2	74213762	+	hg19	0.542676	0.00167365
cg21770617	OpenSea	FAM3D	TSS1500	chr3	58652897	+	hg19	0.542595	3.92619e-05
cg12491643	OpenSea			chr15	63753697	-	hg19	0.542545	0.00721072
cg04426109	OpenSea			chr15	27959473	+	hg19	0.542542	0.00782572
cg16591985	OpenSea	HSD17B12	Body	chr11	43832714	-	hg19	0.542541	0.000162289
cg10862988	OpenSea			chr14	97674219	+	hg19	0.542525	0.00130853
cg06328855	S_Shore	RBM20	1stExon	chr10	112404346	+	hg19	0.542457	0.000127712
cg07692172	N_Shore			chr8	144364298	-	hg19	0.542304	0.00133395
cg09577425	OpenSea	PACRG;PACRG;LOC285796;PACRG	Body;Body;Body;Body	chr6	163731978	+	hg19	0.542287	2.89939e-05
cg26237628	OpenSea	URB1	Body	chr21	33732055	+	hg19	0.542248	0.000400047
cg24324609	OpenSea	TTC39B;TTC39B;TTC39B;TTC39B	Body;Body;Body;Body	chr9	15277813	+	hg19	0.542153	0.000298727
cg01260544	OpenSea			chr12	59325836	-	hg19	0.542145	2.62186e-05
cg19214721	OpenSea	TCF4;TCF4;TCF4;TCF4;TCF4;TCF4;TCF4	Body;Body;Body;Body;Body;Body;Body	chr18	53217089	-	hg19	0.542072	2.28941e-05
cg25903417	OpenSea			chr11	50221757	-	hg19	0.542071	5.98112e-05
cg08695249	OpenSea			chr12	110792690	+	hg19	0.542055	0.00159255
cg09415274	OpenSea			chr15	40422219	-	hg19	0.542007	0.000585948
cg20903191	OpenSea	SPOCK3;SPOCK3;SPOCK3;SPOCK3;SPOCK3;SPOCK3;SPOCK3;SPOCK3;SPOCK3	Body;Body;Body;Body;Body;Body;Body;Body;Body	chr4	167761323	-	hg19	0.542006	0.000292078
cg19788371	OpenSea			chr8	143086298	+	hg19	0.542002	0.000433365
cg00108617	Island			chr7	57324417	+	hg19	0.541954	0.00369247
cg01349933	N_Shore	RGS6;RGS6	TSS1500;TSS1500	chr14	72398252	-	hg19	0.541897	0.0088875
cg18246107	N_Shelf			chr13	23730771	+	hg19	0.541854	0.00868378
cg27340749	OpenSea	TREX1;TREX1;TREX1;TREX1	5'UTR;1stExon;1stExon;5'UTR	chr3	48507385	-	hg19	0.541833	2.80331e-05
cg08815306	OpenSea	VWA3A	Body	chr16	22154776	-	hg19	0.541754	0.0054024
cg02154186	Island	PNMA2;PNMA2	5'UTR;1stExon	chr8	26371353	+	hg19	-0.205871	0.0435654
cg19530293	OpenSea	TPH2	3'UTR	chr12	72426134	+	hg19	0.541555	0.00890945
cg09014858	OpenSea			chr8	12758169	-	hg19	0.541513	8.15088e-05
cg08471816	OpenSea			chr7	82130675	-	hg19	0.54147	5.92051e-05
cg19035788	S_Shelf			chr2	242881634	+	hg19	0.541462	0.00111743
cg16008772	OpenSea	CDK14;CDK14;CDK14;CDK14	TSS1500;TSS1500;TSS1500;Body	chr7	90338090	-	hg19	0.541446	0.00775078
cg15171098	N_Shore	TUSC3;TUSC3	TSS1500;TSS1500	chr8	15396711	+	hg19	0.541385	0.00139189
cg27519599	OpenSea	PKHD1L1	Body	chr8	110456058	-	hg19	0.541302	0.000679635
cg06547557	OpenSea			chr5	146606359	+	hg19	0.541137	0.00691656
cg14806431	OpenSea	GALNT7	Body	chr4	174128053	-	hg19	0.541115	0.0029098
cg18100935	OpenSea	A2M	TSS1500	chr12	9269742	+	hg19	0.54102	0.000103094
cg07504727	OpenSea			chr2	1554849	-	hg19	0.540974	0.000346333
cg19673233	OpenSea			chr14	104372322	-	hg19	0.540887	9.88121e-05
cg09986153	OpenSea	HMBOX1;HMBOX1	Body;Body	chr8	28893138	+	hg19	0.540594	0.00237238
cg12208532	OpenSea			chr14	98107296	-	hg19	0.540562	0.00248624
cg19389256	OpenSea			chr10	79734342	+	hg19	0.540547	1.37124e-05
cg05069909	S_Shore	BMP3	Body	chr4	81953202	-	hg19	0.540512	0.00094443
cg02282041	OpenSea	CDH13	Body	chr16	82908556	+	hg19	0.54045	0.00477529
cg05640540	OpenSea	PCDH7;PCDH7	Body;Body	chr4	31113264	+	hg19	0.540301	4.76014e-05
cg14330636	OpenSea			chr6	77156860	+	hg19	0.540277	8.07468e-05
cg03787744	OpenSea			chr10	18212574	+	hg19	0.540272	4.03865e-05
cg05142677	Island	ZFPM1	3'UTR	chr16	88601446	+	hg19	0.540247	0.0292947
cg14075454	S_Shore	HLA-DRB1	Body	chr6	32552515	+	hg19	0.540148	0.00284304
cg13298605	OpenSea			chr17	34400181	+	hg19	0.540098	0.00122588
cg00090632	OpenSea	LIFR-AS1;LIFR-AS1	Body;Body	chr5	38600962	+	hg19	0.539981	0.000134749
cg16342842	OpenSea	SLC39A12;SLC39A12	Body;Body	chr10	18270704	-	hg19	0.539965	6.14505e-05
cg26327216	OpenSea	MUC16	Body	chr19	8989266	-	hg19	0.539949	0.000996742
cg25081796	OpenSea			chr19	21153279	-	hg19	0.539894	0.000337311
cg08265387	OpenSea			chr14	36288987	-	hg19	0.539685	0.000715641
cg13684734	OpenSea	TLL1;TLL1	Body;Body	chr4	166904537	+	hg19	0.539653	0.0016999
cg01370569	OpenSea	LOC285692	Body	chr5	9713553	-	hg19	0.539606	0.000171553
cg08931983	OpenSea	CRYBG3	Body	chr3	97620931	-	hg19	0.539529	0.00311077
cg07894967	OpenSea			chr15	93958581	-	hg19	0.539443	0.00031931
cg19981568	Island	SIX6	Body	chr14	60977300	-	hg19	0.539424	0.00213423
cg10818763	N_Shore			chr8	1383695	-	hg19	0.539363	0.000268195
cg26234721	Island	KCNK10;KCNK10	1stExon;5'UTR	chr14	88793252	-	hg19	0.539305	0.0105653
cg06538285	OpenSea			chr3	126922346	+	hg19	0.539278	0.00136019
cg09755397	OpenSea			chr4	102341105	-	hg19	0.539254	0.000957347
cg09446870	OpenSea	LINC00706;LINC00707	TSS1500;Body	chr10	6822138	+	hg19	-0.226166	4.81034e-05
cg08995325	S_Shore	SOX30;SOX30;SOX30	TSS1500;TSS1500;Body	chr5	157079668	+	hg19	0.539096	0.00488752
cg02802391	OpenSea	HMGA2	3'UTR	chr12	66357083	+	hg19	0.538996	0.00339681
cg03546619	Island			chr3	98376478	-	hg19	0.538991	0.000383154
cg13018410	OpenSea			chr10	82867757	-	hg19	0.538964	0.000626812
cg12264626	N_Shore	CA3	TSS1500	chr8	86350381	-	hg19	0.538954	0.000232249
cg09193347	Island	RASGRF1;RASGRF1	Body;Body	chr15	79381867	+	hg19	-0.205968	0.00820684
cg07746537	OpenSea	CR2;CR2	Body;Body	chr1	207641152	+	hg19	0.538911	0.00256623
cg16380846	OpenSea			chr9	30773390	-	hg19	0.538908	0.000826993
cg05575321	OpenSea			chr3	147909408	-	hg19	0.538888	0.0160455
cg02484676	OpenSea	ABLIM1;ABLIM1;ABLIM1;ABLIM1	Body;Body;Body;Body	chr10	116197643	-	hg19	0.538887	0.000208758
cg10187902	OpenSea			chr14	106450500	+	hg19	0.538859	0.00643464
cg02350677	Island			chr19	23254381	+	hg19	0.538833	0.00209634
cg00922841	OpenSea	SPRR1A	TSS1500	chr1	152955080	-	hg19	0.538818	0.00280577
cg06658102	OpenSea			chr4	152840420	+	hg19	0.538791	0.0100961
cg04563122	OpenSea	CADM1;CADM1;CADM1;CADM1;CADM1	Body;Body;Body;Body;Body	chr11	115250800	-	hg19	0.538659	0.00287035
cg14496660	OpenSea	ATP2B2;ATP2B2	5'UTR;5'UTR	chr3	10505836	+	hg19	0.538638	0.00032284
cg14078385	N_Shore	TUBB3;TUBB3	TSS1500;TSS1500	chr16	89988206	+	hg19	-0.310847	4.85592e-05
cg00717218	Island	PTGER2	1stExon	chr14	52781800	-	hg19	-0.20623	0.00545782
cg24126187	Island	PTH1R	5'UTR	chr3	46923546	+	hg19	0.538405	0.000391973
cg22549568	OpenSea	STX17	Body	chr9	102709866	-	hg19	0.538395	2.43684e-05
cg16717637	OpenSea			chr15	70475396	+	hg19	0.538359	5.92319e-05
cg12288061	OpenSea			chr1	192117497	-	hg19	0.53824	0.0022907
cg22916363	OpenSea	DLG2;DLG2	Body;Body	chr11	84521919	+	hg19	0.538159	0.000328391
cg10848505	OpenSea	RHOT1;RHOT1;RHOT1;RHOT1;RHOT1;RHOT1;RHOT1;RHOT1	Body;Body;Body;Body;Body;Body;Body;Body	chr17	30530949	+	hg19	0.538002	0.000187825
cg02395751	OpenSea	NYAP2	TSS200	chr2	226265440	-	hg19	0.537981	6.86253e-05
cg26973152	OpenSea			chr20	23226700	-	hg19	0.537954	2.4173e-05
cg16817826	Island	FEZF2	Body	chr3	62356323	+	hg19	0.537938	0.000638209
cg17137426	OpenSea	FMN1	Body	chr15	33080435	-	hg19	0.537916	0.00110145
cg12449837	N_Shore	TUG1;MORC2	TSS1500;TSS200	chr22	31364356	+	hg19	0.537888	0.0151561
cg24484339	N_Shore	CA13	TSS200	chr8	86157525	+	hg19	-0.34425	4.88219e-05
cg05041795	S_Shore			chr8	1365749	+	hg19	0.537796	0.00486113
cg00523532	S_Shore	ADAP1	Body	chr7	987309	+	hg19	0.537771	0.00038655
cg04480158	Island			chr8	986271	+	hg19	0.537606	0.000422543
cg07009098	OpenSea	MED12L	Body	chr3	151143004	-	hg19	0.537585	0.00514408
cg02652579	S_Shore	CUTA;CUTA;SYNGAP1;CUTA;CUTA;CUTA	TSS1500;TSS1500;TSS1500;TSS1500;TSS1500;TSS1500	chr6	33386967	-	hg19	-0.251937	4.97534e-05
cg20705844	OpenSea			chr4	102275803	+	hg19	0.537475	0.0003796
cg24460369	Island			chr12	109549041	+	hg19	0.537418	1.37124e-05
cg27345338	OpenSea	ERCC6	Body	chr10	50696400	-	hg19	0.537403	2.98858e-05
cg26790922	OpenSea	NOMO1	Body	chr16	14978468	-	hg19	0.537389	1.50948e-05
cg23667270	OpenSea			chr17	69376359	-	hg19	0.537364	0.00847133
cg02856377	S_Shore	GATA2;GATA2-AS1	TSS1500;Body	chr3	128212644	+	hg19	-0.277098	5.00302e-05
cg08672220	OpenSea	RNASE8;NDRG2	TSS1500;Body	chr14	21524666	-	hg19	0.537331	0.00435246
cg03447013	OpenSea			chr4	31577307	+	hg19	0.537259	0.00106964
cg18029285	OpenSea	KRTAP9-6	TSS1500	chr17	39421309	+	hg19	-0.246545	5.03025e-05
cg20981451	Island			chr19	52954615	-	hg19	0.53708	0.000477381
cg05028307	OpenSea	GAD2;GAD2	Body;Body	chr10	26541011	-	hg19	0.537011	0.00255651
cg08837627	Island			chr19	22715300	+	hg19	0.537008	0.00709509
cg14062772	OpenSea	SLC44A5;SLC44A5	Body;Body	chr1	76005261	-	hg19	0.536945	0.000160908
cg21461564	S_Shore	TTPA	TSS1500	chr8	63999030	-	hg19	0.5369	0.00352605
cg02300576	S_Shelf	PRDM16;PRDM16	Body;Body	chr1	3207371	-	hg19	0.536865	0.000254937
cg21012054	OpenSea	TNIP3;TNIP3;TNIP3	Body;Body;Body	chr4	122071488	-	hg19	0.536759	0.00047868
cg14462265	OpenSea			chr9	23683888	+	hg19	0.536723	0.000659922
cg27520340	N_Shore	GLRB;GLRB;GLRB	TSS1500;TSS1500;TSS1500	chr4	157996182	+	hg19	0.5367	0.000232609
cg13191545	OpenSea	MAGI2;MAGI2	Body;Body	chr7	78937639	-	hg19	0.536645	0.000603916
cg07806103	N_Shore	TCF12;TCF12;TCF12;TCF12;LOC145783	TSS1500;TSS1500;TSS1500;TSS1500;Body	chr15	57209682	+	hg19	0.536468	7.65535e-05
cg18484488	OpenSea	MIR299;MIR380	TSS200;TSS1500	chr14	101490118	+	hg19	0.536362	0.000120376
cg00059089	OpenSea	FMNL2	Body	chr2	153263288	-	hg19	0.536345	3.49888e-05
cg08929399	OpenSea			chr3	151778972	-	hg19	0.536288	0.00109761
cg23686983	N_Shore	CUX1;CUX1;CUX1	Body;Body;Body	chr7	101880640	-	hg19	0.536274	0.000127748
cg22980198	OpenSea			chr22	48830912	+	hg19	0.536266	0.000173346
cg22354447	OpenSea	EIF2B3;EIF2B3;EIF2B3	Body;Body;Body	chr1	45391055	+	hg19	0.536217	6.60766e-05
cg11259289	OpenSea	CRCP;CRCP;CRCP;CRCP;CRCP	Body;Body;Body;Body;Body	chr7	65606104	-	hg19	0.536058	0.00121397
cg06060835	OpenSea	CFB;CFB	1stExon;5'UTR	chr6	31913809	-	hg19	0.535922	2.07069e-05
cg17114650	OpenSea			chr4	106025906	+	hg19	0.535917	0.000456662
cg11170153	OpenSea	OPRM1;OPRM1;OPRM1;OPRM1;OPRM1;OPRM1;OPRM1;OPRM1;OPRM1;OPRM1;OPRM1;OPRM1;OPRM1;OPRM1;OPRM1;OPRM1;OPRM1;OPRM1;OPRM1;OPRM1;OPRM1;OPRM1;OPRM1	1stExon;1stExon;Body;Body;Body;Body;Body;Body;Body;Body;Body;Body;Body;Body;Body;Body;Body;Body;Body;Body;Body;Body;Body	chr6	154411211	-	hg19	0.535835	0.00117884
cg12100344	OpenSea			chr2	82212378	-	hg19	0.535805	0.000288753
cg12244961	N_Shore	FAM159B	TSS1500	chr5	63984998	-	hg19	0.535804	0.00125881
cg20012879	OpenSea	CDH13;CDH13;CDH13;CDH13;CDH13;CDH13	5'UTR;Body;Body;Body;Body;Body	chr16	82792526	-	hg19	0.535784	0.000143225
cg10092241	N_Shore	SELV	TSS200	chr19	40005557	+	hg19	-0.34191	5.04103e-05
cg16174102	N_Shore			chr8	914572	-	hg19	0.535767	0.0216126
cg18728511	N_Shore	SEMA6D	TSS1500	chr15	47475585	+	hg19	-0.269045	5.22425e-05
cg08453458	OpenSea			chr4	187491428	-	hg19	0.535709	0.000331057
cg21938179	OpenSea	MIR548A3	Body	chr3	103930387	-	hg19	0.535644	0.000154988
cg03245462	OpenSea	CTNND2;CTNND2;CTNND2;CTNND2;CTNND2	Body;Body;Body;Body;Body	chr5	11290166	+	hg19	0.535593	3.54869e-05
cg10209048	S_Shelf			chr19	37270307	-	hg19	0.535585	0.00124538
cg27586089	OpenSea	FHAD1	Body	chr1	15649292	+	hg19	0.535573	0.00879229
cg13829836	OpenSea			chr3	25898436	+	hg19	0.535564	0.00804161
cg15368992	OpenSea			chr11	109618832	-	hg19	0.535477	3.33756e-05
cg16007231	N_Shelf	PEG3;PEG3;ZIM2;ZIM2;ZIM2;PEG3;PEG3	5'UTR;5'UTR;5'UTR;5'UTR;5'UTR;5'UTR;5'UTR	chr19	57347498	+	hg19	0.535389	1.39967e-05
cg22212727	OpenSea	LINC01483;LINC01483	TSS200;TSS200	chr17	67589937	+	hg19	0.535385	4.77178e-05
cg19101566	S_Shelf	SLC25A27	Body	chr6	46623767	+	hg19	0.535306	0.00159584
cg25440434	OpenSea	PRDM16;PRDM16	Body;Body	chr1	3267497	+	hg19	0.53528	0.000276027
cg19186966	OpenSea	LINC00669	Body	chr18	36924531	+	hg19	0.535228	1.72946e-05
cg08244371	OpenSea			chr9	88817217	+	hg19	0.535177	6.21689e-05
cg06644256	N_Shore	BRUNOL5	TSS1500	chr19	3224396	-	hg19	0.535142	0.0207848
cg26334888	OpenSea	FAM3D	TSS1500	chr3	58653196	+	hg19	0.535005	1.557e-05
cg10726559	N_Shore	MIR127;RTL1	TSS200;1stExon	chr14	101349284	+	hg19	0.534984	0.0316166
cg13090007	N_Shelf			chr8	142981593	-	hg19	0.534968	0.00394991
cg09062982	OpenSea			chr20	24798714	+	hg19	0.534924	0.000138546
cg16099944	OpenSea			chr6	37548909	+	hg19	0.534878	1.88629e-05
cg14324200	Island	SAMD11	5'UTR	chr1	861317	+	hg19	-0.206528	0.000258758
cg22583702	OpenSea			chr12	53814495	+	hg19	0.534799	1.8798e-05
cg15687869	OpenSea			chr8	1411921	-	hg19	0.534644	0.0074907
cg00187327	N_Shore	MN1	Body	chr22	28191781	-	hg19	0.534634	1.39967e-05
cg07943432	OpenSea			chr7	94518152	+	hg19	0.534613	4.5262e-05
cg21037436	OpenSea			chr3	108943245	+	hg19	0.534328	0.000430497
cg23960088	N_Shore	AMACR;AMACR;AMACR;AMACR;AMACR;AMACR	Body;Body;Body;Body;Body;Body	chr5	34006894	-	hg19	0.534222	0.00323275
cg23081275	OpenSea	TLL1	Body	chr4	166974884	-	hg19	0.534189	0.000529639
cg02194715	OpenSea	RAB11FIP3	Body	chr16	492818	-	hg19	0.534159	0.00212511
cg07101116	OpenSea	LINC01474;LINC01474;LINC01474	Body;Body;Body	chr9	75486850	-	hg19	0.534157	0.0087301
cg11311237	OpenSea	DOCK3	Body	chr3	50899823	-	hg19	0.534134	0.000216671
cg00253058	OpenSea	AKR1C4	Body	chr10	5241574	-	hg19	0.534131	0.00742457
cg15517609	N_Shore	RYR1;RYR1	TSS1500;TSS1500	chr19	38924045	-	hg19	-0.336625	5.26816e-05
cg22111761	OpenSea			chr18	60650250	-	hg19	0.533958	1.557e-05
cg09287096	OpenSea			chr10	86998622	+	hg19	0.53392	0.0121425
cg05859325	OpenSea			chr17	34458957	-	hg19	0.533857	0.00207322
cg14842771	OpenSea	EPHB6	5'UTR	chr7	142558879	+	hg19	0.533783	0.00320832
cg19846154	OpenSea			chr8	74332112	-	hg19	0.533702	0.0115632
cg23612484	Island			chr7	56942324	+	hg19	0.533701	0.00262863
cg04529472	OpenSea	VOPP1;VOPP1	TSS200;Body	chr7	55620588	+	hg19	0.533685	0.000235403
cg08318726	N_Shore	TBX5;TBX5;TBX5	TSS1500;5'UTR;5'UTR	chr12	114844265	-	hg19	0.533603	5.27281e-05
cg21902150	OpenSea	SH3GL2	Body	chr9	17793844	+	hg19	0.533554	0.017716
cg11461557	OpenSea	TLL1;TLL1	Body;Body	chr4	166933910	-	hg19	0.533528	5.75053e-05
cg18849593	OpenSea	FANCC;FANCC;FANCC	Body;Body;Body	chr9	97944237	-	hg19	0.533435	0.000104153
cg23508811	OpenSea	SYT8;SYT8;SYT8;SYT8;SYT8;SYT8;SYT8;SYT8	Body;Body;Body;Body;ExonBnd;ExonBnd;ExonBnd;ExonBnd	chr11	1857196	-	hg19	0.533177	4.39596e-05
cg13779451	OpenSea			chr2	59162656	+	hg19	0.533121	0.000616894
cg10553354	OpenSea	LOC101927640	Body	chr6	112617176	+	hg19	0.533089	4.16561e-05
cg22102082	OpenSea	DLGAP2	Body	chr8	1570956	+	hg19	0.533054	0.00648672
cg23333833	OpenSea	KCNJ15;KCNJ15;KCNJ15;KCNJ15;KCNJ15;KCNJ15;KCNJ15;KCNJ15	5'UTR;5'UTR;5'UTR;5'UTR;5'UTR;5'UTR;5'UTR;5'UTR	chr21	39649500	+	hg19	0.533022	0.00298839
cg10917593	OpenSea	MAML2	Body	chr11	96065862	+	hg19	0.533014	0.00189065
cg07337025	OpenSea	PCCB	Body	chr3	135996211	+	hg19	0.532821	0.000235428
cg24466873	Island	NBLA00301	Body	chr4	174460053	+	hg19	0.53271	7.67294e-05
cg03528730	OpenSea	SEL1L3;SEL1L3;SEL1L3	Body;Body;Body	chr4	25793993	+	hg19	0.532691	8.32436e-05
cg00463957	OpenSea	PARN;PARN	Body;Body	chr16	14583487	+	hg19	0.532641	0.00325779
cg10050262	S_Shelf			chr11	32357869	+	hg19	0.532609	0.00358407
cg04271735	OpenSea	ITIH6	TSS200	chrX	54824694	-	hg19	-0.234693	5.30201e-05
cg05729577	S_Shore	BRUNOL4;BRUNOL4;BRUNOL4;BRUNOL4	3'UTR;3'UTR;3'UTR;3'UTR	chr18	34825484	+	hg19	0.532546	0.011764
cg13575339	S_Shore	VSX2	Body	chr14	74708313	+	hg19	0.5325	0.0146319
cg21146537	N_Shore	TOM1;TOM1;TOM1;TOM1;TOM1;TOM1;TOM1	TSS1500;TSS1500;TSS1500;5'UTR;1stExon;TSS1500;TSS1500	chr22	35695301	-	hg19	0.532495	0.00265941
cg26790663	N_Shelf	PTPRN2;PTPRN2;PTPRN2	Body;Body;Body	chr7	158107269	-	hg19	0.532483	0.000122941
cg06672804	OpenSea	LINC01177	TSS1500	chr16	9539790	+	hg19	0.532427	0.00842305
cg16959486	OpenSea	MOBP	Body	chr3	39563230	+	hg19	0.532325	0.00032099
cg24677321	OpenSea			chr3	25116377	-	hg19	0.532304	0.0105923
cg02785501	OpenSea			chr10	133377079	-	hg19	0.532294	0.00642878
cg24823310	OpenSea	ZNF732	TSS1500	chr4	290421	-	hg19	0.53219	0.00142291
cg16854616	OpenSea			chr11	36967331	+	hg19	0.532162	0.00531531
cg23116684	Island	CELF2;CELF2;CELF2;CELF2;CELF2;CELF2;CELF2;CELF2	5'UTR;5'UTR;ExonBnd;ExonBnd;ExonBnd;ExonBnd;Body;Body	chr10	11207452	+	hg19	0.532019	0.000861421
cg00720747	N_Shore			chr16	4363832	+	hg19	0.532004	0.0108153
cg15569739	OpenSea	TTN;TTN;TTN;TTN;TTN;TTN;TTN;TTN;TTN;MIR548N	ExonBnd;ExonBnd;ExonBnd;Body;Body;Body;Body;Body;Body;Body	chr2	179516621	-	hg19	0.531933	0.00475702
cg09703142	OpenSea	FMN2;FMN2	Body;Body	chr1	240491089	+	hg19	0.531897	0.0499956
cg12652229	OpenSea	ZFPM2	Body	chr8	106681580	-	hg19	0.53182	1.95622e-05
cg17503663	Island	SNURF;SNRPN;SNURF;SNRPN;SNRPN;SNRPN;SNRPN;SNRPN	1stExon;1stExon;1stExon;5'UTR;5'UTR;5'UTR;5'UTR;5'UTR	chr15	25200202	-	hg19	0.531686	0.000469946
cg25079802	OpenSea			chr20	52351096	-	hg19	0.531523	0.000404164
cg18601334	N_Shelf	COL23A1	Body	chr5	177725929	-	hg19	0.531446	2.81167e-05
cg15707816	OpenSea	LRRFIP2;LRRFIP2;LRRFIP2;LRRFIP2	Body;Body;Body;Body	chr3	37169149	+	hg19	0.531435	0.038952
cg26321366	N_Shore	DLGAP2	5'UTR	chr8	1496347	-	hg19	0.531318	0.000370924
cg15896796	OpenSea	RASSF6;RASSF6;RASSF6;RASSF6	Body;Body;Body;Body	chr4	74459396	+	hg19	0.531303	0.00517931
cg14482811	N_Shelf	LCN8	TSS200	chr9	139652837	-	hg19	0.53129	0.0016609
cg07094987	OpenSea	FAM155A	Body	chr13	107865374	-	hg19	0.531244	2.25739e-05
cg05190233	OpenSea			chr4	188824073	-	hg19	0.531205	0.00245599
cg25955359	N_Shore	C3orf15	TSS1500	chr3	119421614	-	hg19	0.53118	0.00744298
cg21700394	OpenSea	RARB;RARB	TSS1500;Body	chr3	25381579	+	hg19	0.531179	0.00489157
cg00828332	OpenSea			chr2	190363087	+	hg19	0.531019	0.000842226
cg12148774	S_Shore	ACTL9	TSS1500	chr19	8810115	+	hg19	0.531012	0.000217145
cg24716416	OpenSea			chr4	188736112	+	hg19	0.530996	1.39197e-05
cg13657983	OpenSea			chr5	73405407	-	hg19	0.530888	0.000173817
cg10728271	N_Shore	GNA11	Body	chr19	3108685	-	hg19	0.53087	1.557e-05
cg15800282	OpenSea	ACY3	5'UTR	chr11	67415829	-	hg19	0.530706	1.99287e-05
cg16814023	S_Shore	SELK	TSS1500	chr3	53926598	-	hg19	-0.309794	5.43999e-05
cg00180684	OpenSea			chr6	164241413	+	hg19	0.530526	0.00107998
cg00662775	Island	TCEAL4;TCEAL4;TCEAL4;TCEAL4;TCEAL4;TCEAL4;TCEAL4;TCEAL4;TCEAL4;TCEAL4;TCEAL4;TCEAL4;TCEAL4	Body;1stExon;1stExon;1stExon;1stExon;1stExon;1stExon;5'UTR;5'UTR;5'UTR;5'UTR;5'UTR;5'UTR	chrX	102840435	-	hg19	0.530462	0.000247711
cg08656056	OpenSea			chr2	202925175	+	hg19	0.530327	0.000233069
cg08507588	OpenSea	PARD3;PARD3;PARD3;PARD3;PARD3;PARD3;PARD3;PARD3;PARD3;PARD3;PARD3	Body;Body;Body;Body;Body;Body;Body;Body;Body;Body;Body	chr10	34811591	+	hg19	0.530283	0.0071198
cg14711543	OpenSea	TCEAL2	TSS200	chrX	101380592	-	hg19	0.530248	8.86059e-05
cg03604774	OpenSea			chr1	27849102	-	hg19	0.530199	0.00179147
cg07461115	OpenSea	TMPRSS11E	Body	chr4	69317942	-	hg19	0.530144	0.000329914
cg15298793	OpenSea			chr10	36730722	-	hg19	0.530118	1.39967e-05
cg26917608	OpenSea			chr18	8451539	-	hg19	0.530062	0.000275817
cg18340614	OpenSea			chr9	32627969	+	hg19	0.529857	0.000253977
cg18278790	S_Shore	EPN1;EPN1;EPN1	5'UTR;5'UTR;TSS200	chr19	56187851	-	hg19	0.52982	2.79035e-05
cg13130934	OpenSea	SNORD115-21;SNORD115-20;SNORD115-15	TSS1500;TSS1500;TSS1500	chr15	25449922	-	hg19	0.529786	5.49007e-05
cg24834960	OpenSea	SREK1;SREK1;SREK1	Body;Body;Body	chr5	65459191	-	hg19	0.529649	0.000273254
cg22746584	OpenSea	IL20RB	TSS200	chr3	136676672	+	hg19	0.529549	4.81034e-05
cg05001777	N_Shore	RAB4A;RAB4A;RAB4A	TSS1500;TSS1500;TSS1500	chr1	229406280	-	hg19	0.529493	0.000264811
cg25340466	N_Shore			chr3	27770059	-	hg19	0.529293	1.39967e-05
cg07406049	OpenSea	DTHD1;DTHD1	Body;Body	chr4	36317057	+	hg19	0.529235	0.000110709
cg19092168	Island			chr19	57149467	+	hg19	0.529216	1.99171e-05
cg12308770	OpenSea			chr5	20615052	-	hg19	0.529048	0.000157557
cg05938197	OpenSea	HESRG;CACNA2D3	TSS1500;Body	chr3	54674405	+	hg19	-0.505314	5.5527e-05
cg19731194	OpenSea			chr1	10887875	+	hg19	0.52888	0.00437205
cg26855689	N_Shore	HGS	3'UTR	chr17	79668668	+	hg19	0.528726	0.0197483
cg05149231	OpenSea	SGCG	TSS1500	chr13	23753575	-	hg19	0.528518	7.52351e-05
cg00577510	OpenSea	GDNF-AS1;GDNF-AS1	TSS1500;Body	chr5	37868556	-	hg19	0.528364	0.00108595
cg15399941	OpenSea			chr12	94528538	+	hg19	0.528279	0.00107974
cg27275022	OpenSea	STAMBP;STAMBP;STAMBP	Body;Body;Body	chr2	74066962	-	hg19	0.528246	1.621e-05
cg09741935	OpenSea			chr8	128149826	+	hg19	0.528221	6.07286e-05
cg21843412	N_Shelf	FAM135B	5'UTR	chr8	139505082	+	hg19	0.528181	0.00417187
cg00523547	OpenSea	STARD13;STARD13;STARD13;STARD13	5'UTR;5'UTR;Body;Body	chr13	33766229	-	hg19	0.528172	4.57096e-05
cg24099725	OpenSea	LOC102723778	TSS1500	chr4	31171580	-	hg19	0.528096	0.000132443
cg07819160	Island	MPST;MPST;MPST;MPST	Body;Body;Body;Body	chr22	37420328	+	hg19	0.528061	2.0892e-05
cg23885131	OpenSea	RNF41;RNF41;RNF41	Body;Body;Body	chr12	56600379	+	hg19	0.527978	0.000159751
cg20989855	OpenSea	KCNIP4;KCNIP4;KCNIP4;KCNIP4	Body;Body;5'UTR;5'UTR	chr4	20985927	-	hg19	0.527973	3.72601e-05
cg22057816	OpenSea	ZIM3;ZIM3	5'UTR;1stExon	chr19	57656367	-	hg19	0.527909	0.00643504
cg16243079	OpenSea			chr7	142428294	-	hg19	0.527809	0.000118999
cg06625730	OpenSea	POLR3F	Body	chr20	18456304	+	hg19	0.527753	0.00610826
cg22041307	OpenSea	SLC37A1	Body	chr21	43973895	+	hg19	0.527702	1.38687e-05
cg23409074	S_Shore	CRH	TSS200	chr8	67090798	+	hg19	0.527701	0.000416064
cg13981184	OpenSea			chr13	48701567	+	hg19	0.527687	2.0892e-05
cg00737506	OpenSea	LOC101928694;LIPC	Body;Body	chr15	58731317	+	hg19	0.527656	0.000334511
cg25678095	OpenSea	KAT6A;KAT6A	Body;Body	chr8	41833374	-	hg19	0.527616	2.69256e-05
cg05454731	OpenSea			chr13	86633502	+	hg19	0.527516	0.00297246
cg02789991	OpenSea	CDH13;CDH13;CDH13;CDH13;CDH13;CDH13	5'UTR;Body;Body;Body;Body;Body	chr16	83186493	+	hg19	0.527516	0.00128051
cg20458277	Island			chr8	1053508	-	hg19	0.527501	0.000237061
cg08757123	OpenSea			chr6	145812384	+	hg19	0.5275	0.000114093
cg14733356	S_Shore	DNAJC19;DNAJC19;DNAJC19;DNAJC19;DNAJC19	TSS1500;TSS1500;TSS1500;TSS1500;TSS1500	chr3	180708953	+	hg19	0.527463	0.00189144
cg04373379	N_Shelf	SLFN12L	Body	chr17	33810868	-	hg19	0.527419	0.000129645
cg09485757	OpenSea	ZNF679	5'UTR	chr7	63708393	-	hg19	0.527328	0.000724585
cg14142973	OpenSea	CADPS;CADPS;CADPS	Body;Body;Body	chr3	62479121	+	hg19	0.527302	0.0002756
cg09236284	N_Shore	TAC1;TAC1;TAC1;TAC1	TSS200;TSS200;TSS200;TSS200	chr7	97361114	-	hg19	0.527267	0.00623129
cg03613077	S_Shore	RGS7	TSS1500	chr1	241520904	+	hg19	0.527247	0.0107914
cg22951222	OpenSea	PIK3R4	Body	chr3	130445686	+	hg19	0.527208	0.0141478
cg21821935	OpenSea	GAREM;GAREM	Body;Body	chr18	29960742	-	hg19	0.52715	0.00177594
cg09911585	S_Shore			chr19	38308749	+	hg19	0.527059	2.98858e-05
cg07678266	OpenSea	GLT1D1	Body	chr12	129444630	-	hg19	0.527038	0.00357717
cg16227022	OpenSea			chr4	189898680	-	hg19	0.527018	0.00243258
cg10356397	OpenSea	GBE1	Body	chr3	81631186	-	hg19	0.526988	0.00203483
cg20764212	OpenSea	PPP2R2C;PPP2R2C	Body;Body	chr4	6331035	-	hg19	0.526979	0.000789113
cg05774698	OpenSea	HIBADH	Body	chr7	27681678	+	hg19	0.526972	0.00043108
cg27383607	OpenSea			chr1	231036920	-	hg19	0.526898	0.000350933
cg05937573	OpenSea	ARHGAP32	TSS1500	chr11	129062328	+	hg19	0.526874	0.00936091
cg01703997	OpenSea	OR10G2	TSS1500	chr14	22103310	+	hg19	0.526868	0.0126903
cg03314530	OpenSea	OPCML	Body	chr11	132985310	+	hg19	0.526825	0.00111531
cg06748956	N_Shore	LRRC47	Body	chr1	3702204	+	hg19	0.526765	1.59962e-05
cg16002908	OpenSea	CPXM2	Body	chr10	125539687	+	hg19	0.526748	0.00896636
cg27620455	OpenSea	SYT8	Body	chr11	1858194	+	hg19	0.526692	2.55326e-05
cg15981092	Island	UNC5D	Body	chr8	35094001	+	hg19	0.526644	0.00364317
cg25111007	OpenSea	CNGA2	3'UTR	chrX	150913340	+	hg19	0.526621	0.00193415
cg12738151	OpenSea	ATP8A2	Body	chr13	25984750	-	hg19	0.526548	0.0270295
cg02656222	OpenSea			chr10	103861183	+	hg19	0.526522	3.74302e-05
cg04688351	N_Shore	PAX3;PAX3;PAX3;PAX3;PAX3;PAX3	Body;Body;Body;Body;Body;Body	chr2	223154140	-	hg19	0.526467	0.000572233
cg14676451	OpenSea			chr4	159189949	+	hg19	0.526456	0.00227224
cg02318796	S_Shelf			chr13	31251136	-	hg19	0.526453	0.0252015
cg24792692	OpenSea	FAM173B	Body	chr5	10229929	+	hg19	0.526427	0.000113409
cg21967134	OpenSea	C10orf67	Body	chr10	23632540	-	hg19	0.526208	0.00142393
cg11809139	N_Shore	BTG1;C12orf79;C12orf79;C12orf79;C12orf79	3'UTR;TSS1500;TSS1500;TSS1500;TSS1500	chr12	92537451	-	hg19	0.526196	0.000380278
cg09765815	OpenSea	KLHDC4	Body	chr16	87778876	+	hg19	0.526095	0.000193162
cg25043403	N_Shelf	CMBL	5'UTR	chr5	10305291	-	hg19	0.526094	8.49494e-05
cg12795475	OpenSea	SVEP1	Body	chr9	113313376	+	hg19	0.526077	0.00282819
cg14005725	OpenSea	SH3GL2	Body	chr9	17666974	+	hg19	0.526045	0.0237203
cg06639332	Island	C13orf36;C13orf36	5'UTR;1stExon	chr13	37248305	+	hg19	0.526037	4.58013e-05
cg02226934	N_Shelf	MTNR1A	Body	chr4	187473490	-	hg19	0.526026	0.00581895
cg05157492	S_Shore	CLIC1;DDAH2	Body;TSS1500	chr6	31698734	+	hg19	0.526022	0.00235437
cg14911395	Island	SEMA3B;SEMA3B	Body;Body	chr3	50311213	+	hg19	0.526016	0.00281172
cg27289770	OpenSea			chr19	44263735	+	hg19	0.525976	7.19717e-05
cg08726999	OpenSea	C12orf43	3'UTR	chr12	121441714	-	hg19	0.525916	0.0012142
cg25673668	S_Shore			chr8	895601	+	hg19	0.525884	0.00317438
cg01107316	OpenSea	RBM47;RBM47	5'UTR;5'UTR	chr4	40485330	-	hg19	0.525856	9.83913e-05
cg09937950	OpenSea	RELN;RELN;RELN;RELN	ExonBnd;ExonBnd;Body;Body	chr7	103197424	-	hg19	0.525537	1.72927e-05
cg24814526	OpenSea	DLGAP2-AS1;DLGAP2;DLGAP2	Body;Body;Body	chr8	1540414	-	hg19	0.525521	0.000176389
cg05250467	N_Shore	MIR124-2HG;MIR124-2HG	TSS1500;TSS1500	chr8	65284670	-	hg19	0.525503	0.00253859
cg07287293	S_Shelf	C11orf63;C11orf63	Body;Body	chr11	122756770	-	hg19	0.525434	0.000655052
cg05848839	OpenSea	GDPD1;GDPD1;GDPD1	Body;Body;Body	chr17	57334565	+	hg19	0.525405	0.0179041
cg18313340	Island			chr13	112760898	-	hg19	0.525336	0.00103997
cg02682255	OpenSea	ESF1;ESF1	Body;Body	chr20	13753052	-	hg19	0.525313	0.00204785
cg13636907	OpenSea	MITF;MITF;MITF;MITF;MITF;MITF	Body;Body;Body;Body;Body;Body	chr3	69990481	+	hg19	0.525282	0.00190095
cg13151547	OpenSea	TMEM132D	Body	chr12	130064554	+	hg19	0.525276	0.000539851
cg14932454	OpenSea			chr9	135573651	+	hg19	0.52522	0.000125633
cg17143696	OpenSea			chr6	28737555	-	hg19	0.525121	0.00700173
cg03669147	N_Shore	FGF20	Body	chr8	16857578	-	hg19	0.525103	5.53586e-05
cg25564556	OpenSea	SIGLEC15	Body	chr18	43408983	-	hg19	0.525002	8.81736e-05
cg02061858	OpenSea	SLC39A12;SLC39A12;SLC39A12;SLC39A12	Body;Body;Body;Body	chr10	18273605	+	hg19	0.524925	0.00124042
cg25120000	OpenSea	GALNT12	Body	chr9	101611363	-	hg19	0.524865	0.0121947
cg12607121	S_Shore	LHFPL4	TSS1500	chr3	9596214	-	hg19	0.524808	0.00454601
cg21606928	Island			chr13	23501122	-	hg19	0.524796	0.00155403
cg15267295	OpenSea	KIAA1644	3'UTR	chr22	44641479	-	hg19	0.524676	0.0119436
cg23699700	Island	SMAD7	Body	chr18	46476108	-	hg19	-0.206584	0.00780113
cg00295382	N_Shore	MYCL1;MYCL1	Body;Body	chr1	40364870	+	hg19	0.524631	0.00265632
cg06091210	OpenSea			chr4	82181899	+	hg19	0.524609	0.000791468
cg15605362	OpenSea			chr8	88986054	+	hg19	0.524543	0.0175295
cg27029512	OpenSea			chr13	103636247	+	hg19	0.524443	1.37124e-05
cg04227118	OpenSea			chr3	188844210	+	hg19	0.52441	4.49016e-05
cg07132736	Island	PABPC5;PABPC5;PABPC5-AS1	1stExon;5'UTR;Body	chrX	90689794	+	hg19	0.524402	0.0421329
cg00579955	OpenSea			chr4	55198258	-	hg19	0.524298	0.00128504
cg03620587	OpenSea	MTUS1;MTUS1	Body;Body	chr8	17612236	-	hg19	0.524287	1.95608e-05
cg10431499	OpenSea			chr10	2393904	+	hg19	0.524273	7.06871e-05
cg03078743	OpenSea			chr11	3870860	-	hg19	0.524182	0.000251561
cg18563571	Island	LOC283856;GNAO1;GNAO1;GNAO1;GNAO1	TSS1500;5'UTR;5'UTR;1stExon;1stExon	chr16	56225885	+	hg19	-0.206848	0.000960066
cg21531040	Island			chr14	106743603	-	hg19	0.524139	0.000521949
cg24517323	Island	NEURL4;NEURL4	Body;Body	chr17	7227564	+	hg19	0.524077	0.000654545
cg23133011	N_Shore			chr11	122847242	+	hg19	0.524056	0.047078
cg27141044	S_Shore			chr10	2358766	-	hg19	0.524002	3.80493e-05
cg12780453	OpenSea			chr11	130611038	+	hg19	0.523996	0.00199539
cg05539750	OpenSea	CDH13;CDH13;CDH13;CDH13;CDH13;CDH13;LOC101928446	5'UTR;Body;Body;Body;Body;Body;Body	chr16	82829935	-	hg19	0.523992	0.000173619
cg25571908	OpenSea	NEO1;NEO1;NEO1;NEO1;NEO1;NEO1	ExonBnd;ExonBnd;ExonBnd;Body;Body;Body	chr15	73536689	+	hg19	0.523978	3.6039e-05
cg13430430	OpenSea	EGFLAM;EGFLAM	Body;Body	chr5	38360588	-	hg19	0.523968	0.000980373
cg26619296	Island	ADARB2	Body	chr10	1585286	-	hg19	0.523876	0.0007639
cg13206238	OpenSea	TEX9;TEX9;MNS1	3'UTR;3'UTR;Body	chr15	56726442	-	hg19	0.523824	0.00355973
cg09411876	OpenSea	DLG2	Body	chr11	85236929	+	hg19	0.523802	0.0142955
cg13239004	OpenSea	SNX7;SNX7;SNX7	Body;Body;Body	chr1	99214559	+	hg19	0.523788	2.23249e-05
cg14103335	OpenSea	TOMM20L	Body	chr14	58868504	-	hg19	0.523609	0.000899509
cg05355331	OpenSea			chr7	94326650	-	hg19	0.523535	0.000706855
cg20348747	OpenSea			chr3	23113372	+	hg19	0.523525	0.000109991
cg10278762	OpenSea			chr8	15274480	+	hg19	0.523523	4.52102e-05
cg07498013	N_Shore			chr19	22123504	-	hg19	0.523472	0.0053289
cg10327526	OpenSea			chr2	2674026	+	hg19	0.523424	0.000215265
cg09696560	OpenSea	MAP3K13	Body	chr3	185178617	-	hg19	0.523217	1.39967e-05
cg09015231	OpenSea			chr21	29326789	+	hg19	0.523135	0.0371185
cg06413426	OpenSea	CUX2	Body	chr12	111710139	+	hg19	0.523105	0.000270401
cg11926510	Island	AJAP1;AJAP1	Body;Body	chr1	4832380	+	hg19	0.523088	0.00217473
cg16991868	S_Shore	GPATCH3	TSS1500	chr1	27227383	+	hg19	0.523058	1.75866e-05
cg08077269	OpenSea	PTCH2;PTCH2	Body;Body	chr1	45301514	-	hg19	0.522973	1.72927e-05
cg22338356	OpenSea	PRKDC;PRKDC	Body;Body	chr8	48739161	-	hg19	0.522861	9.09075e-05
cg03238797	Island	ADAMTS18;ADAMTS18	1stExon;5'UTR	chr16	77468893	-	hg19	0.522821	0.0249209
cg02442305	N_Shore	ASCC1;C10orf104	5'UTR;TSS1500	chr10	73975286	+	hg19	-0.269995	5.62262e-05
cg19566774	OpenSea	FAM71D	TSS200	chr14	67656082	+	hg19	0.522697	1.39233e-05
cg25688993	OpenSea	SNRPA1	Body	chr15	101829405	+	hg19	0.522581	2.0892e-05
cg21447717	S_Shelf			chr3	197228950	+	hg19	0.522578	0.000239005
cg20675253	OpenSea			chr5	125674894	-	hg19	0.522427	2.17718e-05
cg02196044	OpenSea	PRKCA	Body	chr17	64671629	+	hg19	0.522401	0.000188772
cg11828820	N_Shore	ZSCAN20	TSS1500	chr1	33937646	-	hg19	-0.581573	5.64192e-05
cg05825578	OpenSea			chr19	52351246	+	hg19	0.52229	1.39967e-05
cg12117018	OpenSea	STRADA;STRADA;STRADA;STRADA;STRADA;STRADA	Body;Body;Body;Body;Body;5'UTR	chr17	61791586	+	hg19	0.522178	0.00237946
cg06089089	OpenSea			chr19	58313870	-	hg19	0.522158	2.63799e-05
cg22617167	OpenSea			chr16	49327462	-	hg19	0.522077	0.000150084
cg10538275	OpenSea			chr14	99786226	+	hg19	0.522034	0.000393561
cg12056501	OpenSea	TRPV6	Body	chr7	142576211	-	hg19	0.522034	0.00132797
cg25373430	OpenSea	GJB5	TSS200	chr1	35220531	-	hg19	0.52184	2.02879e-05
cg19064195	OpenSea	TSSK1B;MCC	1stExon;Body	chr5	112770361	-	hg19	0.52184	0.00052838
cg04760571	N_Shelf			chr8	74194221	-	hg19	0.521701	0.00100242
cg25150773	OpenSea	MAP6	Body	chr11	75308706	+	hg19	0.521629	0.00047672
cg09355175	OpenSea	DGKD;DGKD	Body;Body	chr2	234358080	+	hg19	0.521578	0.000589183
cg04451699	OpenSea			chr8	88987459	+	hg19	0.521564	0.0105253
cg13794246	OpenSea			chr9	16137672	-	hg19	0.521509	0.000586974
cg27554518	OpenSea	FAM155A	Body	chr13	108234701	+	hg19	0.521504	0.000306241
cg14540387	Island	BCL2L10	Body	chr15	52404232	+	hg19	-0.206868	0.000287651
cg14948173	OpenSea			chr10	55213219	+	hg19	0.521433	4.58013e-05
cg06392589	OpenSea	IL20RB;IL20RB	1stExon;5'UTR	chr3	136676846	+	hg19	0.521421	1.42864e-05
cg23599408	OpenSea	AKAP9;AKAP9	Body;Body	chr7	91624890	-	hg19	0.521384	0.00933443
cg10220843	OpenSea	KCNJ16;KCNJ16;KCNJ16;KCNJ16;KCNJ16;KCNJ16;KCNJ16;KCNJ16	5'UTR;5'UTR;5'UTR;5'UTR;5'UTR;5'UTR;5'UTR;5'UTR	chr17	68123523	+	hg19	0.52121	0.000184477
cg12086014	N_Shore			chr8	1103183	+	hg19	0.521135	0.0173373
cg14827740	OpenSea	ACCN1;ACCN1	Body;Body	chr17	31543249	-	hg19	0.521118	0.0246701
cg24114184	OpenSea	PTPRZ1;PTPRZ1;PTPRZ1	Body;Body;Body	chr7	121651092	+	hg19	0.52105	0.012144
cg21123835	OpenSea	TTN;TTN;TTN;TTN;TTN;TTN;TTN;TTN;TTN;TTN;TTN;TTN;TTN;TTN	ExonBnd;ExonBnd;ExonBnd;ExonBnd;ExonBnd;ExonBnd;ExonBnd;Body;Body;Body;Body;Body;Body;Body	chr2	179623903	-	hg19	0.520985	0.0189908
cg16363189	OpenSea	SCAF8;SCAF8;SCAF8;SCAF8;SCAF8	Body;Body;Body;Body;Body	chr6	155126287	-	hg19	0.520828	0.000452551
cg24078641	OpenSea			chr18	45329607	-	hg19	0.520783	1.40128e-05
cg03084995	OpenSea	LZTS1-AS1	Body	chr8	20147653	+	hg19	0.520765	0.000592009
cg03244736	OpenSea	IL13RA2	TSS1500	chrX	114252923	-	hg19	0.520755	0.00103598
cg21665431	OpenSea			chr8	11645640	+	hg19	0.520673	0.000370924
cg01149537	OpenSea	KRTAP15-1	TSS1500	chr21	31812310	+	hg19	0.520559	4.56744e-05
cg08067695	N_Shore	PCDHGA5;PCDHGA5;PCDHGA1;PCDHGA2;PCDHGA3;PCDHGB1;PCDHGA4;PCDHGB2	TSS200;TSS200;Body;Body;Body;Body;Body;Body	chr5	140743791	+	hg19	0.5205	1.38687e-05
cg15981071	S_Shore	ANKRD34C-AS1;ANKRD34C	TSS200;5'UTR	chr15	79576432	+	hg19	0.520452	2.69256e-05
cg17214499	OpenSea	RELN;RELN	Body;Body	chr7	103197268	+	hg19	0.520384	0.00173029
cg23049468	OpenSea	CLEC9A;LOC102724020	TSS1500;Body	chr12	10182372	-	hg19	0.520366	3.26071e-05
cg25158958	OpenSea	DMXL2;DMXL2;DMXL2	Body;Body;Body	chr15	51791854	-	hg19	0.52034	3.10242e-05
cg21620953	OpenSea			chr5	164028270	+	hg19	0.520329	0.0264836
cg15109556	OpenSea	SHROOM3	Body	chr4	77432061	-	hg19	0.520292	0.0032121
cg09836210	OpenSea	PLCXD2;PLCXD2	Body;Body	chr3	111436353	-	hg19	0.520243	0.000265293
cg09506963	N_Shelf			chr8	68862516	-	hg19	0.520221	0.000124723
cg12537064	OpenSea	GNPTAB	Body	chr12	102153578	-	hg19	0.519986	0.00024909
cg12987775	OpenSea	NRXN3;NRXN3	Body;Body	chr14	79225031	-	hg19	0.519959	0.00182555
cg06166885	S_Shore	2001-03-01	TSS1500	chr4	165305815	+	hg19	0.519941	0.000909256
cg22313466	OpenSea	DTD1	Body	chr20	18612696	+	hg19	0.519911	0.00122139
cg09991992	OpenSea	TUSC7	TSS200	chr3	116428553	-	hg19	0.519886	0.00297202
cg20947377	N_Shore	PTPRZ1	TSS1500	chr7	121512781	+	hg19	-0.364402	5.74674e-05
cg26041569	OpenSea			chr8	35685207	+	hg19	0.519867	3.13744e-05
cg08975197	OpenSea	RAB3IP;RAB3IP;RAB3IP;RAB3IP;RAB3IP	Body;Body;5'UTR;Body;Body	chr12	70173946	+	hg19	0.519844	8.14252e-05
cg04398581	S_Shore	KHDRBS2	TSS1500	chr6	62996627	-	hg19	0.519789	0.000894651
cg18852137	OpenSea	STON1-GTF2A1L;STON1;STON1	5'UTR;5'UTR;5'UTR	chr2	48793873	-	hg19	0.519779	5.12335e-05
cg22360496	OpenSea			chr4	34513799	+	hg19	0.519724	0.00110062
cg23671001	OpenSea			chr16	82545958	-	hg19	0.519627	0.00014123
cg20815302	OpenSea	A1CF;A1CF;A1CF;A1CF;A1CF;A1CF	5'UTR;5'UTR;5'UTR;5'UTR;5'UTR;5'UTR	chr10	52643545	+	hg19	0.519625	0.00102936
cg22378085	OpenSea	TNFAIP6;LOC101929319	TSS1500;Body	chr2	152213819	-	hg19	0.519474	8.62757e-05
cg26646117	OpenSea			chr8	8783632	+	hg19	0.519417	0.00182907
cg12912139	OpenSea			chr11	111300077	+	hg19	0.519369	0.000397022
cg07072594	OpenSea	PCDH7;PCDH7	Body;Body	chr4	30951665	+	hg19	0.519332	0.000494071
cg11668923	Island	ADAM12;ADAM12;ADAM12;ADAM12	1stExon;5'UTR;5'UTR;1stExon	chr10	128076936	+	hg19	-0.206918	0.00639006
cg11480278	N_Shore	RPH3AL	Body	chr17	83580	-	hg19	0.519274	0.000242863
cg23537145	OpenSea	BICC1	Body	chr10	60350037	-	hg19	0.519253	0.000109719
cg06725695	OpenSea	MAN2A1	Body	chr5	109155778	-	hg19	0.51923	7.42783e-05
cg09425333	S_Shore			chr16	22174091	+	hg19	0.519216	0.00572478
cg02567505	OpenSea			chr8	2146334	-	hg19	0.519206	2.54441e-05
cg06555887	OpenSea	HSD17B2	Body	chr16	82069450	-	hg19	0.519056	0.000481302
cg11357369	OpenSea			chr6	164506268	+	hg19	0.519005	0.0044049
cg08172505	OpenSea			chr3	25884181	+	hg19	0.51897	0.00281636
cg18323768	S_Shore			chr8	24858943	-	hg19	0.518963	5.94857e-05
cg12884406	OpenSea	COL11A1;COL11A1;COL11A1;COL11A1;COL11A1;COL11A1;COL11A1;COL11A1	5'UTR;5'UTR;1stExon;5'UTR;1stExon;1stExon;5'UTR;1stExon	chr1	103573989	+	hg19	0.51895	4.90929e-05
cg14603453	N_Shore	KIF5C	TSS1500	chr2	149631830	-	hg19	0.518944	0.00881292
cg13052068	OpenSea	NTM;NTM;NTM	3'UTR;3'UTR;3'UTR	chr11	132205477	-	hg19	0.518938	1.78096e-05
cg25785397	S_Shore			chr2	662770	+	hg19	0.518911	0.00136078
cg01936649	OpenSea			chr6	164062746	+	hg19	0.518902	0.000111244
cg26735980	OpenSea	CDH13	Body	chr16	83195465	-	hg19	0.518901	0.000664488
cg09587557	OpenSea	KIAA1407	Body	chr3	113685231	-	hg19	0.518824	0.000100177
cg11466832	N_Shore	LPIN1	TSS1500	chr2	11885560	-	hg19	0.518774	0.000638694
cg04277097	OpenSea	PRDM16;PRDM16	Body;Body	chr1	3089192	+	hg19	0.518751	0.000273091
cg24035746	OpenSea	METTL20	5'UTR	chr12	31804122	+	hg19	0.518557	0.000391352
cg02904522	OpenSea			chr20	22902372	-	hg19	0.518521	0.0232301
cg00112163	OpenSea	ZNF177;ZNF177;ZNF559-ZNF177;ZNF559-ZNF177	Body;Body;Body;3'UTR	chr19	9492169	+	hg19	0.518501	1.56415e-05
cg08627531	OpenSea			chr8	127009867	+	hg19	0.51847	0.000125625
cg14472551	OpenSea	C11orf41	TSS1500	chr11	33563060	-	hg19	-0.240496	5.82026e-05
cg15293797	OpenSea	GUCY1A2;GUCY1A2	3'UTR;3'UTR	chr11	106551418	+	hg19	0.518315	0.000116212
cg00184826	OpenSea			chr7	28312246	+	hg19	0.518312	1.39967e-05
cg01763463	OpenSea	PCAT18	Body	chr18	24270091	+	hg19	0.518308	0.00112137
cg18163364	N_Shelf	MIR377	TSS200	chr14	101528320	-	hg19	0.518275	0.00264426
cg08211738	S_Shore	TCEB3B;KATNAL2	TSS1500;5'UTR	chr18	44562525	+	hg19	0.518161	0.0032256
cg06765956	N_Shore			chr14	42074886	-	hg19	0.518151	0.00230607
cg17054916	OpenSea	ZNF493;ZNF493;ZNF493	TSS1500;TSS1500;TSS1500	chr19	21578521	-	hg19	0.518144	0.000229852
cg05572507	OpenSea	RCAN1;RCAN1;RCAN1;RCAN1;RCAN1;RCAN1;RCAN1	5'UTR;Body;Body;5'UTR;Body;Body;5'UTR	chr21	35896714	+	hg19	0.518108	0.000165928
cg02999390	OpenSea			chr2	98357802	+	hg19	0.518	0.00317882
cg10807560	OpenSea	SLC8A1;SLC8A1;SLC8A1;SLC8A1	1stExon;1stExon;Body;1stExon	chr2	40656665	-	hg19	0.517894	0.00545498
cg22771182	OpenSea			chr11	69403284	+	hg19	0.517869	0.00159318
cg01824466	N_Shore	TP53INP1;TP53INP1	5'UTR;5'UTR	chr8	95959531	+	hg19	0.517843	2.79791e-05
cg01846753	OpenSea	DDX10	Body	chr11	108657344	-	hg19	0.517832	0.000758263
cg15920476	OpenSea	SNRPN;SNRPN;SNRPN;SNRPN	5'UTR;5'UTR;5'UTR;5'UTR	chr15	25154905	-	hg19	0.51783	0.00502187
cg17650091	OpenSea	OR51E2	TSS1500	chr11	4720347	-	hg19	0.517816	0.00583857
cg20383444	OpenSea			chr8	999121	+	hg19	0.517787	0.000193879
cg02197923	OpenSea			chr4	138622842	-	hg19	0.517671	0.000322651
cg09745989	OpenSea	HSD17B4;HSD17B4;HSD17B4;HSD17B4;HSD17B4	5'UTR;5'UTR;Body;Body;Body	chr5	118806711	-	hg19	0.517642	0.000191422
cg16861318	OpenSea	RND1	TSS200	chr12	49259824	+	hg19	-0.449458	5.82078e-05
cg20374823	OpenSea			chr17	26344318	-	hg19	0.517488	0.0306618
cg13636978	OpenSea	TUSC3;TUSC3	Body;Body	chr8	15598297	-	hg19	0.517461	0.00030905
cg03067369	OpenSea	PLAUR;PLAUR;PLAUR;PLAUR	Body;Body;Body;Body	chr19	44166674	+	hg19	0.517459	9.47959e-05
cg18816534	OpenSea	EBF1	Body	chr5	158385443	-	hg19	0.517377	0.00370775
cg01982909	OpenSea	NXPE1	5'UTR	chr11	114422971	-	hg19	0.517351	0.000251889
cg06003801	OpenSea			chr2	150877711	+	hg19	0.517343	0.00047544
cg14431006	Island	BNC1	Body	chr15	83952722	-	hg19	0.517311	0.0055866
cg22312091	OpenSea	TUSC3;TUSC3	Body;Body	chr8	15493443	-	hg19	0.517274	0.00163335
cg26294840	OpenSea			chr15	60122388	+	hg19	0.517246	6.97112e-05
cg21176211	OpenSea			chr2	237828078	-	hg19	0.517246	3.54395e-05
cg00227271	OpenSea			chr6	164006934	+	hg19	0.517169	0.0105065
cg07571734	N_Shore	PRKAG2;PRKAG2	Body;Body	chr7	151479894	-	hg19	0.517137	0.000127976
cg08832639	OpenSea	AGPAT4	Body	chr6	161570250	-	hg19	0.517072	0.00368005
cg07404514	S_Shore	CLIC1;DDAH2	Body;TSS1500	chr6	31698744	+	hg19	0.517055	0.000255703
cg03155496	OpenSea	LOC339788	TSS200	chr2	8117019	+	hg19	0.517052	0.0158
cg21608691	S_Shore	PTPRN2;PTPRN2;PTPRN2	Body;Body;Body	chr7	158111263	+	hg19	0.516968	0.000508165
cg08169875	OpenSea	LRRTM4	Body	chr2	77340582	-	hg19	0.516966	0.00422827
cg12723258	OpenSea	DLC1	Body	chr8	13017523	+	hg19	0.516962	0.0151455
cg10272131	OpenSea	LOC100996338	Body	chr16	54281303	+	hg19	0.516948	8.13694e-05
cg23628350	S_Shelf	FOXK2	3'UTR	chr17	80561982	+	hg19	0.51685	1.39967e-05
cg18021942	OpenSea	KIAA1632	3'UTR	chr18	43430787	-	hg19	0.516809	0.00165829
cg11066004	OpenSea			chr3	106726242	+	hg19	0.516768	0.00916674
cg25741744	OpenSea	ULK4	Body	chr3	41492621	+	hg19	0.516707	4.25557e-05
cg20844383	N_Shore	BMP3	TSS1500	chr4	81951487	+	hg19	0.516593	0.00525151
cg05213722	OpenSea	KCNJ2	5'UTR	chr17	68169851	+	hg19	0.516588	1.39967e-05
cg24826812	N_Shore	DDX26B;DDX26B	5'UTR;1stExon	chrX	134654612	-	hg19	0.516524	0.00138012
cg04097078	Island	SCARF2;SCARF2	Body;Body	chr22	20784542	+	hg19	-0.207087	0.0403826
cg20835412	OpenSea			chr19	12460129	-	hg19	0.516448	0.00434792
cg14285533	N_Shore			chr7	63386328	-	hg19	0.516441	0.000496087
cg26271840	OpenSea	PXMP2	3'UTR	chr12	133281504	-	hg19	0.516425	0.00320239
cg14695024	OpenSea			chr22	49194932	-	hg19	0.516381	1.56415e-05
cg14654613	Island			chr19	23185804	+	hg19	0.516375	1.74054e-05
cg15046142	OpenSea	ACIN1;ACIN1;ACIN1	Body;Body;Body	chr14	23546096	-	hg19	0.51637	0.000451308
cg21678312	OpenSea	PTPRR	TSS200	chr12	71314587	-	hg19	0.516351	0.0178618
cg14048460	OpenSea	PTPRD;PTPRD;PTPRD;PTPRD;PTPRD;PTPRD	Body;Body;Body;Body;Body;Body	chr9	8395204	-	hg19	0.516348	0.0200409
cg20499825	OpenSea	CDK14	Body	chr7	90682867	-	hg19	0.516324	0.000257504
cg06393563	S_Shore	EYA4;EYA4;EYA4	5'UTR;5'UTR;5'UTR	chr6	133564066	-	hg19	0.516292	0.00233102
cg12746557	OpenSea	KCNJ15;KCNJ15;KCNJ15	5'UTR;5'UTR;TSS200	chr21	39644332	+	hg19	0.516268	0.00598378
cg16083291	OpenSea	KCNJ15;KCNJ15;KCNJ15	TSS1500;TSS1500;TSS1500	chr21	39601158	-	hg19	0.51623	0.009054
cg07147989	OpenSea	EPB41L3;EPB41L3;EPB41L3;EPB41L3	Body;Body;Body;Body	chr18	5455880	+	hg19	0.516219	0.00312771
cg07610825	OpenSea	VPS50;VPS50	Body;Body	chr7	92961780	+	hg19	0.516168	0.00149066
cg02678306	S_Shore	DSCAM;DSCAM;DSCAM	TSS1500;TSS1500;TSS1500	chr21	42219579	-	hg19	0.516157	5.74122e-05
cg25887684	Island	RBM4;RBM4;RBM14-RBM4;RBM14-RBM4;RBM4	Body;Body;Body;Body;Body	chr11	66411149	-	hg19	0.516073	0.00204994
cg15306863	Island	DIP2C	Body	chr10	459908	-	hg19	0.51607	0.0272217
cg14712575	OpenSea	PRDM16;PRDM16	Body;Body	chr1	3248373	-	hg19	0.516053	2.37707e-05
cg22886247	OpenSea	ACAA1;ACAA1;ACAA1	Body;Body;Body	chr3	38173448	+	hg19	0.515947	0.000324978
cg03534684	OpenSea			chr1	10447997	-	hg19	0.515939	0.00123121
cg25374944	OpenSea	ADAMTS3	Body	chr4	73419483	-	hg19	0.515933	0.000226283
cg00781691	N_Shore	FAM189A1	Body	chr15	29559712	-	hg19	0.515897	0.000421698
cg24583282	OpenSea	BSPH1	TSS1500	chr19	48495973	+	hg19	0.515856	0.000100318
cg20424182	OpenSea	PCDH7;PCDH7	Body;Body	chr4	30824554	-	hg19	0.515815	0.0336149
cg07936800	OpenSea			chr2	151558015	-	hg19	0.51581	1.66753e-05
cg25874123	OpenSea	MYOM1;MYOM1	TSS200;TSS200	chr18	3220124	-	hg19	0.515719	0.00493645
cg12554476	OpenSea	GP2;GP2;GP2;GP2;GP2;GP2;GP2;GP2	5'UTR;5'UTR;1stExon;5'UTR;1stExon;1stExon;1stExon;5'UTR	chr16	20338808	-	hg19	0.515644	0.00143423
cg19336277	OpenSea	TSHR;TSHR;TSHR	Body;Body;Body	chr14	81533666	+	hg19	0.515618	0.0284714
cg16794609	OpenSea	PHF21A;PHF21A	Body;Body	chr11	46077380	+	hg19	0.515608	0.000482791
cg10496632	OpenSea	C12orf56;C12orf56	Body;Body	chr12	64750972	+	hg19	0.515607	0.00370427
cg03413465	Island	GALNTL6;GALNTL6	1stExon;5'UTR	chr4	172734776	-	hg19	0.515558	0.00119178
cg05413285	OpenSea			chr2	151537993	+	hg19	0.515545	4.04987e-05
cg10827098	OpenSea	KIAA0020	Body	chr9	2808473	-	hg19	0.515468	2.70988e-05
cg21069258	OpenSea	TGFBR2;TGFBR2	Body;Body	chr3	30656010	-	hg19	0.515419	0.0020522
cg10176587	OpenSea			chr4	31508281	+	hg19	0.515394	0.000907295
cg19732708	OpenSea			chr11	108910582	-	hg19	0.515214	0.000349232
cg02569509	OpenSea			chr7	142423070	-	hg19	0.515115	0.0105414
cg01988620	OpenSea			chr8	57500310	-	hg19	0.515101	0.00530859
cg11033697	OpenSea			chr4	177305431	+	hg19	0.515085	6.05577e-05
cg04159420	S_Shore	SORCS3	Body	chr10	106402908	-	hg19	0.514964	0.000317421
cg14967020	OpenSea	PHF21B;PHF21B	3'UTR;3'UTR	chr22	45277475	-	hg19	0.514916	0.000386195
cg15071083	OpenSea			chr18	32523314	-	hg19	0.514891	0.000113173
cg10934670	OpenSea	ARPP21;ARPP21;ARPP21	5'UTR;5'UTR;5'UTR	chr3	35719557	-	hg19	0.514869	0.0286199
cg01855878	N_Shore	SCLY;UBE2F-SCLY	TSS1500;Body	chr2	238968720	+	hg19	0.514868	6.12642e-05
cg21668652	OpenSea	MSI2	Body	chr17	55749538	-	hg19	0.514767	4.10304e-05
cg03433771	OpenSea	ALDH1L1;ALDH1L1;ALDH1L1;ALDH1L1	Body;Body;Body;Body	chr3	125851709	+	hg19	0.514735	0.000475257
cg18418265	OpenSea	MEDAG;TEX26-AS1	Body;Body	chr13	31490680	+	hg19	0.514722	0.00682701
cg06067213	OpenSea	VAPB;VAPB;VAPB	Body;Body;Body	chr20	56982701	-	hg19	0.514635	5.51825e-05
cg06223577	OpenSea	ENPEP	Body	chr4	111440593	+	hg19	0.51449	0.00658357
cg06990739	OpenSea	WDFY4	Body	chr10	50085679	-	hg19	0.514483	0.00107989
cg17179195	N_Shelf	OCA2	Body	chr15	28013234	-	hg19	0.514478	0.00831279
cg05004705	N_Shelf	DNAH5	Body	chr5	13807296	-	hg19	0.514471	6.95894e-05
cg20164021	N_Shore			chr8	1136297	-	hg19	0.514464	5.12384e-05
cg16348470	Island	C1orf94;C1orf94;C1orf94	5'UTR;1stExon;5'UTR	chr1	34642609	-	hg19	0.514441	0.000489463
[truncated: 51,324 more rows]

## Sheet: HyperM islands
Name	Relation_to_Island	UCSC_RefGene_Name	UCSC_RefGene_Group	chr	pos	strand	genome	dif_beta	fdr
cg25037335	S_Shelf			chr8	740043	-	hg19	0.963484	0.00024899
cg17628013	OpenSea			chr8	16773024	-	hg19	0.917946	0.00133393
cg00822451	Island	NYNRIN	Body	chr14	24868585	-	hg19	-0.200797	0.0334827
cg03997458	OpenSea			chr10	125207543	-	hg19	0.893928	0.000199353
cg16328999	OpenSea	SYT8	Body	chr11	1858605	+	hg19	0.888958	1.3592e-05
cg17382990	OpenSea	SYT8	Body	chr11	1857531	-	hg19	0.873194	7.51983e-05
cg18578750	OpenSea			chr17	69413476	+	hg19	0.869286	1.39967e-05
cg02626129	Island	C13orf33;C13orf33	1stExon;5'UTR	chr13	31480646	-	hg19	0.869224	0.000170335
cg12253469	Island	MPST;MPST;MPST;MPST	Body;Body;Body;Body	chr22	37420454	+	hg19	0.867547	0.00284095
cg01414542	OpenSea			chr2	235964896	-	hg19	0.856394	2.41846e-05
cg19923235	OpenSea			chr2	144533820	-	hg19	0.853431	9.57237e-06
cg03456771	N_Shore			chr7	56242072	-	hg19	0.846996	0.0015633
cg15571423	OpenSea	COL29A1;COL29A1	Body;Body	chr3	130158846	-	hg19	0.838616	2.1932e-05
cg08691313	N_Shore	NRSN1	TSS1500	chr6	24125477	-	hg19	0.836889	1.37124e-05
cg23983208	Island	CDH23	Body	chr10	73565812	+	hg19	-0.201075	0.000920596
cg17881452	OpenSea	BNC2	Body	chr9	16449378	-	hg19	0.824804	1.39233e-05
cg03854650	OpenSea	STEAP4;STEAP4;STEAP4	TSS200;TSS200;TSS200	chr7	87936256	+	hg19	-0.404131	1.37124e-05
cg22430880	OpenSea	ADGRL2	5'UTR	chr1	82182951	-	hg19	0.823749	0.0001127
cg18849603	OpenSea	TCF4;TCF4;TCF4;TCF4;TCF4;TCF4;TCF4;TCF4;TCF4;TCF4;TCF4;TCF4;TCF4;TCF4	TSS1500;Body;Body;Body;Body;Body;Body;Body;Body;Body;Body;Body;Body;Body	chr18	52970567	-	hg19	0.82224	1.39967e-05
cg18395482	OpenSea	MICU3	Body	chr8	16921653	+	hg19	0.821222	5.3133e-05
cg06650546	Island			chrX	136633004	-	hg19	0.819152	1.40302e-05
cg07928083	N_Shore	FOXB1	TSS1500	chr15	60295312	-	hg19	0.81633	1.3592e-05
cg04171539	N_Shore			chr4	134068777	+	hg19	0.815989	0.000482362
cg09934663	OpenSea	PDE1A;PDE1A;PDE1A;PDE1A	TSS1500;Body;Body;Body	chr2	183292425	+	hg19	0.815394	6.73345e-05
cg17219660	OpenSea	GPR37L1	TSS200	chr1	202091880	-	hg19	0.814827	0.000694869
cg12964284	OpenSea	ZNRF3;ZNRF3	Body;Body	chr22	29437027	-	hg19	0.814264	6.55187e-05
cg06370528	N_Shore	BRUNOL4;BRUNOL4;BRUNOL4;BRUNOL4	Body;Body;Body;Body	chr18	34972877	-	hg19	0.813335	1.49507e-05
cg11689925	N_Shore	ZNF492	TSS1500	chr19	22815704	+	hg19	0.812677	1.39967e-05
cg22309080	S_Shelf			chr19	22895133	+	hg19	0.809951	6.16641e-05
cg09959150	OpenSea			chr8	709624	-	hg19	0.8063	3.06061e-05
cg16664405	Island			chr10	111216962	+	hg19	0.806198	0.000405973
cg11271605	OpenSea	STEAP4	TSS200	chr7	87936282	+	hg19	-0.45323	1.39967e-05
cg14918877	Island	SMAD7;SMAD7;SMAD7	TSS200;Body;Body	chr18	46475890	-	hg19	-0.201342	0.000135743
cg15416643	S_Shore			chr8	24815840	-	hg19	0.801346	1.40302e-05
cg24833675	OpenSea	ATP8A2	Body	chr13	26148549	+	hg19	0.80117	1.76995e-05
cg02810692	OpenSea	LRTM1;CACNA2D3	TSS1500;Body	chr3	54962954	-	hg19	-0.302722	1.40302e-05
cg00832635	N_Shore	ZNF492	TSS1500	chr19	22815853	-	hg19	0.795632	1.3592e-05
cg21158981	OpenSea			chr8	808325	-	hg19	0.79435	0.000131586
cg14343219	OpenSea	ASIC2	Body	chr17	31978723	-	hg19	0.794248	9.57237e-06
cg03644984	OpenSea			chr7	82286378	-	hg19	0.793839	0.00103885
cg06085430	OpenSea			chr4	107444512	+	hg19	0.791733	1.37124e-05
cg14019701	OpenSea	ZNF534;ZNF534;ZNF534;ZNF534	Body;Body;Body;Body	chr19	52937101	-	hg19	0.791356	1.90679e-05
cg01586072	OpenSea	MIR487A	TSS1500	chr14	101517463	-	hg19	0.790947	0.000272442
cg06976350	OpenSea	IQSEC1;IQSEC1	Body;Body	chr3	12962431	-	hg19	0.789391	0.00247935
cg11179454	OpenSea	ABCA10	5'UTR	chr17	67223927	-	hg19	0.789107	0.00030372
cg14507337	Island	SIX6	3'UTR	chr14	60978161	+	hg19	0.788264	5.52529e-05
cg15518860	OpenSea	C4orf22;C4orf22;C4orf22;C4orf22	ExonBnd;ExonBnd;Body;Body	chr4	81791162	-	hg19	0.784894	1.3592e-05
cg18440913	OpenSea			chr9	15135726	+	hg19	0.784227	1.3592e-05
cg11692435	Island			chr8	1105844	-	hg19	0.782133	9.12479e-05
cg13121907	OpenSea			chr4	135643425	-	hg19	0.781355	0.000721225
cg08268734	OpenSea			chr8	756400	-	hg19	0.781349	0.000217306
cg00578154	Island			chr19	37288705	-	hg19	0.780771	0.00036232
cg21915717	OpenSea			chr14	88201777	+	hg19	0.777973	0.000131988
cg02973680	OpenSea			chr8	2669421	+	hg19	0.775002	1.96218e-05
cg22098660	Island	JAKMIP1;JAKMIP1	Body;Body	chr4	6107339	+	hg19	-0.201355	0.00903427
cg17351418	OpenSea			chr2	144533830	-	hg19	0.77342	9.57237e-06
cg09003016	OpenSea	MICU3	Body	chr8	16958548	-	hg19	0.772438	0.000157997
cg17861230	Island	PDE4C	Body	chr19	18343901	-	hg19	0.769358	0.0127618
cg15306353	OpenSea	LINC01256	Body	chr4	133563356	-	hg19	0.769295	1.39233e-05
cg22483095	Island	SBNO2;SBNO2	Body;Body	chr19	1112679	+	hg19	0.768806	0.0110052
cg07281377	N_Shore			chr16	1113891	+	hg19	0.768718	0.00109384
cg26773215	OpenSea			chr14	101424343	+	hg19	0.767452	1.36965e-05
cg19846609	OpenSea			chr11	124999394	+	hg19	0.766282	5.91511e-05
cg02240494	S_Shore	CASC4;CASC4	Body;Body	chr15	44582991	-	hg19	0.764898	1.97065e-05
cg22386646	Island	KCND3;KCND3	Body;Body	chr1	112524496	-	hg19	0.763522	0.000145188
cg13324392	N_Shore	ZNF492	TSS1500	chr19	22815701	+	hg19	0.763393	0.000144046
cg01957786	OpenSea	PCDH7	Body	chr4	30906189	-	hg19	0.762876	1.3592e-05
cg04936872	OpenSea	PCAT4	Body	chr4	80762776	-	hg19	0.762343	0.00127205
cg16191088	Island	ADAMTS10	Body	chr19	8654389	+	hg19	0.762169	1.10817e-05
cg07488885	OpenSea	ZFP82	Body	chr19	36897261	-	hg19	0.761592	6.53952e-05
cg23475489	OpenSea			chr8	16142199	+	hg19	0.759917	1.3592e-05
cg01104724	Island			chr7	56297564	+	hg19	0.759612	0.000460096
cg05638439	Island	WDR90	Body	chr16	711235	+	hg19	0.758869	0.000146443
cg03508107	Island	NXPH3	Body	chr17	47654357	+	hg19	-0.20178	0.00179392
cg18840355	OpenSea			chr4	164033061	+	hg19	0.752222	9.57237e-06
cg04850646	OpenSea			chr8	15356433	-	hg19	0.750821	9.38284e-05
cg17508320	OpenSea			chr5	86180476	+	hg19	0.750721	1.39967e-05
cg23929885	OpenSea			chr2	129897184	-	hg19	0.750415	0.000262738
cg26029997	OpenSea	TREX1;TREX1;TREX1;TREX1	5'UTR;1stExon;1stExon;5'UTR	chr3	48507610	+	hg19	0.750106	4.38858e-05
cg13506153	OpenSea	RORA	Body	chr15	61411160	-	hg19	0.748585	1.39967e-05
cg14780551	S_Shore	ZNF728	TSS1500	chr19	23187409	-	hg19	0.747713	5.12384e-05
cg05864858	S_Shore	BIRC8	TSS1500	chr19	53796296	-	hg19	0.747224	1.46003e-05
cg12684547	OpenSea			chr4	103341903	-	hg19	0.746294	3.81865e-05
cg26124968	OpenSea	ZMIZ2;ZMIZ2	Body;Body	chr7	44801571	-	hg19	0.745369	0.000305512
cg09262230	OpenSea	TMEM181	3'UTR	chr6	159052937	+	hg19	0.745169	0.000149062
cg22195563	OpenSea			chr8	6232049	+	hg19	0.744892	2.59367e-05
cg07392385	S_Shore	SORCS1;SORCS1	TSS1500;TSS1500	chr10	108925222	+	hg19	0.744865	0.00289246
cg05531181	OpenSea	LOC101929563	TSS1500	chr9	23672628	-	hg19	0.744844	1.76298e-05
cg19407979	OpenSea			chr16	13565097	-	hg19	0.743235	1.37124e-05
cg24282460	OpenSea			chr6	166123622	+	hg19	0.742557	0.00186359
cg00069815	OpenSea			chr8	856058	-	hg19	0.741489	0.0052926
cg19091784	OpenSea	TREX1;TREX1;TREX1;TREX1	5'UTR;1stExon;1stExon;5'UTR	chr3	48507618	+	hg19	0.74076	0.000568597
cg04259606	OpenSea			chr5	3030988	-	hg19	0.740044	1.3592e-05
cg22306898	OpenSea	CSMD1	Body	chr8	3890490	+	hg19	0.739671	0.00805088
cg25950728	N_Shore	NMI	5'UTR	chr2	152145110	+	hg19	0.739508	0.00025418
cg00145093	OpenSea			chr10	11027947	+	hg19	0.73945	0.000436621
cg06188214	OpenSea	WASF3	Body	chr13	27259967	-	hg19	0.738689	4.53644e-05
cg24497713	OpenSea	ASB5	Body	chr4	177163167	+	hg19	0.738186	0.00014266
cg09285915	OpenSea			chr4	33882647	+	hg19	0.737307	0.00158079
cg11532078	OpenSea			chr18	63636038	-	hg19	0.737189	2.02663e-05
cg11496226	OpenSea	TMEM132D	Body	chr12	129571803	-	hg19	0.736342	8.61103e-05
cg22348345	OpenSea	SYT8	Body	chr11	1857477	+	hg19	0.736123	1.28097e-05
cg02045011	S_Shore	PTPRN2;PTPRN2;PTPRN2	Body;Body;Body	chr7	158111329	-	hg19	0.735329	0.0002044
cg21514356	Island			chr4	135865523	+	hg19	0.734498	0.000363932
cg06125295	OpenSea	TUSC3;TUSC3	Body;Body	chr8	15479669	-	hg19	0.734177	5.01983e-05
cg24387367	Island	GALNT9;GALNT9	Body;5'UTR	chr12	132689907	+	hg19	0.733993	0.00940073
cg12764020	OpenSea			chr8	15273518	+	hg19	0.732029	1.62432e-05
cg08087379	N_Shore	TUG1;MORC2	TSS1500;TSS200	chr22	31364274	-	hg19	0.731824	0.00053067
cg25146976	OpenSea	LHFPL4	Body	chr3	9550667	+	hg19	0.731789	9.5218e-05
cg13821077	OpenSea	TLN2	Body	chr15	63034966	+	hg19	0.731505	1.28097e-05
cg26733846	OpenSea			chr6	112824384	+	hg19	0.730907	0.000286481
cg20084434	S_Shore	GLRB;GLRB;GLRB	Body;Body;Body	chr4	157999344	+	hg19	0.73072	0.000193777
cg16420801	Island	SLC22A17;SLC22A17	Body;Body	chr14	23816088	+	hg19	-0.201965	0.00137365
cg10651121	Island			chr12	109549097	-	hg19	0.729546	1.37124e-05
cg21913897	OpenSea	AJAP1;AJAP1	Body;Body	chr1	4794072	+	hg19	0.729387	0.00588878
cg15603009	OpenSea			chr17	68604453	-	hg19	0.728886	0.00033168
cg02474799	OpenSea			chr19	19072780	-	hg19	0.727755	0.000120039
cg13656077	OpenSea	POU2F1;POU2F1;POU2F1;POU2F1	Body;Body;Body;Body	chr1	167312417	+	hg19	0.727735	1.39967e-05
cg16996575	OpenSea	TCF4;TCF4;TCF4;TCF4;TCF4;TCF4;TCF4;TCF4;TCF4;TCF4;TCF4;TCF4;TCF4;TCF4	Body;Body;Body;Body;Body;Body;Body;Body;Body;Body;Body;Body;Body;Body	chr18	52936081	+	hg19	0.727182	4.83273e-05
cg02809746	Island			chr16	49312033	-	hg19	0.726863	9.8287e-05
cg06702119	OpenSea	TEX41	TSS200	chr2	145425470	+	hg19	0.72682	0.000425182
cg05073818	OpenSea	TNNI2;SYT8	TSS1500;3'UTR	chr11	1858737	-	hg19	0.726287	1.28097e-05
cg16408279	OpenSea			chr5	2466167	+	hg19	0.726265	0.00736734
cg15377518	N_Shelf	ZEB2;ZEB2;ZEB2	TSS200;TSS200;TSS200	chr2	145278113	+	hg19	0.7261	9.68723e-05
cg15248889	S_Shelf			chr4	189030946	-	hg19	0.725897	4.70594e-05
cg01418388	OpenSea	TUSC3;TUSC3	Body;Body	chr8	15452400	+	hg19	0.724924	1.37124e-05
cg02202980	Island	C3orf15;C3orf15	5'UTR;1stExon	chr3	119421868	+	hg19	0.72451	0.0100458
cg23791229	OpenSea	CDK6;CDK6	Body;Body	chr7	92347886	-	hg19	0.723716	0.000358377
cg14251471	OpenSea			chr9	23452127	-	hg19	0.723694	0.00499376
cg15953038	S_Shore	DLGAP2;DLGAP2	Body;Body	chr8	1503132	+	hg19	0.723312	0.000119874
cg08838364	S_Shore	FANCA;FANCA	TSS1500;TSS1500	chr16	89884347	-	hg19	0.723087	9.64247e-05
cg26934726	S_Shore	ZIC3	Body	chrX	136651907	-	hg19	0.722276	7.99084e-05
cg16082695	OpenSea	LOC100128239	TSS1500	chr11	133900846	-	hg19	0.722257	0.000157557
cg22626574	OpenSea			chr17	69339999	+	hg19	0.721912	1.39233e-05
cg24839145	OpenSea			chr8	5028854	+	hg19	0.721556	8.31801e-05
cg17254607	OpenSea	ERC2	3'UTR	chr3	55545035	-	hg19	0.721382	0.000206508
cg05143332	OpenSea			chr7	109218838	-	hg19	0.72045	0.0010217
cg07510423	Island	C2orf40	TSS200	chr2	106681998	-	hg19	-0.202144	0.0184693
cg14132388	S_Shore	CIT	Body	chr12	120242490	-	hg19	0.719242	1.39967e-05
cg15396434	OpenSea			chr5	38725168	-	hg19	0.718442	0.00277208
cg08121845	OpenSea			chr3	103998713	-	hg19	0.717836	0.000107595
cg15167871	N_Shelf	TCERG1L	3'UTR	chr10	132891371	+	hg19	0.717097	0.000119931
cg05330472	OpenSea	PC;PC;PC	Body;Body;Body	chr11	66636291	+	hg19	0.717064	0.0011343
cg16621196	OpenSea			chr10	130757242	+	hg19	0.716308	0.000141678
cg15909077	OpenSea	ATF7;ATF7;ATF7;ATF7;ATF7;ATF7;ATF7;ATF7	ExonBnd;ExonBnd;ExonBnd;Body;Body;Body;Body;Body	chr12	53937225	-	hg19	0.715685	8.81755e-05
cg07615347	OpenSea	BICC1	Body	chr10	60278583	-	hg19	0.7156	6.16641e-05
cg16019558	OpenSea	FIG4	Body	chr6	110104633	-	hg19	0.715349	1.39967e-05
cg11244651	OpenSea			chr8	35745182	-	hg19	0.715071	0.000819337
cg07900968	Island	ZFP82	5'UTR	chr19	36909326	+	hg19	0.715053	0.000369107
cg10311318	S_Shore	ATP8A2	Body	chr13	26043578	-	hg19	0.714964	0.0129247
cg20405017	Island	CA10;CA10;CA10;CA10	1stExon;5'UTR;5'UTR;5'UTR	chr17	50235393	-	hg19	0.713911	0.00110694
cg21844749	OpenSea	TUSC3;TUSC3	Body;Body	chr8	15431358	+	hg19	0.713851	0.000210421
cg09643775	S_Shelf			chr3	62368097	+	hg19	0.713442	3.91488e-05
cg02589673	OpenSea			chr8	15379166	+	hg19	0.713298	1.39233e-05
cg13957818	OpenSea	COL23A1	Body	chr5	177987648	+	hg19	0.71242	1.45203e-05
cg14255238	Island	ARID5A	Body	chr2	97216131	-	hg19	0.712046	0.0101114
cg12479047	OpenSea	RARB;RARB	TSS1500;TSS200	chr3	25469573	+	hg19	-0.389682	1.55671e-05
cg07483620	OpenSea			chr16	74111113	+	hg19	0.711447	0.00150143
cg09934834	OpenSea	TUSC3;TUSC3	Body;Body	chr8	15601023	+	hg19	0.711393	5.00327e-05
cg06260992	OpenSea	PCDH7;PCDH7	Body;Body	chr4	31021437	+	hg19	0.711319	2.02879e-05
cg03248767	S_Shore	DHRS7C	Body	chr17	9676174	-	hg19	0.710367	0.000118568
cg09480603	OpenSea	CAB39L;CAB39L;CAB39L;CAB39L;CAB39L	TSS200;5'UTR;5'UTR;5'UTR;5'UTR	chr13	49975743	+	hg19	0.709997	0.000618239
cg26928418	S_Shore	ZNF578	5'UTR	chr19	52957409	+	hg19	0.709975	0.000330933
cg06484415	N_Shore			chr13	28371000	-	hg19	0.709429	0.00497186
cg01179268	OpenSea	CRTAC1	Body	chr10	99696049	+	hg19	0.708589	0.00433827
cg27014435	OpenSea	PTPRN2;PTPRN2;PTPRN2	Body;Body;Body	chr7	158093277	+	hg19	0.707914	0.0368559
cg22606224	N_Shore	ZNF625	5'UTR	chr19	12266489	-	hg19	0.70596	0.00201484
cg14184164	OpenSea			chr9	30688981	-	hg19	0.705463	1.3592e-05
cg04283971	N_Shelf	CELF4;CELF4;CELF4;CELF4	Body;Body;Body;Body	chr18	35102481	-	hg19	0.70545	1.39233e-05
cg12891734	OpenSea	FAM114A1;FAM114A1	Body;Body	chr4	38895471	-	hg19	0.704948	0.00076134
cg27216575	OpenSea			chr8	15935536	-	hg19	0.704771	0.000223894
cg16205846	OpenSea	CPS1;CPS1;CPS1	Body;Body;Body	chr2	211539520	+	hg19	0.704662	0.00235634
cg21027679	OpenSea	STXBP4	Body	chr17	53070420	+	hg19	0.704335	2.06386e-05
cg10727113	N_Shore	GRIA2;GRIA2;GRIA2	TSS1500;TSS1500;TSS1500	chr4	158140841	+	hg19	0.704167	0.00028974
cg12792180	Island	HRNBP3	5'UTR	chr17	77133977	+	hg19	-0.20216	0.00143894
cg07810650	OpenSea	RARB	TSS1500	chr3	25214469	-	hg19	0.703745	0.00156722
cg13996193	OpenSea	CSGALNACT1;CSGALNACT1	Body;5'UTR	chr8	19533749	+	hg19	0.703083	1.93693e-05
cg15146435	OpenSea			chr8	15829380	+	hg19	0.702718	0.000243625
cg13486528	N_Shore			chr2	241771368	-	hg19	0.702362	1.39967e-05
cg22701940	OpenSea	CACNB4;CACNB4;CACNB4;CACNB4	Body;Body;Body;Body	chr2	152773518	-	hg19	0.702269	0.000825557
cg27200869	OpenSea	PTPRN2;PTPRN2;PTPRN2	Body;Body;Body	chr7	158045980	-	hg19	0.702086	0.000122625
cg24772864	OpenSea			chr11	75514992	-	hg19	0.701366	7.57296e-05
cg02339083	OpenSea	SMC1B	3'UTR	chr22	45740309	-	hg19	0.701262	0.000696949
cg09347413	Island			chr13	23734299	-	hg19	0.701032	0.00320943
cg05347927	N_Shore	TMEM90B	TSS200	chr20	24449668	+	hg19	0.700678	0.00658773
cg14825340	OpenSea	ADRA1A;ADRA1A;ADRA1A;ADRA1A	Body;Body;Body;Body	chr8	26681894	-	hg19	0.699999	0.00056345
cg20030594	OpenSea			chr8	15353850	+	hg19	0.699419	0.000405006
cg12844569	N_Shore	MORC2;MORC2	5'UTR;1stExon	chr22	31363807	+	hg19	0.699236	0.0336905
cg20005743	N_Shore	GABRA5;GABRA5;GABRA5	5'UTR;TSS1500;1stExon	chr15	27111884	-	hg19	0.699089	9.90566e-05
cg10199187	OpenSea	GTDC1;GTDC1;GTDC1;GTDC1;GTDC1;GTDC1;GTDC1	Body;Body;Body;Body;Body;Body;Body	chr2	144829138	-	hg19	0.698688	0.000109614
cg12523932	Island	KLB	Body	chr4	39448653	-	hg19	0.698138	0.00687837
cg07298347	OpenSea	FMNL2	Body	chr2	153264085	-	hg19	0.697175	0.0351647
cg04457003	OpenSea			chr7	57421503	-	hg19	0.696292	2.52288e-05
cg01592369	S_Shore	ZNF26	Body	chr12	133564113	-	hg19	0.696208	2.3779e-05
cg11967658	OpenSea	LINC00457	Body	chr13	35034294	+	hg19	0.696065	0.000150166
cg16100120	Island	EFEMP1;EFEMP1;EFEMP1	TSS200;5'UTR;5'UTR	chr2	56150475	+	hg19	-0.202248	0.0213383
cg19723208	OpenSea	DOCK7;DOCK7;DOCK7;DOCK7	Body;Body;Body;Body	chr1	62996435	+	hg19	0.695212	0.00152693
cg21637054	OpenSea			chr8	111914860	+	hg19	0.695138	0.00114403
cg27131510	OpenSea	FAM24A	TSS1500	chr10	124668884	-	hg19	0.694817	0.00531103
cg08586642	OpenSea			chr8	854690	-	hg19	0.694766	1.89492e-05
cg05732795	OpenSea			chr7	82202883	+	hg19	0.694363	0.00027088
cg12845458	OpenSea	GABRR2	Body	chr6	89991650	+	hg19	0.694211	0.000220619
cg20598720	OpenSea			chr6	166124483	-	hg19	0.694072	0.000861737
cg24973993	S_Shore	CIT	Body	chr12	120242513	-	hg19	0.693676	2.77821e-05
cg18211014	OpenSea	TUSC3;TUSC3	Body;Body	chr8	15441731	+	hg19	0.693038	5.87496e-05
cg04011386	OpenSea	CLEC2B	TSS1500	chr12	10023644	-	hg19	0.692979	0.000200964
cg05828497	N_Shore	NBLA00301	Body	chr4	174457692	+	hg19	0.692697	7.33038e-05
cg03970609	OpenSea	MUC7;MUC7;MUC7	TSS200;5'UTR;TSS200	chr4	71337664	-	hg19	0.692585	1.50948e-05
cg14392216	OpenSea			chr9	122734551	+	hg19	0.692248	0.000120504
cg21242061	OpenSea	FARS2	Body	chr6	5402952	-	hg19	0.690759	0.0410983
cg07554622	S_Shelf			chr8	1108732	+	hg19	0.690058	7.96613e-05
cg24121168	OpenSea	FAM3D;FAM3D	1stExon;5'UTR	chr3	58652503	+	hg19	0.689439	1.3592e-05
cg17555429	OpenSea	ZNF257	TSS200	chr19	22235187	+	hg19	0.689334	0.000431841
cg02885543	OpenSea	ADAMDEC1;ADAMDEC1;ADAMDEC1	Body;Body;Body	chr8	24252454	+	hg19	0.689294	0.00255953
cg24296006	OpenSea	LOC101929144	TSS1500	chr19	23244293	+	hg19	0.688785	0.000321184
cg12889374	OpenSea			chr5	54335543	+	hg19	0.688767	0.000347673
cg24334591	N_Shore	CCNA1;CCNA1;CCNA1;CCNA1	TSS1500;TSS1500;TSS1500;TSS1500	chr13	37005562	+	hg19	0.688095	9.15779e-05
cg18163075	N_Shore			chr19	23253240	+	hg19	0.68784	3.15838e-05
cg23944440	OpenSea			chr14	106445050	+	hg19	0.687812	0.00113581
cg03376794	Island	HS3ST4	Body	chr16	25704507	-	hg19	0.687335	0.000142865
cg03203197	Island			chr16	34587120	-	hg19	0.686982	0.000143735
cg22605290	OpenSea			chr10	130757223	+	hg19	0.686477	2.0955e-05
cg25439548	OpenSea	GSTCD;GSTCD	5'UTR;5'UTR	chr4	106637361	+	hg19	0.686366	1.84223e-05
cg25559998	OpenSea			chr17	68747635	-	hg19	0.686105	4.58819e-05
cg04526688	OpenSea	RNF165;RNF165	5'UTR;Body	chr18	43988378	+	hg19	0.686038	1.37124e-05
cg16474583	OpenSea			chr4	188700879	+	hg19	0.685727	7.71487e-05
cg25282951	OpenSea	KIAA1026;KIAA1026	Body;Body	chr1	15095376	-	hg19	0.68572	1.39967e-05
cg23490425	OpenSea	OR1D2	TSS1500	chr17	2997739	+	hg19	0.685645	0.000151954
cg18238996	OpenSea	NEUROD4	TSS1500	chr12	55412514	+	hg19	0.68563	0.00121298
cg20637923	OpenSea	CACNA2D3-AS1;CACNA2D3	TSS1500;Body	chr3	54935516	+	hg19	-0.503774	1.6079e-05
cg27080287	Island			chrX	139593505	-	hg19	0.684724	0.000387203
cg17307558	N_Shore	DKK2	Body	chr4	107956287	+	hg19	0.684597	1.92407e-05
cg14594330	OpenSea	KCNJ2	5'UTR	chr17	68169870	+	hg19	0.68453	1.96815e-05
cg17313064	S_Shore	BNC2	Body	chr9	16830583	+	hg19	0.684351	0.000259638
cg06960461	OpenSea			chr12	132950559	-	hg19	0.683975	1.81364e-05
cg06150740	OpenSea			chr22	48654260	+	hg19	0.683957	0.00318947
cg04257362	Island	GIPC3	Body	chr19	3585935	+	hg19	0.683544	0.00543649
cg05305155	OpenSea	PTPRN2;PTPRN2;PTPRN2	Body;Body;Body	chr7	158073351	-	hg19	0.68327	0.000132469
cg06322474	OpenSea	LOC100288798;LOC100288798;LOC100288798;LOC100288798;LOC100288798	Body;Body;Body;Body;Body	chr12	46795698	-	hg19	0.683229	1.39967e-05
cg03415617	OpenSea			chr16	34726856	+	hg19	0.683217	7.36598e-05
cg14900869	OpenSea	DLC1;DLC1;DLC1	3'UTR;3'UTR;3'UTR	chr8	12941542	-	hg19	0.683116	3.82302e-05
cg10494330	OpenSea	MIR1202	TSS1500	chr6	156267630	+	hg19	0.682999	0.0018974
cg18328702	N_Shelf	GABRA4	Body	chr4	46992926	-	hg19	0.682694	1.39967e-05
cg21352405	OpenSea			chr9	26260167	+	hg19	0.682635	0.000605843
cg05360774	OpenSea			chr2	151838548	-	hg19	0.682236	1.56183e-05
cg10946573	OpenSea	DLG2;DLG2	TSS1500;Body	chr11	84635788	+	hg19	0.681731	5.26816e-05
cg10090414	OpenSea			chr8	142309652	-	hg19	0.68157	0.000585018
cg25940248	Island	KLB	Body	chr4	39448464	+	hg19	0.681149	0.0209645
cg02974928	Island	CACNA1E	TSS1500	chr1	181452044	+	hg19	-0.20245	0.0143996
cg17098449	N_Shore	TUG1;MORC2	TSS1500;TSS200	chr22	31364349	-	hg19	0.680592	0.000768605
cg05108290	OpenSea			chr3	136054740	-	hg19	0.680112	0.000106234
cg20910408	OpenSea	ZMIZ2;ZMIZ2	Body;Body	chr7	44801589	-	hg19	0.679889	9.57237e-06
cg20800004	OpenSea	DAP3;DAP3;DAP3;DAP3;DAP3	Body;Body;Body;Body;Body	chr1	155698945	+	hg19	0.679829	6.63213e-05
cg05991534	OpenSea	MUC7;MUC7;MUC7	TSS200;5'UTR;TSS200	chr4	71337658	-	hg19	0.679546	0.000127041
cg20246743	OpenSea			chr19	21752023	+	hg19	0.679271	0.000141843
cg07829377	OpenSea			chr4	189375995	+	hg19	0.679232	2.85473e-05
cg22258892	N_Shore	C1QTNF1;C1QTNF1;C1QTNF1	5'UTR;Body;Body	chr17	77042315	-	hg19	0.678901	2.79355e-05
cg27607136	OpenSea	SYT8	Body	chr11	1857442	+	hg19	0.678893	1.39233e-05
cg14341834	Island	RYR1;RYR1	Body;Body	chr19	38976465	+	hg19	0.678807	0.000195816
cg03785827	OpenSea	BNC2	Body	chr9	16423719	+	hg19	0.678654	0.00144558
cg27062114	OpenSea	LOC101928205;SOX9-AS1	TSS1500;Body	chr17	70067289	+	hg19	0.678575	4.15257e-05
cg19335742	OpenSea	PAK6;PAK6;PAK6	Body;Body;Body	chr15	40566880	+	hg19	0.678408	0.000896506
cg16418228	OpenSea	LRTM1;CACNA2D3	TSS1500;Body	chr3	54963186	-	hg19	-0.377903	1.61897e-05
cg26743129	OpenSea	MCTP1;MCTP1;MCTP1	TSS1500;TSS1500;Body	chr5	94418768	+	hg19	-0.325374	1.73913e-05
cg03191054	OpenSea			chr1	70608004	+	hg19	0.677805	0.00048957
cg22509052	OpenSea			chr14	22203561	+	hg19	0.677692	6.09235e-05
cg10029288	OpenSea			chr17	12307185	-	hg19	0.67719	0.00058064
cg16525728	OpenSea	CSGALNACT1;CSGALNACT1	Body;5'UTR	chr8	19511902	-	hg19	0.676654	0.000104389
cg13729816	Island			chr19	52954722	+	hg19	0.676261	0.000166528
cg05676622	Island	RBM4	Body	chr11	66410998	-	hg19	0.676089	0.00132826
cg24102137	OpenSea			chr1	206166541	+	hg19	0.676062	8.81755e-05
cg15003570	OpenSea			chr10	133529939	-	hg19	0.675781	0.000362622
cg26833292	OpenSea	VPS13A;VPS13A;VPS13A;VPS13A	Body;Body;Body;Body	chr9	79906521	-	hg19	0.675242	1.46091e-05
cg00393528	OpenSea			chr16	63564388	+	hg19	0.674741	0.000110523
cg20894329	OpenSea			chr11	106909409	-	hg19	0.674204	8.46734e-05
cg25666804	OpenSea	ZNF534;ZNF534;ZNF534;ZNF534	Body;Body;Body;Body	chr19	52937110	-	hg19	0.67395	1.3592e-05
cg01034884	N_Shelf			chr16	86408564	-	hg19	0.673902	0.000337988
cg12000238	OpenSea			chr8	35953533	+	hg19	0.67387	6.73975e-05
cg14638279	OpenSea			chr3	104010405	-	hg19	0.673551	0.00100032
cg22811817	OpenSea	GALNT2	Body	chr1	230404249	+	hg19	0.673373	9.97529e-05
cg19913557	OpenSea			chr16	34726852	+	hg19	0.673219	5.87496e-05
cg02290253	OpenSea	SGOL2;SGOL2;SGOL2	Body;Body;Body	chr2	201440687	-	hg19	0.673136	0.0003639
cg06543886	OpenSea			chr13	34965343	-	hg19	0.672911	0.000460031
cg03539829	OpenSea			chr4	96756848	+	hg19	0.672788	0.0013771
cg12472483	Island	PTPRN2;PTPRN2;PTPRN2	Body;Body;Body	chr7	157996945	+	hg19	0.672546	2.31754e-05
cg17107307	OpenSea			chr1	11473348	+	hg19	0.671333	0.00237329
cg00131919	OpenSea	CUBN	Body	chr10	17026359	-	hg19	0.671036	2.17718e-05
cg23103993	Island	PDE4A;PDE4A	5'UTR;1stExon	chr19	10531434	+	hg19	0.670275	1.3592e-05
cg23539034	OpenSea			chr8	35762637	-	hg19	0.669507	0.000200977
cg20837800	S_Shelf			chr12	132913285	-	hg19	0.668055	4.94367e-05
cg10350998	OpenSea	MLLT3;MLLT3	Body;Body	chr9	20591394	+	hg19	0.667622	3.2869e-05
cg03804213	Island	C13orf36;C13orf36	5'UTR;1stExon	chr13	37248078	-	hg19	0.667236	5.87202e-05
cg02144156	OpenSea			chr17	69399416	-	hg19	0.666953	0.000728447
cg12271177	OpenSea	SGIP1;SGIP1	Body;Body	chr1	67147852	+	hg19	0.666897	0.000184854
cg02844714	OpenSea			chr4	166477531	-	hg19	0.666835	1.39967e-05
cg10589396	N_Shelf	TCERG1L	3'UTR	chr10	132891341	+	hg19	0.66681	0.00229734
cg15874657	OpenSea			chr13	23716142	+	hg19	0.666555	0.00483387
cg17395380	OpenSea			chr1	56874730	+	hg19	0.666505	1.39967e-05
cg04634061	OpenSea			chr13	34676438	+	hg19	0.66643	1.40302e-05
cg04883202	OpenSea	PTPRD	5'UTR	chr9	8934686	-	hg19	0.666333	0.00450105
cg27063425	OpenSea	KIAA1217;KIAA1217;KIAA1217;KIAA1217;KIAA1217;KIAA1217	Body;Body;Body;Body;Body;Body	chr10	24802298	+	hg19	0.665399	2.63138e-05
cg04819351	S_Shore	C15orf41	Body	chr15	36872220	+	hg19	0.665362	0.000299615
cg24507457	OpenSea	DLGAP2	Body	chr8	1623483	-	hg19	0.665162	1.64342e-05
cg05181714	OpenSea			chr17	41486397	+	hg19	0.665159	7.42304e-05
cg14446017	OpenSea	CUBN	Body	chr10	17091178	+	hg19	0.665055	0.0003245
cg17510783	OpenSea	ACPP;ACPP;ACPP	Body;Body;Body	chr3	132071403	-	hg19	0.664917	0.00122749
cg24660635	OpenSea	HERC2	Body	chr15	28437148	+	hg19	0.664071	0.00136052
cg16288814	OpenSea			chr2	216898713	-	hg19	0.66407	0.00130528
cg10481617	OpenSea	PHACTR1	Body	chr6	12789309	-	hg19	0.663936	0.00177777
cg07086747	S_Shore	DNAJC2;DNAJC2	TSS1500;TSS1500	chr7	102985551	+	hg19	0.663666	0.000434427
cg18849706	OpenSea	TUSC3;TUSC3	Body;Body	chr8	15546839	-	hg19	0.663596	4.29894e-05
cg00940830	OpenSea			chr18	4640063	-	hg19	0.663279	0.000135737
cg05497972	S_Shore	RNF215	TSS1500	chr22	30783995	-	hg19	0.663191	4.24812e-05
cg21066554	OpenSea	LOC150935	Body	chr2	240687886	+	hg19	0.66271	0.000200903
cg08843547	OpenSea			chr9	15357160	+	hg19	0.662574	4.54459e-05
cg12495889	Island	SAPS2	Body	chr22	50873337	-	hg19	-0.202925	0.0103799
cg20321409	OpenSea	CA8	Body	chr8	61145794	-	hg19	0.662489	0.000110222
cg02464757	N_Shore	SNRPB2;SNRPB2	TSS200;TSS200	chr20	16710421	-	hg19	0.662023	0.000284871
cg10469423	OpenSea	TUSC3;TUSC3	Body;Body	chr8	15526835	-	hg19	0.66202	4.48195e-05
cg15134787	N_Shore			chr7	57471759	-	hg19	0.66171	0.0107126
cg21725878	Island			chr12	132956918	+	hg19	0.661647	1.43089e-05
cg03695871	N_Shore	DKFZp761E198	1stExon	chr11	65547172	-	hg19	0.661631	0.00124102
cg06649004	OpenSea	ZFHX3;ZFHX3	5'UTR;5'UTR	chr16	73029234	+	hg19	0.661409	0.000330853
cg08870003	OpenSea			chr6	14104299	-	hg19	0.661035	2.06386e-05
cg22421131	OpenSea			chr1	37075391	-	hg19	0.66089	0.000237613
cg00282249	N_Shore	CCNA1;CCNA1;CCNA1;CCNA1	TSS1500;TSS1500;TSS1500;TSS1500	chr13	37005566	+	hg19	0.660838	0.000141289
cg09120938	OpenSea	CHFR;CHFR;CHFR;CHFR;CHFR	Body;Body;Body;Body;Body	chr12	133424655	+	hg19	0.66081	0.000332973
cg17537629	OpenSea			chr6	99105826	+	hg19	0.66071	3.46782e-05
cg11858213	OpenSea	CRTAP	Body	chr3	33173098	+	hg19	0.659948	2.94813e-05
cg08977624	OpenSea	ETNK1;ETNK1	Body;Body	chr12	22785290	-	hg19	0.659945	3.18859e-05
cg04339692	OpenSea			chr15	48666418	+	hg19	0.659067	0.002929
cg23235241	Island	HS3ST4	Body	chr16	25704505	-	hg19	0.658599	0.00204456
cg11553618	OpenSea			chr4	185905046	+	hg19	0.658439	0.000112509
cg23010629	N_Shelf	IGSF21	Body	chr1	18700603	+	hg19	0.657788	0.00194903
cg09292471	OpenSea			chr4	59366040	-	hg19	0.657775	6.27116e-05
cg17677376	S_Shore			chr8	1400174	+	hg19	0.657524	0.000339728
cg11239120	OpenSea			chr2	7560931	+	hg19	0.657355	0.00167663
cg08148801	S_Shore	DLC1	Body	chr8	12992570	-	hg19	0.657036	0.00167026
cg13104775	OpenSea			chr4	170879928	+	hg19	0.657014	0.00220573
cg24785804	N_Shore	CYP26C1	Body	chr10	94827745	+	hg19	0.656996	2.76775e-05
cg18320290	OpenSea			chr17	69449472	-	hg19	0.656775	0.000170237
cg01737667	OpenSea	ADAMTS18	Body	chr16	77397865	-	hg19	0.656312	0.00112557
cg13372591	Island			chr7	62514928	-	hg19	0.656217	0.000787427
cg08236831	OpenSea			chr2	152018130	-	hg19	0.655332	0.00218733
cg12566645	N_Shelf	RASSF6;RASSF6	5'UTR;Body	chr4	74483141	-	hg19	0.654309	0.00010683
cg27025793	OpenSea	CAB39L;CAB39L;CAB39L;CAB39L;CAB39L;CAB39L	TSS200;ExonBnd;5'UTR;5'UTR;5'UTR;5'UTR	chr13	49975730	+	hg19	0.653894	0.000120504
cg25979373	OpenSea	ODZ3	1stExon	chr4	183245337	-	hg19	0.653847	4.71948e-05
cg19969047	OpenSea	NR6A1;NR6A1;NR6A1	Body;Body;Body	chr9	127527432	+	hg19	0.653655	2.26675e-05
cg24907011	N_Shore			chr8	24855940	-	hg19	0.653594	1.39233e-05
cg11047796	OpenSea			chr4	27465988	-	hg19	0.65327	1.50399e-05
cg23672769	OpenSea	HSD17B12	Body	chr11	43832733	-	hg19	0.653119	3.68069e-05
cg10662314	N_Shelf	MIR196A2	TSS1500	chr12	54384666	-	hg19	-0.424827	1.76995e-05
cg03548062	OpenSea			chr14	101158251	+	hg19	0.652851	0.0321315
cg03542468	OpenSea	MIR1267;FAM155A	TSS1500;Body	chr13	108184278	-	hg19	0.652604	0.000470586
cg24581900	OpenSea	CRCP;CRCP;CRCP;CRCP;CRCP	Body;3'UTR;3'UTR;3'UTR;3'UTR	chr7	65619520	+	hg19	0.652197	1.78096e-05
cg10539245	OpenSea	DNAH12	Body	chr3	57450830	+	hg19	0.65202	0.00079333
cg18152167	OpenSea	LINC00971	Body	chr3	84875160	-	hg19	0.651679	1.97447e-05
cg26368011	N_Shore	ZSCAN18;ZSCAN18	Body;Body	chr19	58627492	-	hg19	0.651633	0.000788502
cg01904812	Island	RCC2;RCC2	Body;Body	chr1	17746340	+	hg19	0.651617	1.37124e-05
cg07598497	OpenSea	CUBN	Body	chr10	17131781	+	hg19	0.651391	0.00055139
cg24935981	OpenSea			chr15	39418586	-	hg19	0.651296	0.000460155
cg03059962	OpenSea			chr11	6384300	+	hg19	0.651121	6.42974e-05
cg06564811	OpenSea	EFHA2	Body	chr8	16933031	-	hg19	0.650824	3.20882e-05
cg12001606	OpenSea	EXOC4;EXOC4	Body;Body	chr7	133029406	-	hg19	0.649963	1.557e-05
cg14651183	OpenSea	UQCRB	TSS1500	chr8	97248129	-	hg19	-0.32872	1.77014e-05
cg15631458	N_Shore			chr8	20160009	+	hg19	0.64972	0.00128841
cg14541460	Island			chr9	138150964	-	hg19	0.649661	0.000799331
cg09203343	OpenSea	LINC00457	Body	chr13	35027698	+	hg19	0.649	0.000220191
cg17786516	OpenSea	CCR5;CCR5	TSS1500;TSS1500	chr3	46410422	+	hg19	0.648911	0.000164077
cg11481223	OpenSea			chr2	147625024	+	hg19	0.64879	6.91634e-05
cg04270033	N_Shore	TUG1;MORC2	TSS1500;TSS200	chr22	31364304	-	hg19	0.648374	0.00331818
cg00571339	N_Shelf			chr2	7567411	-	hg19	0.648296	0.0438061
cg26965639	OpenSea	TRPV5	Body	chr7	142606734	+	hg19	0.648068	0.00112766
cg19452003	OpenSea			chr4	166501371	+	hg19	0.648004	5.27567e-05
cg24389195	OpenSea	UBL3	Body	chr13	30385117	-	hg19	0.647581	0.00366221
cg16132337	Island			chr7	63498261	+	hg19	0.647493	0.00138391
cg02198041	OpenSea	PRKX	3'UTR	chrX	3529954	+	hg19	0.647328	9.48791e-05
cg01586208	Island			chr19	22806647	+	hg19	0.647173	0.00485023
cg01053076	OpenSea	INIP	Body	chr9	115473744	+	hg19	0.646916	0.000108488
cg14668986	OpenSea	ZBTB20;ZBTB20;ZBTB20;ZBTB20;ZBTB20;ZBTB20;ZBTB20	1stExon;1stExon;Body;5'UTR;5'UTR;5'UTR;5'UTR	chr3	114477999	+	hg19	0.646439	0.000360665
cg17771737	S_Shore	ZNF682;ZNF682	TSS1500;TSS1500	chr19	20150505	-	hg19	0.646439	0.0043267
cg05043716	OpenSea	DOCK5	Body	chr8	25166343	-	hg19	0.646315	0.000650661
cg24047897	N_Shore	ZNF730	TSS1500	chr19	23298870	+	hg19	0.646059	0.000364552
cg22099521	OpenSea	UBOX5-AS1;UBOX5;UBOX5;UBOX5	Body;Body;Body;Body	chr20	3098760	-	hg19	0.646029	0.000171896
cg15637757	OpenSea	DCSTAMP;DCSTAMP	TSS1500;TSS1500	chr8	105350530	-	hg19	0.646019	9.05688e-05
cg09874289	Island	CPAMD8	Body	chr19	17008193	+	hg19	0.645622	0.00346429
cg00023301	OpenSea			chr19	22737294	-	hg19	0.645602	1.89492e-05
cg15141679	OpenSea			chr16	82608817	+	hg19	0.645595	7.86229e-05
cg19839601	OpenSea			chr4	134459203	+	hg19	0.645115	6.02892e-05
cg09917274	N_Shore	NMI	5'UTR	chr2	152144828	+	hg19	0.645035	0.000368088
cg12988312	S_Shelf	ZNF667-AS1;ZNF667-AS1	Body;Body	chr19	56991867	-	hg19	0.64495	0.000267774
cg11317402	N_Shore	PTGFR;PTGFR	TSS1500;TSS1500	chr1	78955759	-	hg19	0.64448	5.21698e-05
cg02838072	OpenSea	ZNF662;ZNF662	3'UTR;3'UTR	chr3	42958846	+	hg19	0.644362	0.000418257
cg09115646	OpenSea			chr10	2978687	-	hg19	0.644265	3.19626e-05
cg05173913	Island	C17orf50	3'UTR	chr17	34091901	+	hg19	0.644147	3.85494e-05
cg11873147	Island	C1QL2	Body	chr2	119915139	-	hg19	0.643741	4.48195e-05
cg15086536	OpenSea			chr8	15379206	+	hg19	0.643544	0.000107986
cg21867110	Island			chr19	22700397	-	hg19	0.643479	0.000105514
cg19355079	N_Shore			chr19	23253218	+	hg19	0.643336	0.00249077
cg21517904	Island	TBX1;TBX1;TBX1	5'UTR;5'UTR;5'UTR	chr22	19747026	+	hg19	-0.203038	0.0458542
cg08081727	OpenSea			chr12	39667364	-	hg19	0.64311	0.00027988
cg12648007	OpenSea			chr5	178395795	+	hg19	0.642882	0.000536309
cg08457421	OpenSea	PLA2G3;PLA2G3	5'UTR;1stExon	chr22	31536431	-	hg19	0.642383	0.00226861
cg08509927	OpenSea	C4orf50	Body	chr4	5976063	+	hg19	0.642381	0.00726145
cg07260221	S_Shore	GRIA2;GRIA2;GRIA2	5'UTR;Body;Body	chr4	158142677	-	hg19	0.642019	0.00158256
cg23840823	OpenSea	WHSC1;WHSC1;WHSC1;WHSC1;WHSC1	3'UTR;Body;Body;Body;Body	chr4	1950185	-	hg19	0.641714	0.000885643
cg09814167	OpenSea			chr10	36758668	-	hg19	0.641451	0.00898516
cg14506873	OpenSea			chr18	52756755	-	hg19	0.641442	2.02879e-05
cg12062504	OpenSea			chr19	38112332	+	hg19	0.641019	1.37124e-05
cg00887944	OpenSea			chr4	168332206	+	hg19	0.640889	0.00194786
cg05966745	OpenSea			chr18	22597176	+	hg19	0.640647	2.44915e-05
cg18130044	N_Shore			chr20	21682362	+	hg19	0.64032	0.00106808
cg22481448	N_Shore	SLC9A1	1stExon	chr1	27480668	-	hg19	0.639904	0.00665929
cg00621947	OpenSea	TUSC3;TUSC3	Body;Body	chr8	15430950	-	hg19	0.63911	0.000459218
cg26767158	OpenSea			chr2	144657706	-	hg19	0.638716	0.000578016
cg15537097	OpenSea			chr3	23046362	+	hg19	0.638477	0.00242793
cg21806985	S_Shore	MCC	TSS200	chr5	112824646	+	hg19	-0.202625	1.78096e-05
cg26015442	OpenSea	TCF4;TCF4;TCF4;TCF4;TCF4;TCF4;TCF4;TCF4;TCF4;TCF4;TCF4;TCF4;TCF4;TCF4	Body;Body;Body;Body;Body;Body;Body;Body;Body;Body;Body;Body;Body;Body	chr18	52967858	+	hg19	0.637905	3.84213e-05
cg17478857	OpenSea			chr4	140483853	+	hg19	0.637606	1.39233e-05
cg20246229	N_Shore	GRM6	Body	chr5	178419495	-	hg19	0.637529	0.000273897
cg06360976	Island	TTC15	Body	chr2	3452543	-	hg19	0.637385	0.0209298
cg25707394	OpenSea			chr17	69339465	+	hg19	0.637179	0.000207984
cg10319893	S_Shore	C13orf36	5'UTR	chr13	37248953	-	hg19	0.636255	0.00389501
cg04211790	OpenSea	LRTM1;CACNA2D3	TSS200;Body	chr3	54962250	+	hg19	-0.364472	1.82638e-05
cg08508541	OpenSea	MIR646HG	Body	chr20	58755758	-	hg19	0.635911	0.000748257
cg02272286	OpenSea	ERICH1-AS1	Body	chr8	1003634	-	hg19	0.635353	0.00381759
cg19010561	OpenSea	VMP1	Body	chr17	57824563	-	hg19	0.635348	1.44994e-05
cg15983114	S_Shore			chr19	21667706	-	hg19	0.634976	0.000606853
cg14801009	OpenSea			chr12	116385242	+	hg19	0.63488	0.00060791
cg20739526	Island	DPP6;DPP6;DPP6	Body;Body;Body	chr7	154585989	-	hg19	0.634812	7.72717e-05
cg12019046	OpenSea	WASF3	Body	chr13	27259900	-	hg19	0.634537	0.000488409
cg03871460	N_Shore	CCNA1;CCNA1	TSS1500;TSS1500	chr13	37004721	+	hg19	0.634354	0.00489254
cg02618579	N_Shore	RAB1B	TSS1500	chr11	66035477	+	hg19	-0.349173	1.90679e-05
cg01060409	N_Shore	RAN	TSS1500	chr12	131355340	+	hg19	0.634149	0.00119518
cg07664976	OpenSea	SNORD116-26	TSS200	chr15	25344488	-	hg19	-0.340246	1.91482e-05
cg06133145	Island	PRIMA1	5'UTR	chr14	94254351	+	hg19	0.633834	0.00324288
cg14612684	OpenSea	SULT1C3	1stExon	chr2	108863679	+	hg19	0.633745	0.000931556
cg00572007	OpenSea	CPED1;CPED1	Body;Body	chr7	120836058	-	hg19	0.63372	0.00114633
cg05352464	OpenSea			chr5	102128618	+	hg19	0.633707	0.000883412
cg15838301	OpenSea	SORCS2	Body	chr4	7719899	-	hg19	0.633543	4.24812e-05
cg13715901	OpenSea			chr8	1145806	+	hg19	0.633362	3.80493e-05
cg14775561	OpenSea	LOC285484	Body	chr4	6229931	-	hg19	0.633153	0.000389958
cg24436169	OpenSea	KCNJ16;KCNJ16;KCNJ16;KCNJ16;KCNJ16;KCNJ16;KCNJ16;KCNJ16	5'UTR;5'UTR;5'UTR;5'UTR;5'UTR;5'UTR;5'UTR;5'UTR	chr17	68125694	+	hg19	0.633125	0.0027329
cg17629322	N_Shore	RAN	TSS1500	chr12	131355424	-	hg19	0.633057	0.000511015
cg21494924	N_Shore	TUSC3;TUSC3	TSS1500;TSS1500	chr8	15396825	-	hg19	0.633045	0.000165983
cg08269292	OpenSea	KIAA0922;KIAA0922	Body;Body	chr4	154497685	+	hg19	0.632759	0.000788625
cg16556080	N_Shore			chr19	53809873	-	hg19	0.632283	0.000510253
cg13649332	Island	DLGAP2	Body	chr8	1497608	+	hg19	0.632203	0.00144876
cg15677087	S_Shore	SLC17A9	Body	chr20	61584850	-	hg19	0.632045	0.0159821
cg08959182	OpenSea			chr5	87661076	-	hg19	0.63192	1.39233e-05
cg12087412	N_Shore	FGF5;FGF5	TSS1500;TSS1500	chr4	81187011	+	hg19	0.631839	0.00196834
cg09609858	OpenSea			chrX	49004454	+	hg19	0.631812	6.59545e-05
cg06188746	S_Shore	HOXA-AS3	TSS200	chr7	27179800	+	hg19	-0.426252	1.92162e-05
cg17948897	OpenSea	SORCS2	Body	chr4	7277180	-	hg19	0.631396	0.00196168
cg16075945	OpenSea			chr2	153781560	-	hg19	0.63119	0.000437943
cg13226308	OpenSea			chr11	35019673	+	hg19	0.631163	0.000228557
cg14806755	OpenSea	TMEM108;TMEM108;TMEM108	5'UTR;5'UTR;5'UTR	chr3	132888313	+	hg19	0.631085	0.001243
cg16649001	S_Shelf	EFHA2	Body	chr8	16889074	-	hg19	0.631065	3.75257e-05
cg02886375	N_Shore			chr8	1244286	-	hg19	0.631044	0.003169
cg05413325	Island			chr8	1397936	-	hg19	0.630966	0.00124934
cg20827317	OpenSea	ZNF333;ZNF333	Body;Body	chr19	14829434	+	hg19	0.630694	0.00569371
cg05212496	OpenSea	CACNA2D3-AS1;CACNA2D3	TSS1500;Body	chr3	54935784	+	hg19	-0.705131	1.98803e-05
cg12945772	OpenSea			chr7	98122173	+	hg19	0.6306	8.93061e-05
cg02515161	OpenSea			chr6	49948682	+	hg19	0.630529	0.00459566
cg12118379	OpenSea	FAM3D	TSS1500	chr3	58653767	+	hg19	0.6305	2.53091e-05
cg16459412	OpenSea	LATS2	5'UTR	chr13	21628825	+	hg19	0.63018	1.10817e-05
cg01074780	OpenSea	TSPEAR;TSPEAR	Body;5'UTR	chr21	46051909	+	hg19	0.629977	6.64691e-05
cg07046142	OpenSea			chr8	72628609	-	hg19	0.629863	0.000111598
cg14147196	OpenSea	SLC6A1	3'UTR	chr3	11078979	-	hg19	0.62972	1.78096e-05
cg23782866	OpenSea	FAM155A	Body	chr13	107928782	-	hg19	0.629582	1.89492e-05
cg24641014	OpenSea	TMCO4	Body	chr1	20042065	+	hg19	0.629464	0.000842669
cg03692651	Island			chr19	22444593	-	hg19	0.629198	0.00365855
cg24461964	Island	KIF5C;KIF5C	5'UTR;1stExon	chr2	149633112	-	hg19	0.628984	0.000413077
cg11003814	S_Shelf			chr8	4854917	+	hg19	0.628747	0.00220084
cg07719677	OpenSea	LINC01088	Body	chr4	80006323	+	hg19	0.628741	3.97267e-05
cg14628993	OpenSea	SH3GL2	Body	chr9	17591842	+	hg19	0.628735	0.000615059
cg04098866	Island			chr16	51190201	-	hg19	0.628625	0.00036909
cg07616879	OpenSea			chr10	134631386	-	hg19	0.628023	0.00323463
cg04144412	OpenSea			chr6	153481079	-	hg19	0.62789	3.74205e-05
cg00937402	OpenSea			chr8	15378762	+	hg19	0.627744	2.11731e-05
cg15712177	S_Shore	RUNX3;RUNX3	Body;Body	chr1	25236296	+	hg19	0.62758	0.000143744
cg04850212	OpenSea	ATP8A2	Body	chr13	26090072	-	hg19	0.627554	0.000410569
cg07924653	OpenSea	LDB2;LDB2	Body;Body	chr4	16883525	-	hg19	0.627497	2.65204e-05
cg10941185	N_Shore	DLC1;DLC1	Body;Body	chr8	12988516	-	hg19	0.627392	0.00237329
cg08818829	Island	DNAH5	Body	chr5	13810279	+	hg19	0.62738	0.00078956
cg04348981	OpenSea	INPP4B;INPP4B	5'UTR;5'UTR	chr4	143354022	-	hg19	0.627369	2.02879e-05
cg00230381	OpenSea	HAO1	Body	chr20	7905581	+	hg19	0.6273	0.00331647
cg16055614	OpenSea	PRUNE;PRUNE;PRUNE;PRUNE;PRUNE;PRUNE;PRUNE;PRUNE	5'UTR;Body;Body;Body;Body;Body;Body;Body	chr1	150997133	+	hg19	0.627201	0.0111851
cg10941721	OpenSea	MAGEB1;MAGEB1;MAGEB1	Body;Body;Body	chrX	30269613	-	hg19	0.627186	0.000277215
cg26175583	OpenSea			chr4	137316798	+	hg19	0.627089	0.000908166
cg18330932	OpenSea	STIM1;STIM1;STIM1	Body;Body;Body	chr11	3980498	-	hg19	0.626831	0.000675569
cg03434780	OpenSea	ROBO1;ROBO1;ROBO1;ROBO1	Body;Body;Body;Body	chr3	78719421	+	hg19	0.626789	0.00529578
cg17372047	S_Shore			chr19	22807010	-	hg19	0.626725	9.03031e-05
cg14106167	S_Shore			chr9	23851770	-	hg19	0.626594	1.85772e-05
cg00925947	OpenSea			chr4	134932828	-	hg19	0.626573	0.00221501
cg11472952	N_Shelf			chr22	50095755	-	hg19	0.626569	0.0121761
cg00448891	Island			chr10	134731784	+	hg19	0.62636	0.0139257
cg07962143	Island			chr19	57149436	+	hg19	0.626076	4.88616e-05
cg12054575	OpenSea			chr13	34862475	+	hg19	0.626076	5.34525e-05
cg08912420	OpenSea	MICU3	Body	chr8	16965789	+	hg19	0.625959	0.00161286
cg24874180	N_Shore	DKK2	Body	chr4	107956405	+	hg19	0.625928	0.000275963
cg11827998	Island	TMEM121	Body	chr14	105995685	-	hg19	0.625836	0.000299749
cg02076100	OpenSea	ROBO2;ROBO2;ROBO2;ROBO2;ROBO2	5'UTR;Body;Body;Body;Body	chr3	77369657	-	hg19	0.625654	9.57237e-06
cg01188509	N_Shelf	IGF2R	Body	chr6	160509295	-	hg19	0.625622	3.37099e-05
cg17776382	OpenSea	LINC01192	Body	chr3	162901932	+	hg19	0.6255	0.000928061
cg10105341	OpenSea	STAG1	Body	chr3	136149085	-	hg19	0.625346	0.000929845
cg06458188	OpenSea			chr8	19589914	-	hg19	0.625175	0.00167019
cg24718038	OpenSea			chr3	24907574	+	hg19	0.625132	0.00756816
cg09435920	OpenSea			chr17	75033339	+	hg19	0.624761	0.00192903
cg15479434	OpenSea			chr8	31246902	-	hg19	0.624167	0.000596506
cg03850198	OpenSea			chr1	9090070	-	hg19	0.623717	0.00205552
cg11900120	N_Shore	PTPRN2;PTPRN2;PTPRN2	Body;Body;Body	chr7	158037149	+	hg19	0.623441	2.1117e-05
cg03031526	OpenSea	PCDH7	Body	chr4	31070017	-	hg19	0.623317	0.000887314
cg27583010	S_Shelf	CORO1A;LOC606724	Body;TSS1500	chr16	30198505	-	hg19	0.623315	0.00196708
cg15452244	OpenSea	ALDH5A1;ALDH5A1	Body;Body	chr6	24525041	-	hg19	0.623078	0.000430497
cg13581422	S_Shore			chr3	130236522	+	hg19	0.623015	0.000138094
cg09478095	S_Shore			chr2	662887	+	hg19	0.62287	1.51752e-05
cg12588725	OpenSea	NRG1;NRG1;NRG1;NRG1;NRG1;NRG1;NRG1;NRG1;NRG1;NRG1	Body;Body;Body;Body;Body;Body;Body;Body;Body;Body	chr8	32606319	+	hg19	0.622709	0.000144134
cg09131511	OpenSea	FAP	Body	chr2	163089214	+	hg19	0.622547	0.00112428
cg07149112	OpenSea			chr19	23292461	-	hg19	0.622545	0.00114772
cg24196122	OpenSea			chr18	63636217	+	hg19	0.622508	0.00638349
cg14994521	OpenSea			chr4	189158022	+	hg19	0.622312	0.00249576
cg04453124	OpenSea	DLG5	Body	chr10	79596240	+	hg19	0.622199	9.66711e-05
cg05852523	N_Shore	CDH13	TSS1500	chr16	82659960	+	hg19	0.622065	0.000353348
cg07072257	OpenSea	RANBP9	Body	chr6	13625427	-	hg19	0.621821	9.57237e-06
cg02032559	S_Shore	INO80C;INO80C;INO80C	TSS1500;TSS1500;TSS1500	chr18	33078287	+	hg19	0.621791	6.72119e-05
cg05228284	Island	DIRAS1	5'UTR	chr19	2720847	-	hg19	-0.203186	0.0012275
cg03851490	OpenSea	CXorf22	TSS200	chrX	35937794	-	hg19	0.621571	6.61171e-05
cg03556771	OpenSea	MIR299;MIR380	TSS200;TSS1500	chr14	101490122	+	hg19	0.621287	0.000178853
cg10036368	OpenSea	LOC285796	Body	chr6	163742913	+	hg19	0.62108	0.000404431
cg19356117	Island			chr13	23734304	-	hg19	0.620921	0.000251218
cg00750366	N_Shelf	HLA-DPB1	Body	chr6	33044510	-	hg19	0.620455	0.000396406
cg12249901	N_Shore			chr8	1309967	+	hg19	0.620423	0.000139306
cg08362210	S_Shore	MIR196B	TSS1500	chr7	27209828	+	hg19	-0.311514	2.07869e-05
cg11338346	S_Shore	ZNF728	TSS1500	chr19	23187382	+	hg19	0.619771	0.000872906
cg11498870	Island	DCAF4L2;DCAF4L2	5'UTR;1stExon	chr8	88886243	+	hg19	0.619643	0.000888097
cg08271489	OpenSea	ITPR2	Body	chr12	26587292	-	hg19	0.619532	0.000787697
cg05155840	Island	HAND2	Body	chr4	174448841	-	hg19	0.619513	0.000154318
cg08341316	Island	DKK2;DKK2	1stExon;5'UTR	chr4	107956955	+	hg19	0.619499	0.00843479
cg26028074	OpenSea	ASIC2	Body	chr17	32201533	-	hg19	0.61918	0.00031509
cg25119419	OpenSea			chr7	91527567	+	hg19	0.619134	0.00465037
cg07117674	Island	ARHGAP20	Body	chr11	110582946	+	hg19	-0.203661	0.0059269
cg18347497	OpenSea			chr8	60442729	-	hg19	0.618737	0.00432581
cg10540437	OpenSea			chr5	135956455	-	hg19	0.618577	0.000318948
cg25236168	OpenSea			chr17	68295361	+	hg19	0.618497	0.00364069
cg25732104	OpenSea	GJB5	TSS200	chr1	35220710	+	hg19	0.618351	2.48472e-05
cg27575788	OpenSea	EYA1;EYA1;EYA1;EYA1;EYA1;EYA1	5'UTR;Body;Body;Body;Body;Body	chr8	72264609	+	hg19	0.618126	0.00157062
cg25678070	Island			chr10	132873829	-	hg19	0.618001	0.00193472
cg17323877	OpenSea	ECHDC1;ECHDC1;ECHDC1;ECHDC1;ECHDC1	3'UTR;3'UTR;Body;Body;Body	chr6	127623877	-	hg19	0.617975	0.000109199
cg13434626	OpenSea			chr4	155129865	-	hg19	0.617858	0.00413712
cg13834746	OpenSea			chr13	87215306	+	hg19	0.617829	0.000386733
cg01445459	OpenSea	SH3GL2	Body	chr9	17742148	+	hg19	0.617691	0.000863538
cg02554361	Island	CIITA	Body	chr16	11001757	-	hg19	0.617517	0.000807213
cg22557012	OpenSea	ABCA6	TSS1500	chr17	67138792	+	hg19	0.617308	0.00342485
cg08345040	OpenSea	CPZ;CPZ;CPZ	Body;Body;Body	chr4	8608235	+	hg19	0.617198	0.00132186
cg02058924	S_Shore	CHFR;CHFR;CHFR;CHFR;CHFR	TSS1500;TSS1500;TSS1500;TSS1500;TSS1500	chr12	133465592	+	hg19	0.617119	0.00254922
cg11014373	Island			chr2	105479054	-	hg19	0.61667	0.0384909
cg18094781	OpenSea	RARB;RARB	TSS1500;TSS1500	chr3	25469430	+	hg19	-0.379234	2.15777e-05
cg06590513	Island	EPHA7	Body	chr6	94127664	+	hg19	-0.203708	0.0295088
cg00834519	OpenSea	WASF3;WASF3	5'UTR;5'UTR	chr13	27203560	+	hg19	0.616369	9.64247e-05
cg23600146	N_Shore	SRRM3;SRRM3	TSS1500;TSS1500	chr7	75830925	+	hg19	0.615948	0.000108568
cg01044632	S_Shelf			chr8	918829	-	hg19	0.615632	1.3592e-05
cg00213142	OpenSea	RAD54L2	Body	chr3	51672239	+	hg19	0.615631	0.000262164
cg08939521	Island			chr10	43394116	+	hg19	0.615585	0.0161088
cg11498333	OpenSea	ADARB2	Body	chr10	1547459	+	hg19	0.615581	0.000573369
cg09258200	OpenSea	SHROOM3	Body	chr4	77669688	-	hg19	0.61534	0.000555651
cg10146623	OpenSea	AP1AR;AP1AR	Body;Body	chr4	113187832	+	hg19	0.61526	0.00758187
cg00210019	OpenSea	LIMCH1;LIMCH1;LIMCH1;LIMCH1;LIMCH1	5'UTR;Body;Body;Body;Body	chr4	41462328	+	hg19	0.615136	0.00096642
cg18713564	OpenSea	LIFR;LIFR	5'UTR;5'UTR	chr5	38531164	+	hg19	0.615101	0.000283165
cg04342110	S_Shelf	RYR1;RYR1	Body;Body	chr19	38945908	-	hg19	0.615023	0.000451823
cg11586570	Island			chr7	63498133	+	hg19	0.614939	0.000645519
cg11165881	N_Shore	CHL1	TSS1500	chr3	238048	+	hg19	0.614825	0.000561827
cg12425530	OpenSea	KLRF2	TSS1500	chr12	10032663	+	hg19	0.614734	1.37124e-05
cg27663389	Island			chr19	21666098	-	hg19	0.614485	0.00953367
cg21995960	OpenSea			chr8	12935118	+	hg19	0.614372	0.000149258
cg07164606	OpenSea	MARCO	TSS1500	chr2	119698672	+	hg19	0.614081	5.99084e-05
cg16518165	OpenSea	ODZ2	Body	chr5	166732608	+	hg19	0.613924	0.000138094
cg07751608	OpenSea	LOC100506272	Body	chr4	188571312	+	hg19	0.613824	0.00222761
cg18929889	OpenSea			chr8	1208878	-	hg19	0.613515	0.00123488
cg19270089	OpenSea	CADPS;CADPS;CADPS	Body;Body;Body	chr3	62440705	-	hg19	0.613506	0.00171123
cg07190059	OpenSea	SNAP25;SNAP25	5'UTR;5'UTR	chr20	10253002	+	hg19	0.613391	0.000752421
cg24842859	Island	RUNX3;RUNX3	TSS1500;Body	chr1	25257599	-	hg19	-0.203785	0.000437995
cg15197756	OpenSea	ARHGAP26;ARHGAP26	Body;Body	chr5	142396536	-	hg19	0.613293	1.39967e-05
cg08338866	OpenSea	FGF13;FGF13;FGF13;FGF13	Body;Body;Body;Body	chrX	137857661	-	hg19	0.613256	0.00114192
cg04971763	OpenSea			chr19	21182790	-	hg19	0.613199	0.0043987
cg05230511	OpenSea	INADL	Body	chr1	62596817	-	hg19	0.613062	3.3599e-05
cg10156846	N_Shore			chr7	96649140	-	hg19	0.613028	0.00432975
cg11411106	OpenSea	HS6ST3	Body	chr13	97107445	+	hg19	0.61286	0.000254799
cg07810164	Island	EGFL6;EGFL6	Body;Body	chrX	13588174	-	hg19	0.612789	0.000137915
cg02472809	OpenSea			chr8	143119854	+	hg19	0.61272	6.12834e-05
cg15584430	OpenSea	SLC35F5;SLC35F5	Body;Body	chr2	114477306	-	hg19	0.612569	0.000358377
cg25261734	OpenSea			chr14	107114779	+	hg19	0.612279	0.0116795
cg11513637	N_Shore	CCNA1;CCNA1;CCNA1;CCNA1	TSS1500;TSS1500;TSS1500;TSS1500	chr13	37005501	-	hg19	0.612266	0.0112294
cg17001806	OpenSea			chr8	143115310	+	hg19	0.612138	1.39233e-05
cg18024290	OpenSea	ZFC3H1	Body	chr12	72030292	+	hg19	0.612065	1.37124e-05
cg02939245	OpenSea			chr2	224540244	-	hg19	0.612004	1.38687e-05
cg03505963	OpenSea	DSCR8;DSCR8;DSCR8;DSCR4;DSCR8;DSCR8	TSS200;TSS200;TSS200;1stExon;TSS200;TSS200	chr21	39493344	-	hg19	0.611935	0.00113017
cg21801223	OpenSea			chr12	98648287	+	hg19	0.61181	0.00110921
cg07372384	OpenSea			chr4	33892096	-	hg19	0.61166	0.00259516
cg15397448	Island	MAP9	5'UTR	chr4	156297858	+	hg19	0.611628	0.0126276
cg00430372	OpenSea	RCAN3;RCAN3;RCAN3;RCAN3;RCAN3;RCAN3;RCAN3;RCAN3;RCAN3;RCAN3	5'UTR;5'UTR;Body;Body;Body;Body;Body;Body;Body;Body	chr1	24853821	+	hg19	0.611425	0.000158207
cg05212403	OpenSea	TCF4;TCF4;TCF4;TCF4;TCF4;TCF4;TCF4;TCF4;TCF4;TCF4;TCF4	Body;Body;Body;Body;Body;Body;Body;Body;Body;Body;5'UTR	chr18	53068637	+	hg19	0.611168	0.0280332
cg09728607	Island			chr16	51190065	-	hg19	0.610981	0.00274878
cg26421169	OpenSea			chr11	104781259	-	hg19	0.610815	0.000458535
cg06163144	OpenSea	ABCA10	Body	chr17	67216785	+	hg19	0.610745	0.00415156
cg10392188	N_Shelf	CELF2;CELF2	Body;Body	chr10	11203213	+	hg19	0.610713	0.00103359
cg23753415	Island	TMEM132E	Body	chr17	32909292	+	hg19	0.610635	0.000636872
cg25203310	N_Shore			chr8	1244335	-	hg19	0.610589	6.29437e-05
cg02146740	OpenSea	CSMD1	Body	chr8	3890512	+	hg19	0.610463	2.08523e-05
cg16641455	OpenSea	FAM155A	Body	chr13	107973266	+	hg19	0.610328	1.39967e-05
cg17285116	OpenSea			chr1	154267502	+	hg19	0.610265	0.000171752
cg14432153	Island	FAM19A5;FAM19A5	3'UTR;3'UTR	chr22	49146376	+	hg19	0.610262	0.000151503
cg26244164	N_Shore	DLC1;DLC1	Body;Body	chr8	12987449	-	hg19	0.610157	0.00288723
cg17557119	OpenSea	TDRD15	TSS200	chr2	21346767	+	hg19	0.610148	1.42864e-05
cg10292801	OpenSea			chr16	82609097	-	hg19	0.6101	7.61829e-05
cg20077230	OpenSea			chr3	67022852	-	hg19	0.610031	0.0023724
cg12376355	OpenSea	EXOC2;EXOC2	Body;Body	chr6	579629	-	hg19	0.610016	1.3592e-05
cg13821765	OpenSea			chr16	82609548	+	hg19	0.609834	0.000313234
cg23304135	OpenSea			chrX	3187835	-	hg19	0.609809	0.000503712
cg03915187	OpenSea			chr16	34727092	+	hg19	0.609535	6.60358e-05
cg27454780	OpenSea			chr4	68236744	-	hg19	0.609447	9.31701e-05
cg09107029	OpenSea	SYT1;SYT1;SYT1;SYT1	5'UTR;5'UTR;5'UTR;5'UTR	chr12	79440626	+	hg19	0.60937	0.00141829
cg01593851	OpenSea	GOLGA2P9	Body	chr19	22784788	+	hg19	0.60934	7.27725e-05
cg22044634	OpenSea			chr2	155446859	-	hg19	0.608666	0.000112128
cg09250376	OpenSea	DOK6	Body	chr18	67455816	+	hg19	0.608648	0.00815285
cg22370006	N_Shore	OPRM1;OPRM1;OPRM1;OPRM1;OPRM1;OPRM1;OPRM1;OPRM1;OPRM1;OPRM1;OPRM1;OPRM1	TSS200;TSS200;Body;TSS200;TSS200;TSS1500;TSS200;TSS200;TSS200;TSS200;5'UTR;Body	chr6	154360344	-	hg19	0.608468	0.000114537
cg04353007	OpenSea	TAS2R39	TSS1500	chr7	142880306	-	hg19	0.608458	0.000866615
cg01433202	OpenSea			chr2	83283303	+	hg19	0.608299	3.31629e-05
cg18812368	OpenSea			chr4	32271164	+	hg19	0.608283	0.00255019
cg27095650	S_Shelf	PTCHD2	Body	chr1	11593605	+	hg19	0.607939	5.71607e-05
cg17343563	OpenSea	TFAP2B	Body	chr6	50803945	+	hg19	0.607793	0.000891948
cg18826718	OpenSea	SCN10A;SCN10A;SCN10A	Body;Body;Body	chr3	38780151	-	hg19	0.607768	0.000537507
cg07439037	N_Shore			chr17	21952858	+	hg19	0.607735	0.000709151
cg26369047	OpenSea	SCN11A	TSS200	chr3	38995199	+	hg19	-0.313208	2.23043e-05
cg02126446	S_Shore	VGLL3	TSS1500	chr3	87040640	+	hg19	-0.337629	2.41846e-05
cg05382653	OpenSea			chr8	93891273	+	hg19	0.607527	0.00131215
cg23482190	OpenSea	APC;APC;APC	Body;Body;Body	chr5	112093103	-	hg19	0.607476	4.6115e-05
cg05215605	OpenSea	CDK6;CDK6	Body;Body	chr7	92352149	-	hg19	0.607409	0.000401482
cg07346177	S_Shore	DLGAP2	Body	chr8	1580998	-	hg19	0.607287	0.0116126
cg02503981	N_Shore			chr13	112720182	+	hg19	0.606755	5.09356e-05
cg05083982	OpenSea	LOC101927229	Body	chr18	52777963	+	hg19	0.606657	0.00115313
cg10617143	N_Shore	ZNF729	TSS1500	chr19	22468635	+	hg19	0.606607	0.0209134
cg04094193	S_Shore	YTHDC1;YTHDC1	TSS1500;TSS1500	chr4	69216103	-	hg19	-0.474268	2.43018e-05
cg02069619	N_Shore	LPIN1	TSS1500	chr2	11885266	+	hg19	0.606418	0.00160623
cg26528531	OpenSea	PCDH7	Body	chr4	30820948	+	hg19	0.606318	2.20047e-05
cg03644484	OpenSea	KIAA1109	Body	chr4	123231002	-	hg19	0.606006	5.47386e-05
cg21342470	OpenSea			chr8	35744638	+	hg19	0.605872	0.000401856
cg14980449	OpenSea	ADARB2	Body	chr10	1710239	-	hg19	0.605831	7.49052e-05
cg24785495	OpenSea			chr14	71839232	-	hg19	0.605651	0.000267068
cg18194887	N_Shelf	BET1	Body	chr7	93629937	-	hg19	0.605639	1.99126e-05
cg25086418	S_Shore	DLC1	Body	chr8	13135151	-	hg19	0.605609	0.00456322
cg16048904	S_Shore	ZNF418	TSS1500	chr19	58448067	+	hg19	0.605476	1.34622e-05
cg04410757	OpenSea			chr4	126113206	+	hg19	0.605223	0.000652297
cg17356111	OpenSea			chr13	21668965	+	hg19	0.605098	6.57336e-05
cg12165546	N_Shore			chr8	23566799	+	hg19	0.60507	0.000635899
cg06385583	OpenSea			chr2	12596843	-	hg19	0.605019	0.00117291
cg02194211	OpenSea	FAM3D;FAM3D	1stExon;5'UTR	chr3	58652346	+	hg19	0.604927	1.64978e-05
cg09055992	OpenSea	DLGAP2	Body	chr8	1626697	-	hg19	0.604783	0.00181889
cg23409184	OpenSea			chr7	35464345	-	hg19	0.604478	2.12212e-05
cg05089090	N_Shore	CCNA1;CCNA1;CCNA1;CCNA1	TSS1500;TSS1500;TSS1500;TSS1500	chr13	37005570	+	hg19	0.604439	0.000364493
cg08206906	Island			chr19	22701260	+	hg19	0.604353	0.00224826
cg21339799	OpenSea	ARHGAP15	Body	chr2	144486573	-	hg19	0.60435	0.00013839
cg25730670	OpenSea	LEP	5'UTR	chr7	127891366	+	hg19	0.604301	3.24168e-05
cg03920512	OpenSea	HSF5	Body	chr17	56525236	-	hg19	0.604109	7.18931e-05
cg17148453	OpenSea			chr1	68811945	-	hg19	0.604093	0.000175544
cg07603991	Island	SHISA6	Body	chr17	11461103	-	hg19	0.60407	5.68781e-05
cg09010228	OpenSea	DOCK8;DOCK8;DOCK8	Body;Body;Body	chr9	293115	+	hg19	0.604043	0.000989433
cg13722999	Island			chr9	29826639	+	hg19	0.603893	7.29514e-05
cg11576468	OpenSea	ZNF737	TSS1500	chr19	20749810	-	hg19	0.603709	0.000149593
cg02337349	Island	SLC38A3;SLC38A3	1stExon;5'UTR	chr3	50242754	+	hg19	0.60356	3.54395e-05
cg02095946	N_Shore			chr8	1397913	-	hg19	0.603476	0.000408474
cg12778481	OpenSea	CDK14;CDK14;CDK14;CDK14	3'UTR;3'UTR;3'UTR;3'UTR	chr7	90779222	+	hg19	0.603469	0.00228787
cg21167643	S_Shore	CAPN2;CAPN2	Body;Body	chr1	223937196	+	hg19	0.603436	1.81364e-05
cg23472261	OpenSea	EPHB6	5'UTR	chr7	142560422	+	hg19	0.603428	0.000106356
cg12302880	OpenSea	R3HDM2	Body	chr12	57671076	+	hg19	0.603251	0.000611809
cg16115318	OpenSea			chr22	50129935	+	hg19	0.602925	0.00132232
cg26576836	OpenSea			chr13	19980456	-	hg19	0.602902	0.0148103
cg11542543	OpenSea	FAM155A	Body	chr13	108017565	+	hg19	0.602898	0.000268572
cg08627720	Island			chr15	96959977	+	hg19	0.602845	0.00443071
cg04157722	OpenSea			chr5	6428368	-	hg19	0.602615	9.24384e-05
cg20314184	OpenSea	ZNF99	TSS200	chr19	22967051	-	hg19	0.602444	0.00294
cg26432350	OpenSea	NBEAL2	Body	chr3	47040357	-	hg19	0.602435	7.47657e-05
cg09841884	OpenSea	LDB2;LDB2	Body;3'UTR	chr4	16504379	+	hg19	0.602316	0.00737827
cg15232459	OpenSea	DLG2	Body	chr11	84708859	+	hg19	0.602185	5.7737e-05
cg07508649	S_Shelf			chr6	31873772	+	hg19	0.601956	0.00011672
cg16338523	OpenSea	SLC6A15;SLC6A15	Body;Body	chr12	85268154	-	hg19	0.601865	0.00742072
cg03072697	OpenSea			chr4	46510272	-	hg19	0.60177	7.70476e-05
cg06230247	Island	MPST;MPST;MPST;MPST	Body;Body;Body;Body	chr22	37420730	+	hg19	0.601667	1.98803e-05
cg22199335	OpenSea	PCDH7;PCDH7	Body;Body	chr4	31087971	-	hg19	0.601635	0.00433864
cg10154359	OpenSea	NTS	Body	chr12	86271294	-	hg19	0.601459	6.05491e-05
cg01917932	Island			chr8	1138928	-	hg19	0.601408	0.00010683
cg13451082	Island	OLFM1;OLFM1	Body;Body	chr9	137980821	-	hg19	0.601343	0.000578627
cg02750668	OpenSea			chr9	99497657	+	hg19	0.601338	0.00326524
cg17566342	OpenSea	PACRG-AS1;PACRG;PACRG;PACRG	Body;Body;Body;Body	chr6	163731989	+	hg19	0.60127	0.00206069
cg09665331	OpenSea			chr1	195867753	-	hg19	0.601234	0.00513769
cg00670714	OpenSea	APOD	5'UTR	chr3	195310145	+	hg19	0.601065	1.37124e-05
cg23232849	S_Shelf	SPSB4	Body	chr3	140817977	+	hg19	0.600852	0.00100159
cg10781942	OpenSea	HTR1E	5'UTR	chr6	87723834	-	hg19	0.600766	1.39967e-05
cg23713176	S_Shore	PCDH10;PCDH10;PCDH10	Body;3'UTR;1stExon	chr4	134074369	+	hg19	0.600588	0.000429646
cg21241151	OpenSea			chr9	16310954	-	hg19	0.600548	3.91974e-05
cg08169950	N_Shelf			chr1	247799571	-	hg19	0.600229	4.19994e-05
cg10574939	OpenSea	DLC1;DLC1;DLC1;DLC1	5'UTR;1stExon;Body;Body	chr8	12973744	+	hg19	0.600181	0.00676968
cg11028578	OpenSea			chr13	34551176	-	hg19	0.599979	0.00124456
cg10520331	OpenSea	SYT8;SYT8;SYT8;SYT8;SYT8;SYT8;SYT8;SYT8	Body;Body;Body;Body;ExonBnd;ExonBnd;ExonBnd;ExonBnd	chr11	1856698	+	hg19	0.599881	0.000360964
cg23218601	OpenSea			chr1	248074896	+	hg19	0.599516	0.00463867
cg27652974	OpenSea			chr4	34669775	+	hg19	0.599484	0.000165366
cg06940331	OpenSea	LINCR-0002	Body	chr3	191220872	+	hg19	0.599416	3.49836e-05
cg27317493	OpenSea	TP73;TP73;TP73;TP73	Body;Body;Body;Body	chr1	3612430	-	hg19	0.599376	0.00526871
cg23303311	S_Shore			chr19	23186883	-	hg19	0.599007	0.0481717
cg20503050	Island			chr8	1053480	-	hg19	0.598946	0.000235743
cg13484901	OpenSea	ATF7IP	Body	chr12	14607340	-	hg19	0.598685	1.39967e-05
cg22629903	OpenSea			chr8	16772868	-	hg19	0.598602	0.0113765
cg21687563	OpenSea	TTC28	Body	chr22	28838019	+	hg19	0.598558	1.10817e-05
cg06097717	OpenSea			chr2	59086942	-	hg19	0.598222	1.43742e-05
cg21220419	OpenSea			chr12	13515309	-	hg19	0.597645	0.000159456
cg02383130	Island	AMPH;AMPH;AMPH;AMPH	5'UTR;5'UTR;1stExon;1stExon	chr7	38670957	-	hg19	0.597534	0.0286523
cg26508619	N_Shore	GABRG3	TSS1500	chr15	27215681	+	hg19	0.597513	0.0077031
cg06557618	S_Shelf			chr19	22809024	-	hg19	0.597503	0.00187771
cg13646020	N_Shore	PHOX2B	1stExon	chr4	41750390	-	hg19	0.597351	0.000170401
cg09630314	OpenSea			chr6	16810954	-	hg19	0.59727	0.000856083
cg03185898	OpenSea	DLG2;DLG2;DLG2	Body;Body;Body	chr11	84567297	+	hg19	0.596987	0.000120435
cg20837403	OpenSea	FLJ33360	Body	chr5	6328447	+	hg19	0.596978	0.000945983
cg04294319	N_Shelf			chr1	50878140	-	hg19	0.596709	0.000702632
cg13894067	OpenSea			chr9	23153093	+	hg19	0.596669	5.60248e-05
cg16791619	OpenSea			chr14	29228940	+	hg19	0.596665	0.000773838
cg05676456	OpenSea			chr9	128771545	-	hg19	0.596653	0.000673815
cg15056304	N_Shore	ARL5A;ARL5A;ARL5A	Body;5'UTR;5'UTR	chr2	152682847	-	hg19	0.596506	1.59962e-05
cg16931425	OpenSea	OR3A3	TSS1500	chr17	3323430	+	hg19	0.596468	0.0230971
cg12552746	OpenSea			chr7	57454992	-	hg19	0.59641	8.21241e-05
cg22183892	OpenSea			chr12	28325378	+	hg19	0.59607	0.00240343
cg09671989	OpenSea			chr16	88330828	-	hg19	0.596047	0.000146689
cg09457288	OpenSea	FOCAD	5'UTR	chr9	20660143	+	hg19	0.595968	0.000107324
cg13347257	Island	LHFPL4	Body	chr3	9594151	-	hg19	0.595743	0.00861429
cg09427041	OpenSea			chr12	66380213	-	hg19	0.595707	0.000329058
cg20583374	OpenSea	LY86;LY86-AS1	Body;Body	chr6	6609112	-	hg19	0.595524	0.000130947
cg27125605	Island	WNT9B;WNT9B	5'UTR;1stExon	chr17	44928995	-	hg19	-0.203803	0.035514
cg02676742	OpenSea			chr6	153551769	-	hg19	0.594663	0.000868658
cg25944668	OpenSea	EFHA2	Body	chr8	16940339	+	hg19	0.594623	8.19079e-05
cg26867393	OpenSea	GTF2E2	Body	chr8	30440319	-	hg19	0.594495	0.000396903
cg22168287	OpenSea	KIAA1217;KIAA1217;KIAA1217;KIAA1217	Body;Body;Body;Body	chr10	24544293	-	hg19	0.594451	0.000109501
cg23858471	OpenSea	LINCR-0003	Body	chr5	56869486	-	hg19	0.59425	6.16761e-05
cg13544946	N_Shelf	TLN1	5'UTR	chr9	35729779	-	hg19	0.59413	0.000118576
cg11155735	OpenSea	CSGALNACT1;CSGALNACT1	TSS1500;TSS1500	chr8	19540479	+	hg19	0.594098	0.0024401
cg24227397	S_Shelf			chr22	49640134	-	hg19	0.593897	0.000103806
cg04141819	OpenSea	PRRC1;PRRC1	Body;Body	chr5	126872089	+	hg19	0.593701	4.97534e-05
cg08379987	OpenSea	C13orf26	Body	chr13	31507139	+	hg19	0.593594	0.000570064
cg24974047	OpenSea	COL25A1;COL25A1;COL25A1;COL25A1	Body;Body;Body;Body	chr4	109948014	+	hg19	0.593565	0.000498079
cg19814209	OpenSea	DZANK1	Body	chr20	18411869	-	hg19	0.59352	1.95724e-05
cg13670883	OpenSea	LINC01212	TSS1500	chr3	70047594	-	hg19	0.593356	0.000353698
cg03168896	N_Shore			chr3	44036098	+	hg19	0.593299	6.64691e-05
cg07348641	S_Shore	FAM123A;FAM123A	TSS1500;TSS1500	chr13	25746495	+	hg19	0.59317	0.00603493
cg13042363	OpenSea			chr5	1938549	-	hg19	0.593134	0.00116562
cg05285759	OpenSea	TBCK;TBCK;TBCK;TBCK	Body;Body;Body;Body	chr4	106986567	+	hg19	0.59312	0.00497824
cg26040583	OpenSea			chr7	82286401	+	hg19	0.593113	0.00597769
cg04971836	OpenSea	ZMYM2;ZMYM2;ZMYM2;ZMYM2	Body;Body;Body;Body	chr13	20609426	+	hg19	0.592702	1.96218e-05
cg25472353	S_Shore	ELMO1	TSS1500	chr7	37489005	-	hg19	0.592682	0.00174943
cg15473569	N_Shore			chr17	45854061	+	hg19	0.592633	0.00186127
cg06376598	OpenSea	SSH2	Body	chr17	28049938	+	hg19	0.592589	0.000735543
cg15952457	OpenSea	CDH13;CDH13;CDH13;CDH13;CDH13;CDH13	5'UTR;Body;Body;Body;Body;Body	chr16	82959366	-	hg19	0.592435	0.000307029
cg15157672	OpenSea	DYRK1A;DYRK1A;DYRK1A;DYRK1A	Body;Body;Body;Body	chr21	38869457	+	hg19	0.592431	0.000225774
cg12720135	OpenSea	RARB;RARB	Body;Body	chr3	25394538	-	hg19	0.592417	0.00265507
cg26027366	OpenSea	GPATCH8;GPATCH8;GPATCH8;GPATCH8;GPATCH8;GPATCH8	Body;Body;Body;Body;Body;Body	chr17	42486913	-	hg19	0.592386	0.00158114
cg19658601	OpenSea			chr6	49975571	-	hg19	0.592385	0.00200022
cg09157741	OpenSea			chr11	49386143	+	hg19	0.59228	0.000237744
cg18432768	OpenSea	KCNJ16;KCNJ16;KCNJ16	5'UTR;TSS1500;5'UTR	chr17	68100565	+	hg19	0.592273	0.000218101
cg22491440	OpenSea			chr1	18311356	-	hg19	0.592226	0.0044328
cg17631451	OpenSea	TREX1;TREX1;TREX1;TREX1	5'UTR;1stExon;1stExon;5'UTR	chr3	48507354	-	hg19	0.591957	2.50517e-05
cg23700969	OpenSea			chr9	113911543	+	hg19	0.591944	1.37124e-05
cg00000765	OpenSea	GALNT2;GALNT2	Body;Body	chr1	230404313	-	hg19	0.591941	6.87354e-05
cg24179646	OpenSea	CABP1;CABP1;CABP1	TSS1500;TSS1500;Body	chr12	121087355	-	hg19	0.591897	1.42864e-05
cg05290385	OpenSea			chr4	31518348	+	hg19	0.591826	0.00106471
cg05006349	Island	KIAA1026;KIAA1026	1stExon;1stExon	chr1	14925517	-	hg19	0.591774	0.000233566
cg08406056	OpenSea			chr18	5074287	+	hg19	0.591761	0.00676217
cg23354510	OpenSea	LOC257358	TSS1500	chr5	169757430	-	hg19	0.591742	7.16542e-05
cg18170989	OpenSea	CAB39L;CAB39L;CAB39L	5'UTR;5'UTR;1stExon	chr13	49975383	-	hg19	0.591734	0.00026066
cg14390365	OpenSea	LOC101928710;LOC101928710	Body;Body	chr17	76615314	+	hg19	0.591708	0.00216772
cg01895649	N_Shore	LINC01305	TSS200	chr2	175190731	+	hg19	-0.379085	2.71833e-05
cg17192537	OpenSea	TARP;TARP	TSS1500;TSS1500	chr7	38314263	-	hg19	0.591648	0.000234073
cg00243365	OpenSea			chr6	130882897	-	hg19	0.591623	1.37124e-05
cg21747559	N_Shelf			chr8	16881966	+	hg19	0.591622	0.00984224
cg25988214	N_Shelf	SLC38A10;SLC38A10	Body;Body	chr17	79265759	+	hg19	0.591526	1.90679e-05
cg05176267	OpenSea			chr3	116516627	-	hg19	0.591483	0.00239911
cg23477501	OpenSea			chr13	23743886	+	hg19	0.591334	0.000546899
cg04020897	OpenSea			chr3	65112432	+	hg19	0.5912	0.00165161
cg03862290	OpenSea	MIR655	TSS200	chr14	101515739	-	hg19	0.59105	0.00240458
cg06187402	OpenSea			chr3	24844156	+	hg19	0.591023	3.78589e-05
cg00539049	OpenSea	LYPD6B	5'UTR	chr2	149933534	+	hg19	0.590934	0.000126266
cg12960028	OpenSea			chr2	129871394	-	hg19	0.590907	0.000237022
cg20673767	S_Shore	PTPRN2;PTPRN2;PTPRN2	Body;Body;Body	chr7	158061805	-	hg19	0.590816	4.58888e-05
cg27015810	OpenSea			chr14	89463499	+	hg19	0.590715	0.00326354
cg05857126	OpenSea	C16orf97	TSS200	chr16	52108007	+	hg19	-0.377113	2.73763e-05
cg08918383	OpenSea			chr10	118261052	-	hg19	0.590441	0.000264815
cg01078324	S_Shore	PDE10A;PDE10A	Body;Body	chr6	165749590	+	hg19	0.590257	2.02879e-05
cg12377211	OpenSea			chr9	4367191	-	hg19	0.590245	0.00446171
cg00607609	OpenSea	SYNPO2	Body	chr4	119962922	-	hg19	0.59021	0.000929215
cg04850479	S_Shelf	PROZ	TSS1500	chr13	113811569	-	hg19	-0.373174	2.75249e-05
cg06897233	OpenSea	LOC338694	TSS1500	chr11	68939885	-	hg19	-0.31822	2.76775e-05
cg24279075	OpenSea			chr13	87744249	+	hg19	0.589742	1.39233e-05
cg12041934	N_Shelf			chrX	8747423	-	hg19	0.589698	2.07069e-05
cg11301365	OpenSea			chr6	166417490	-	hg19	0.589659	5.674e-05
cg07963363	OpenSea	RUNX1T1;RUNX1T1;RUNX1T1;RUNX1T1	Body;Body;Body;Body	chr8	92983012	+	hg19	0.589456	2.61599e-05
cg00095333	OpenSea			chr17	70172535	+	hg19	0.589308	0.000509778
cg26535158	S_Shelf	NKIRAS2;NKIRAS2;NKIRAS2;NKIRAS2;NKIRAS2	Body;Body;Body;Body;3'UTR	chr17	40175841	-	hg19	0.589146	1.39233e-05
cg12462883	OpenSea	SLC9A10	TSS200	chr3	112013231	+	hg19	0.589112	0.000358377
cg01517680	Island			chr16	49499006	-	hg19	0.589102	0.00116696
cg21506565	Island	C6orf25;C6orf25;C6orf25;C6orf25;C6orf25;C6orf25	Body;Body;Body;Body;Body;Body	chr6	31691506	+	hg19	-0.203805	0.00805753
cg01857704	OpenSea	TMEM31;GLRA4	TSS200;Body	chrX	102965678	+	hg19	-0.232885	3.0751e-05
cg08701047	OpenSea			chr10	130085199	-	hg19	0.588951	0.000630123
cg27048388	OpenSea			chr13	22493776	-	hg19	0.588922	3.74113e-05
cg15797817	OpenSea	CUBN	Body	chr10	17045800	-	hg19	0.588868	6.87354e-05
cg19370689	OpenSea	LRRC17;FBXL13;LRRC17;FBXL13	5'UTR;Body;5'UTR;Body	chr7	102558323	+	hg19	0.588839	1.43742e-05
cg07545882	S_Shelf	PTCHD2	Body	chr1	11593613	+	hg19	0.588757	0.00181854
cg12533748	OpenSea			chr17	67957372	+	hg19	0.588686	0.000169092
cg20800221	OpenSea	OAS2;OAS2	Body;Body	chr12	113443790	+	hg19	0.588471	5.15843e-05
cg21264443	OpenSea	NGF	Body	chr1	115828878	+	hg19	0.588325	1.3592e-05
cg24158442	OpenSea	NFIX;NFIX;NFIX	Body;Body;Body	chr19	13140977	-	hg19	0.588189	2.53583e-05
cg20338413	OpenSea	POLQ	Body	chr3	121207626	-	hg19	0.588154	0.000101516
cg11682700	OpenSea	ZBTB20;ZBTB20;ZBTB20;ZBTB20;ZBTB20;ZBTB20;ZBTB20	1stExon;1stExon;Body;5'UTR;5'UTR;5'UTR;5'UTR	chr3	114477956	-	hg19	0.58806	0.000240614
cg26771052	OpenSea			chr8	18219472	+	hg19	0.588058	4.60783e-05
cg13828808	Island	ROR2	Body	chr9	94486945	-	hg19	-0.204187	0.0086268
cg20607577	OpenSea	DLC1;DLC1;DLC1	Body;Body;Body	chr8	12958141	+	hg19	0.587887	3.97683e-05
cg05557673	OpenSea	CGB1;SNAR-G1	TSS200;Body	chr19	49540333	-	hg19	0.587854	7.67294e-05
cg06250076	OpenSea	UBE2E1;UBE2E1;UBE2E1	Body;Body;Body	chr3	23926218	+	hg19	0.587767	3.80493e-05
cg02456621	OpenSea	RNASE8;NDRG2	TSS1500;Body	chr14	21524873	+	hg19	0.587733	0.00103238
cg23813732	OpenSea	MAP4K4;MAP4K4;MAP4K4	Body;Body;Body	chr2	102392841	-	hg19	0.587644	0.000976838
cg16070350	OpenSea	GRAP2;GRAP2;GRAP2;GRAP2	5'UTR;5'UTR;5'UTR;5'UTR	chr22	40339608	-	hg19	0.587301	0.00307214
cg08885927	OpenSea	IGSF21	Body	chr1	18625743	+	hg19	0.587139	0.0019271
cg20160039	OpenSea			chr4	189395410	-	hg19	0.587043	0.0277342
cg16496817	OpenSea			chr14	22203531	+	hg19	0.587025	2.63138e-05
cg21477508	N_Shore	FGF5;FGF5	TSS1500;TSS1500	chr4	81186901	-	hg19	0.586947	1.89492e-05
cg20941739	OpenSea	OPCML	Body	chr11	133035052	-	hg19	0.586907	0.00116002
cg25761793	Island			chr1	63782639	-	hg19	0.586834	4.66949e-05
cg16147880	OpenSea			chr7	63741486	-	hg19	0.58682	0.000659087
cg05931415	OpenSea	ABHD12;ABHD12	Body;Body	chr20	25320399	+	hg19	0.586808	0.00952984
cg06897282	OpenSea			chr13	27272800	-	hg19	0.586562	0.002374
cg25823677	OpenSea			chr6	89187290	+	hg19	0.586489	1.39233e-05
cg04559779	S_Shore	MIR124-2	Body	chr8	65291730	-	hg19	0.586448	0.00383315
cg24330522	Island	SOHLH2	Body	chr13	36788462	+	hg19	0.586411	0.00519548
cg08870763	OpenSea	DLC1;DLC1	Body;Body	chr8	13188376	-	hg19	0.586386	0.00106389
cg12207949	OpenSea	BMPR1B;BMPR1B;BMPR1B;BMPR1B	Body;Body;Body;Body	chr4	96046577	-	hg19	0.586342	3.65325e-05
cg20945465	OpenSea			chr13	28395271	-	hg19	0.586338	0.00201787
cg11293699	S_Shore	FOXL2;C3orf72	TSS1500;Body	chr3	138666473	-	hg19	0.586336	0.00106185
cg12228478	OpenSea	ELAVL2;ELAVL2;ELAVL2	Body;Body;Body	chr9	23747397	+	hg19	0.586194	0.000971368
cg12023726	OpenSea			chr21	45907905	+	hg19	0.586157	0.00273827
cg08766289	OpenSea	LOC101927286	Body	chr15	97972124	-	hg19	0.586143	1.88629e-05
cg05224424	OpenSea			chr3	55540361	-	hg19	0.586068	0.00118963
cg01552987	OpenSea	USH2A	Body	chr1	215855905	+	hg19	0.586021	0.00785045
cg14082114	OpenSea			chr8	89931604	-	hg19	0.585775	0.00172142
cg20631344	OpenSea	REV1;REV1	Body;Body	chr2	100059488	+	hg19	0.585645	0.000312373
cg02583562	OpenSea			chr15	26489846	-	hg19	0.585635	2.43632e-05
cg20743881	OpenSea	TLL1	3'UTR	chr4	167022415	+	hg19	0.585441	7.07106e-05
cg07538447	OpenSea	DLC1	Body	chr8	13115701	-	hg19	0.58541	0.000359708
cg06565951	OpenSea	AFAP1;AFAP1;AFAP1-AS1	3'UTR;3'UTR;Body	chr4	7763053	+	hg19	0.58532	5.60703e-05
cg04971534	S_Shore	SEZ6;SEZ6	TSS1500;TSS1500	chr17	27333432	-	hg19	0.585114	0.00550643
cg14253027	OpenSea	GFRA2;GFRA2;GFRA2	Body;Body;Body	chr8	21602343	+	hg19	0.58478	0.00461699
cg25201981	OpenSea	SLC39A12;SLC39A12;SLC39A12;SLC39A12	Body;Body;Body;Body	chr10	18251167	+	hg19	0.584767	1.37124e-05
cg20925841	Island	INHBB	Body	chr2	121104400	+	hg19	0.584677	0.0220156
cg12519676	OpenSea			chr4	174912210	-	hg19	0.584636	0.0208795
cg27063572	OpenSea			chr11	130607728	+	hg19	0.584621	0.000183721
cg23225415	OpenSea	CTNNA2;CTNNA2	Body;Body	chr2	80278200	+	hg19	0.58451	0.0118482
cg16622176	S_Shore	C18orf42	TSS1500	chr18	5197632	-	hg19	0.584389	5.51825e-05
cg03481274	OpenSea	RARB;RARB	TSS200;TSS200	chr3	25469708	-	hg19	-0.436713	3.10242e-05
cg23934731	Island			chr15	89904873	-	hg19	0.584255	1.72625e-05
cg08115682	Island	KCNA5	1stExon	chr12	5153729	+	hg19	0.584205	4.72241e-05
cg08567101	OpenSea	C6	TSS1500	chr5	41262984	+	hg19	-0.372156	3.137e-05
cg11664832	OpenSea	HNRNPLL;HNRNPLL	Body;Body	chr2	38808682	-	hg19	0.583862	1.69876e-05
cg02266222	OpenSea			chr2	7837687	+	hg19	0.583829	0.000453492
cg13254556	N_Shore	GRIA2;GRIA2;GRIA2	TSS1500;TSS1500;TSS1500	chr4	158140839	-	hg19	0.583706	0.000953604
cg10674392	OpenSea	IL12RB2;IL12RB2;IL12RB2;IL12RB2;IL12RB2;IL12RB2	Body;Body;Body;Body;Body;Body	chr1	67813535	-	hg19	0.583437	0.00187384
cg05723029	OpenSea	PIEZO2	Body	chr18	10896785	+	hg19	0.583385	0.00157235
cg23083836	N_Shelf			chr4	203317	+	hg19	0.583264	0.00111991
cg09229392	OpenSea			chr5	102855306	+	hg19	0.583161	7.90118e-05
cg02173749	Island	INHBB	1stExon	chr2	121104029	-	hg19	0.583045	0.024037
cg23519967	OpenSea	CACNA2D1;CACNA2D1	Body;Body	chr7	81919048	+	hg19	0.582958	0.000746742
cg15009304	OpenSea	CPXM2	Body	chr10	125534886	+	hg19	0.582908	0.00360465
cg14472937	S_Shore	MIR1282;SERF2	TSS200;3'UTR	chr15	44086034	+	hg19	0.5826	0.000931497
cg17591980	S_Shelf			chr9	93960152	-	hg19	0.582436	0.000307853
cg13511885	N_Shelf			chr3	128594740	-	hg19	0.58224	0.000347861
cg11862001	OpenSea			chr10	6764048	+	hg19	0.582215	0.00151556
cg05663891	OpenSea	ZNF257	TSS1500	chr19	22233809	-	hg19	0.582033	0.0032996
cg25590983	S_Shore	GPR149	TSS1500	chr3	154148660	+	hg19	0.581995	0.00242156
cg02747142	OpenSea	ASIC2	Body	chr17	32012852	-	hg19	0.581834	0.000561535
cg06894186	OpenSea	CACNB2;CACNB2;CACNB2;CACNB2;CACNB2;CACNB2	Body;Body;Body;Body;Body;Body	chr10	18448764	-	hg19	0.581537	0.000347251
cg14527639	OpenSea	NRXN3	Body	chr14	79359526	-	hg19	0.581411	0.00849617
cg15531411	OpenSea			chr8	5910061	+	hg19	0.58137	0.00195758
cg03180359	OpenSea			chr17	69374330	+	hg19	0.581288	0.000710566
cg11319187	OpenSea	ACYP2	Body	chr2	54433981	+	hg19	0.581286	0.000271754
cg05752845	OpenSea			chr7	51688741	+	hg19	0.581146	0.00208077
cg07142449	OpenSea			chr6	161728915	-	hg19	0.580927	0.00362665
cg10358981	Island			chr13	25621553	+	hg19	0.580774	5.28041e-05
cg00379720	Island			chr19	23185968	+	hg19	0.580762	0.00011285
cg01149677	OpenSea	MAPK8IP3;MAPK8IP3	Body;Body	chr16	1808230	+	hg19	0.580736	0.0189543
cg22744784	N_Shore			chr8	1310969	-	hg19	0.580735	0.00484197
cg00674415	OpenSea	HAGH;HAGH	Body;Body	chr16	1859330	+	hg19	0.580598	1.39967e-05
cg02719752	S_Shore	CADPS;CADPS;CADPS	TSS200;TSS200;TSS200	chr3	62861245	+	hg19	0.580562	0.000353823
cg23010900	OpenSea	FER1L6	Body	chr8	124993036	+	hg19	0.58039	0.00334923
cg18014651	N_Shore	ZNF729	TSS1500	chr19	22468186	-	hg19	0.580319	0.000215109
cg07175255	OpenSea			chr10	131218009	+	hg19	0.580268	2.70783e-05
cg01029395	OpenSea			chr22	35019788	+	hg19	0.580225	0.000550192
cg06474427	OpenSea	SNORD116-2;SNORD116-6	TSS200;TSS200	chr15	25310021	-	hg19	-0.341141	3.15163e-05
cg00324201	OpenSea	CDK6;CDK6	Body;Body	chr7	92347234	-	hg19	0.580165	0.00099414
cg00387738	OpenSea			chr9	72401208	-	hg19	0.580122	0.00312526
cg01706544	OpenSea	KRTAP12-4;C21orf29	TSS1500;Body	chr21	46075673	+	hg19	0.580115	0.00214509
cg08358898	OpenSea			chr12	15980869	-	hg19	0.580022	7.27822e-05
cg27350685	OpenSea	RAB3GAP1;RAB3GAP1	Body;Body	chr2	135820919	+	hg19	0.579994	5.60248e-05
cg18034428	Island	PAK7;PAK7;PAK7;PAK7	5'UTR;1stExon;5'UTR;1stExon	chr20	9819467	+	hg19	0.579749	0.0277641
cg04403442	OpenSea			chr8	24287082	+	hg19	0.579615	0.0013771
cg18238570	OpenSea	DLC1;DLC1;DLC1	Body;Body;Body	chr8	12952379	-	hg19	0.579606	0.000168762
cg06649792	OpenSea	LINC01192	Body	chr3	162902093	-	hg19	0.579542	0.00183146
cg11343409	Island	KCNIP1;KCNIP1;KCNIP1;KCNIP1;KCNIP1;KCNIP1;KCNIP1;KCNIP1;KCNIP1	5'UTR;5'UTR;5'UTR;1stExon;1stExon;1stExon;1stExon;5'UTR;Body	chr5	169931312	-	hg19	0.579533	0.00444612
cg02796464	OpenSea	RAB3GAP1;RAB3GAP1	Body;Body	chr2	135831870	-	hg19	0.579511	0.000549709
cg23967169	Island	FAM19A4;FAM19A4;FAM19A4;FAM19A4	1stExon;5'UTR;5'UTR;1stExon	chr3	68981503	+	hg19	0.579456	0.000288355
cg23239588	OpenSea	LOC101929239;LOC101929239;PACRG;PACRG;PACRG	TSS1500;TSS1500;Body;Body;Body	chr6	163476445	+	hg19	0.579256	0.00111243
cg22659765	OpenSea			chr3	103991976	+	hg19	0.579252	0.000120682
cg05099013	OpenSea	LINC00671	Body	chr17	41034849	-	hg19	0.579103	0.00190924
cg12294338	OpenSea	IZUMO3	TSS1500	chr9	24546166	+	hg19	0.579086	0.0044893
cg08331124	OpenSea	MECOM;MECOM;MECOM;MECOM;MECOM;MECOM;MECOM	5'UTR;5'UTR;5'UTR;5'UTR;5'UTR;Body;Body	chr3	168851801	+	hg19	0.579025	1.39967e-05
cg23894159	OpenSea	LOC101929144	TSS1500	chr19	23244483	+	hg19	0.578986	0.00119145
cg11718675	OpenSea	OR2L8;OR2L13;OR2L13	TSS1500;5'UTR;5'UTR	chr1	248111675	+	hg19	0.578854	0.0062166
cg26426403	OpenSea	CDH13;CDH13;CDH13;CDH13	5'UTR;Body;Body;Body	chr16	83240248	+	hg19	0.578813	1.90225e-05
cg03420296	OpenSea	HERC2	Body	chr15	28518805	+	hg19	0.578795	8.13666e-05
cg12989934	OpenSea	KCNIP1;KCNIP1;KCNIP1	Body;Body;Body	chr5	170108187	-	hg19	0.578772	0.0007534
cg02998566	OpenSea			chr4	137843769	+	hg19	0.578741	0.000969999
cg07831273	OpenSea			chr17	69435706	-	hg19	0.578475	0.0120526
cg23720175	OpenSea	UHRF1BP1	Body	chr6	34823441	-	hg19	0.578355	0.000194871
cg07942995	S_Shore	ZSCAN1	5'UTR	chr19	58546307	+	hg19	0.578011	9.40367e-05
cg26201240	N_Shore	CDH13;CDH13;CDH13;CDH13;CDH13;CDH13	TSS1500;TSS1500;TSS1500;TSS1500;TSS1500;TSS1500	chr16	82659471	-	hg19	0.577882	2.33601e-05
cg26978818	OpenSea	LINC01179	Body	chr4	166644774	-	hg19	0.577865	5.99084e-05
cg09799337	OpenSea			chr1	155978343	+	hg19	0.577839	0.00108083
cg04842426	Island	CHRM2;CHRM2;CHRM2;CHRM2;CHRM2;CHRM2;CHRM2;CHRM2	5'UTR;5'UTR;5'UTR;5'UTR;5'UTR;5'UTR;5'UTR;5'UTR	chr7	136555777	+	hg19	0.577828	0.00892578
cg16197751	OpenSea	TUSC3;TUSC3	Body;Body	chr8	15424279	+	hg19	0.577727	1.99364e-05
cg01624645	N_Shelf	BANP;BANP	Body;Body	chr16	88058253	-	hg19	0.577432	0.00012689
cg02959149	OpenSea	FAM19A5;FAM19A5	Body;Body	chr22	49004740	-	hg19	0.577403	0.00242375
cg15281736	OpenSea			chr9	17018194	+	hg19	0.577373	3.27563e-05
cg19023484	OpenSea			chr14	29299633	+	hg19	0.577336	0.000335807
cg13281581	OpenSea	SLC8A3;SLC8A3;SLC8A3;SLC8A3;SLC8A3;SLC8A3;SLC8A3	TSS200;TSS200;Body;Body;Body;Body;Body	chr14	70547034	+	hg19	0.577243	0.00170837
cg17785202	OpenSea			chr1	14870226	+	hg19	0.577205	0.000521677
cg00929478	OpenSea			chr14	89396818	+	hg19	0.577112	0.000127818
cg10402581	OpenSea	GCFC2;GCFC2	Body;Body	chr2	75904799	-	hg19	0.576935	0.000181341
cg07278932	OpenSea	FAM155A	Body	chr13	107974609	-	hg19	0.576913	0.000123892
cg04490349	S_Shore	ACTB	TSS1500	chr7	5571608	+	hg19	0.576704	2.1713e-05
cg14875171	Island	NRXN1;NRXN1;NRXN1;NRXN1	Body;1stExon;5'UTR;Body	chr2	50574196	-	hg19	0.57658	0.0455545
cg27006914	OpenSea	RNF216;RNF216	Body;Body	chr7	5717968	+	hg19	0.576483	0.00052201
cg10188097	OpenSea			chr21	28141533	-	hg19	0.57643	0.00144232
cg19643406	OpenSea	SULT1C3	TSS1500	chr2	108863296	+	hg19	0.576381	0.0323189
cg03632782	OpenSea	CDH13	Body	chr16	82781365	+	hg19	0.576343	0.000301234
cg23286160	OpenSea			chr20	11079414	-	hg19	0.576118	0.000119585
cg16306043	S_Shore	EDIL3	TSS1500	chr5	83681955	+	hg19	0.576111	0.00308091
cg21567397	OpenSea	LINC01179	TSS1500	chr4	166604392	+	hg19	0.576108	7.47e-05
cg15256973	OpenSea	SLC14A2	5'UTR	chr18	43097250	+	hg19	0.57599	0.00303354
cg16517367	OpenSea	KCNJ16;KCNJ16	5'UTR;5'UTR	chr17	68087590	+	hg19	0.575939	0.00615709
cg26010395	OpenSea	SEC22A	Body	chr3	122977688	+	hg19	0.575925	0.000177607
cg15481539	OpenSea	DEFA5	Body	chr8	6913441	-	hg19	0.575909	0.00194557
cg02074078	OpenSea	SGCG	TSS1500	chr13	23754150	-	hg19	0.5758	0.000668014
cg23117167	OpenSea	PSMD11;PSMD11	Body;Body	chr17	30788999	-	hg19	0.575666	6.43371e-05
cg19732340	OpenSea			chr1	18744842	-	hg19	0.575641	0.000741539
cg26146797	OpenSea	CPNE5	Body	chr6	36754074	+	hg19	0.575526	0.000435166
cg02557865	N_Shore	C16orf45	TSS1500	chr16	15528057	+	hg19	0.575389	0.000333513
cg11499149	OpenSea			chr4	113111093	+	hg19	0.575264	0.00834752
cg16956170	N_Shore	TCF12;TCF12;TCF12;TCF12;LOC145783	TSS1500;TSS1500;TSS1500;TSS1500;Body	chr15	57209858	-	hg19	0.575225	0.00174474
cg09289102	OpenSea			chr10	27945903	+	hg19	0.574937	0.000421596
cg12416856	OpenSea	GALNT2	Body	chr1	230404284	-	hg19	0.574855	3.80794e-05
cg17918190	OpenSea	DLG2	Body	chr11	84797837	+	hg19	0.57483	2.14729e-05
cg05693645	OpenSea			chr15	93855750	-	hg19	0.574815	0.000131829
cg26344732	OpenSea	LIMCH1;LIMCH1;LIMCH1;LIMCH1;LIMCH1	5'UTR;Body;Body;Body;Body	chr4	41527343	+	hg19	0.574775	0.00078612
cg27378814	OpenSea	DLC1;DLC1;DLC1	3'UTR;3'UTR;3'UTR	chr8	12941186	+	hg19	0.574719	0.00598378
cg05623614	OpenSea	LOC642597	3'UTR	chr18	5145386	-	hg19	0.574669	8.02263e-05
cg27328431	Island	TRPM2	Body	chr21	45789178	-	hg19	0.574572	0.00358028
cg13213848	Island			chr10	132873770	-	hg19	0.5744	0.00188356
cg26138250	OpenSea			chr17	74244687	-	hg19	0.574252	0.000232084
cg07317983	OpenSea	ZBTB20;ZBTB20	5'UTR;TSS1500	chr3	114790596	+	hg19	-0.332469	3.18859e-05
cg00899856	N_Shore			chr3	131099128	-	hg19	0.574154	0.000141652
cg10139358	S_Shelf	ZNF236;ZNF236	Body;Body	chr18	74634195	-	hg19	0.573919	0.00527936
cg20386316	S_Shore			chr8	72470982	+	hg19	0.573837	0.00143308
cg16875810	OpenSea	ADD1;ADD1;ADD1;ADD1;ADD1	Body;Body;Body;Body;Body	chr4	2911451	-	hg19	0.573604	0.000504973
cg16468914	Island	SLC38A3;SLC38A3	1stExon;5'UTR	chr3	50242735	-	hg19	0.573519	0.000172588
cg11709931	OpenSea	TMED10	Body	chr14	75614507	-	hg19	0.573472	0.000136409
cg09861971	Island			chr5	3536279	+	hg19	0.573386	0.00781941
cg25819027	S_Shore	RAC1;RAC1	3'UTR;3'UTR	chr7	6443295	-	hg19	0.573351	4.63106e-05
cg12306431	OpenSea	VTA1;VTA1;VTA1	Body;Body;Body	chr6	142528691	+	hg19	0.573224	0.00053423
cg11994863	S_Shore	ELAVL2;ELAVL2	5'UTR;TSS1500	chr9	23823125	-	hg19	0.573121	0.0022556
cg11330134	OpenSea	CDH13;CDH13;CDH13;CDH13;CDH13;CDH13;LOC101928446	5'UTR;Body;Body;Body;Body;Body;Body	chr16	82835296	-	hg19	0.573006	0.00693603
cg18304001	OpenSea	ZNF735	TSS1500	chr7	63666459	-	hg19	0.572983	0.000646943
cg04741516	OpenSea			chr14	99786208	+	hg19	0.572975	0.00794441
cg06807837	OpenSea	ARHGEF10	Body	chr8	1877952	+	hg19	0.572878	7.60026e-05
cg08444397	OpenSea			chr17	69330504	+	hg19	0.572837	1.62432e-05
cg14342973	OpenSea	LINC00877	TSS1500	chr3	72150173	-	hg19	-0.387007	3.28285e-05
cg17459778	OpenSea			chr4	189321136	+	hg19	0.572488	0.0021776
cg05008070	S_Shore	DACT1;DACT1	Body;Body	chr14	59106662	-	hg19	0.572456	0.000208684
cg19629085	OpenSea	ITK	Body	chr5	156668559	+	hg19	0.572401	0.000289554
cg21472731	OpenSea			chr5	28344776	+	hg19	0.572368	0.0119529
cg04651548	OpenSea			chr8	143085905	+	hg19	0.572232	0.000528399
cg07485457	OpenSea	GAREM;GAREM	3'UTR;3'UTR	chr18	29844345	+	hg19	0.572007	0.000113938
cg15487725	OpenSea	RNASE8	TSS1500	chr14	21524938	+	hg19	0.571984	0.000691892
cg06905304	OpenSea	RARB;RARB	TSS1500;Body	chr3	25381567	+	hg19	0.571911	0.00156963
cg05670843	S_Shelf			chr5	178424453	-	hg19	0.571828	0.000890059
cg07966982	N_Shelf	MTERF1;MTERF1;MTERF1	Body;5'UTR;5'UTR	chr7	91506265	+	hg19	0.571661	0.000399624
cg05640676	OpenSea			chr12	68513016	-	hg19	0.571655	0.000113718
cg17951445	OpenSea	PCDH7;PCDH7	Body;Body	chr4	30842020	-	hg19	0.571607	8.23913e-05
cg09448924	S_Shore	SDCBP2;SDCBP2;SDCBP2;FKBP1A-SDCBP2	TSS1500;Body;Body;Body	chr20	1294666	+	hg19	0.571459	0.000807365
cg10828236	OpenSea			chr12	55072835	-	hg19	0.571416	0.000391535
cg14540650	S_Shore			chr9	6683274	-	hg19	0.571057	0.00131232
cg07037374	Island			chr10	132873708	-	hg19	0.570997	0.00102936
cg10980140	OpenSea	CTD-2350J17.1;FBXL7;FBXL7	Body;Body;5'UTR	chr5	15605142	-	hg19	0.570634	0.00379058
cg05373339	N_Shore	TUG1;MORC2	TSS1500;TSS200	chr22	31364302	-	hg19	0.570579	0.00344004
cg04635395	OpenSea	NRG3;NRG3;NRG3	Body;Body;Body	chr10	84571089	-	hg19	0.57048	0.00017665
cg07608053	OpenSea	CSGALNACT1;CSGALNACT1	Body;5'UTR	chr8	19528328	-	hg19	0.570442	0.00115866
cg11294123	OpenSea	TRPV6	Body	chr7	142573632	-	hg19	0.570361	0.00350938
cg05890727	N_Shore	FBXO34;FBXO34	5'UTR;5'UTR	chr14	55764647	-	hg19	0.570339	0.000611015
cg24805342	OpenSea	ZFHX3;ZFHX3	5'UTR;5'UTR	chr16	73029229	+	hg19	0.570321	0.00449056
cg11267893	OpenSea			chr4	190714145	+	hg19	0.570309	0.00734376
cg17620199	N_Shore	PAX1	TSS1500	chr20	21685925	-	hg19	0.570259	9.4142e-05
cg15096549	OpenSea			chr11	106120370	-	hg19	0.570256	0.00273169
cg14493349	OpenSea	ELOVL2	Body	chr6	11012024	-	hg19	0.570153	0.00180215
cg01708387	N_Shore	PNPLA5	Body	chr22	44286613	-	hg19	0.570073	1.39233e-05
cg07894516	Island			chr8	1132947	-	hg19	0.570068	0.000404166
cg06496344	Island			chr19	23253834	+	hg19	0.569693	0.00479128
cg02932106	OpenSea	KLHL32;KLHL32;KLHL32;KLHL32;KLHL32;KLHL32	TSS1500;Body;Body;Body;Body;Body	chr6	97456778	-	hg19	0.569586	1.95763e-05
cg15665448	OpenSea			chr4	166476537	-	hg19	0.569534	0.000497701
cg01019547	OpenSea	ELMO2;ELMO2	Body;Body	chr20	45006340	+	hg19	0.569451	0.000569584
cg19895047	S_Shore	CSGALNACT1;CSGALNACT1;CSGALNACT1	TSS200;Body;5'UTR	chr8	19460197	-	hg19	0.569448	0.000372742
cg18050420	OpenSea	EPB41L3;EPB41L3;EPB41L3;EPB41L3	Body;Body;Body;Body	chr18	5455865	-	hg19	0.569426	0.00607144
cg12865970	OpenSea	PLEKHA5;PLEKHA5;PLEKHA5;PLEKHA5	Body;Body;Body;5'UTR	chr12	19376058	-	hg19	0.569385	0.000245437
cg08141535	OpenSea	LOC100506272	Body	chr4	188571310	-	hg19	0.569328	0.00232745
cg17629796	OpenSea			chr13	30707265	-	hg19	0.569304	0.0160618
cg19236543	OpenSea			chr12	93337874	+	hg19	0.569287	1.46003e-05
cg20420873	OpenSea	OXGR1	Body	chr13	97639223	+	hg19	0.569171	0.000198369
cg21813567	OpenSea			chr7	79542782	+	hg19	0.569153	0.000723911
cg16891080	S_Shore	TCEAL6	TSS1500	chrX	101397678	+	hg19	0.569151	0.00149291
cg27063012	S_Shelf			chr19	36915447	+	hg19	0.569005	0.00013192
cg14112958	Island	LOC283663	Body	chr15	57599225	+	hg19	0.568974	0.000100318
[truncated: 52,292 more rows]

## Sheet: HypoM islands
Name	Relation_to_Island	UCSC_RefGene_Name	UCSC_RefGene_Group	chr	pos	strand	genome	dif_beta	fdr
[truncated: 53,323 more rows]
