# Supplementary material for: BRAFV600E maintains the CpG island methylator phenotype, and DNA methylation of PRC2 targets genes in colon cancer
Source: iScience. 2025 Jun 14;28(7):112905. doi: 10.1016/j.isci.2025.112905 (PMC12269043; doi:10.1016/j.isci.2025.112905)
Supplement: Table S2. Gene enrichment analysis of hypermethylated genes in HUB040 and NC [file mmc3.xlsx]

## Sheet: enrichment_all (3)
Enrichment FDR	nGenes	Pathway Genes	Fold Enrichment	Pathway	URL	Genes
2.93176e-131	308	1027	4.9184	BENPORATH SUZ12 TARGETS	http://www.gsea-msigdb.org/gsea/msigdb/cards/BENPORATH_SUZ12_TARGETS	TSPAN6 CYP26B1 ABCC8 CACNA1G PAX6 NFIX PAX7 CYP24A1 PRKCH INSRR TLL1 GPM6B CTPS2 ARHGAP6 PTGER3 ALX4 RASGRF1 PTPRU DLX3 DMRT3 NGFR TBC1D1 HES2 TRPC5 CRMP1 PAX2 GPC4 PGR OPRK1 GNAS PIR LHX5 TBX5 NOS1 EFNB1 POU4F3 PCDH11Y COCH SLC32A1 TBL1X AMMECR1 GPR50 PCDH11X SYTL4 HSF4 CBLN1 FOXF1 SLC6A2 SFRP1 NEFM ICAM5 COMP LHX6 TLX1 PITX3 EBF3 PHOX2B ZBTB16 SLC1A2 ELMOD1 CALCA PRMT8 KCNA1 ST8SIA1 RASGRF2 IRX…
1.72993e-125	313	1110	4.6245	BENPORATH ES WITH H3K27ME3	http://www.gsea-msigdb.org/gsea/msigdb/cards/BENPORATH_ES_WITH_H3K27ME3	CYP26B1 SOX8 ABCC8 TAC1 CACNA1G PAX6 TFAP2B TFAP2D ADAM22 NFIX PAX7 MLXIPL SEMA3B CYP24A1 PRKCH INSRR TLL1 GPM6B PTGER3 ALX4 RASGRF1 PTPRU DLX3 DMRT3 NGFR HES2 TRPC5 CRMP1 PAX2 ACTL6B AMPH PGR MT3 PIR LHX5 TBX5 POU4F3 SLC17A6 RIMS4 SLC32A1 ST8SIA5 CHRDL1 HSF4 CBLN1 FOXF1 SLC6A2 SFRP1 NEFM SLC17A7 NOVA2 ICAM5 COMP DLX5 STX1A SFRP4 LHX6 ELAVL2 TLX1 PITX3 EBF3 PHOX2B ZBTB16 IL10RA SLC1A2 ELMOD1 CALC…
5.09265e-99	274	1055	4.25934	BENPORATH EED TARGETS	http://www.gsea-msigdb.org/gsea/msigdb/cards/BENPORATH_EED_TARGETS	TSPAN6 CYP26B1 ABCC8 TAC1 CACNA1G PAX6 TFAP2B TFAP2D NFIX PAX7 CYP24A1 INSRR TLL1 GPM6B PTGER3 ALX4 RASGRF1 PTPRU DLX3 DMRT3 SNAP91 HES2 TRPC5 PAX2 PGR PIR LHX5 TBX5 POU4F3 COCH NINL SLC32A1 ST8SIA5 GPR50 HSF4 CBLN1 FOXF1 SFRP1 NEFM TBCB POLR2I DENND3 ICAM5 COMP DLX5 SFRP4 LHX6 ELAVL2 TLX1 PITX3 PHOX2B ZBTB16 SLC1A2 ELMOD1 CALCA KCNA1 ST8SIA1 MDGA1 PRDM13 EYA4 NR2E1 IRX4 SLC30A3 OTX1 TFAP2E IGSF2…
3.88994e-86	201	647	5.0949	BENPORATH PRC2 TARGETS	http://www.gsea-msigdb.org/gsea/msigdb/cards/BENPORATH_PRC2_TARGETS	CYP26B1 ABCC8 CACNA1G PAX6 NFIX PAX7 CYP24A1 INSRR TLL1 GPM6B PTGER3 ALX4 RASGRF1 PTPRU DLX3 DMRT3 HES2 TRPC5 PAX2 PGR PIR LHX5 TBX5 POU4F3 SLC32A1 HSF4 CBLN1 FOXF1 SFRP1 NEFM ICAM5 COMP LHX6 TLX1 PITX3 PHOX2B ZBTB16 SLC1A2 ELMOD1 CALCA KCNA1 IRX4 SLC30A3 OTX1 TFAP2E IGSF21 PCDH17 PIGZ VSX2 LTBP2 NKX2-3 GRIA2 ADRA1A PTGFR CNTFR NEUROG3 HOXC11 HOXC12 ESX1 CHST8 BARHL1 PAX1 NKX2-2 CITED1 DACH2 MYOD…
3.40354e-80	184	580	5.20276	MIKKELSEN MEF HCP WITH H3K27ME3	http://www.gsea-msigdb.org/gsea/msigdb/cards/MIKKELSEN_MEF_HCP_WITH_H3K27ME3	ABCC8 TFAP2B TFAP2D PAX7 CYP24A1 FSTL4 DMRT3 PRKCZ HES2 CHAT SNCB ACTL6B PHACTR3 SLC15A1 LHX5 POU4F3 SLC17A6 SEZ6L CHRNA4 EEF1A2 RSPO4 SLC32A1 PPP1R16B SLC6A2 MAST1 ELAVL2 KCNT1 TLX1 ALOX12 PHOX2B DBX1 IL10RA PRMT8 RFX4 PHACTR1 NR2E1 IRX4 UNC5A TACR1 TFAP2E IGSF21 TCF21 VSX2 NKX2-3 GRIA2 ADRA1A LRAT GJB6 CPXM2 HS3ST2 NEUROG3 SLC12A5 RBPJL BARHL1 PAX1 NKX2-2 MYOD1 AP1M2 KCNA5 FAM155B ATP8B3 NPAS1 …
2.73012e-49	112	341	5.38651	MIKKELSEN NPC HCP WITH H3K27ME3	http://www.gsea-msigdb.org/gsea/msigdb/cards/MIKKELSEN_NPC_HCP_WITH_H3K27ME3	HECW1 TFAP2B TFAP2D PAX7 FSTL4 PTPRN DLX3 DMRT3 PRKCZ HES2 CHAT PGR LHX5 POU4F3 SLC17A6 HRH3 CHRNA4 PROKR2 HCK SFRP1 MAST1 TLX1 DBX1 SLC30A3 IGSF21 LTBP2 NKX2-3 LRAT HCRTR1 NEUROG3 SLC12A5 PAX1 HOXD10 HOXD11 FAM155B SULT4A1 FIBCD1 NPAS1 C1QL1 NKX2-1 SKAP1 TNFRSF11A STAC2 PRDM16 KCNH1 SYT2 C1QL2 SLIT2 SLC22A3 VAX1 CDH8 POU4F2 BMP6 FEZF2 JPH3 WNT3A CA10 SORCS3 KCNS2 ATP2B2 IGF2BP1 GJD2 PTH1R LMX1A …
1.3275e-47	201	1050	3.13943	MEISSNER BRAIN HCP WITH H3K4ME3 AND H3K27ME3	http://www.gsea-msigdb.org/gsea/msigdb/cards/MEISSNER_BRAIN_HCP_WITH_H3K4ME3_AND_H3K27ME3	PAX6 NFIX MLXIPL VIM PRKCH TLL1 PTGER3 RASGRF1 PTPRU PDE4A PRKCZ MBNL3 ITGA8 SEMA5B GNAS SEZ6L COCH HRH3 PROKR2 SLC32A1 CBLN1 FOXF1 SALL1 SFRP1 ICAM5 MAST1 DLX5 GLI3 GLIS3 PITX3 EBF3 ALOX12 CCND1 MDGA1 B3GAT2 EYA4 NR2E1 RASGRF2 WNT5A FRMD4B SLC30A3 FN1 OTX1 IGSF21 PCDH17 ESRRB GJB6 HCRTR1 HS3ST2 GPR83 SLC12A4 EDN3 CHST8 SOX9 NKX2-2 KIRREL2 AP1M2 KLK8 DPP6 COL5A1 FIBCD1 SLC7A10 C1QL1 NFATC1 ANO1 S…
1.3275e-47	110	341	5.29032	MEISSNER NPC HCP WITH H3K4ME2 AND H3K27ME3	http://www.gsea-msigdb.org/gsea/msigdb/cards/MEISSNER_NPC_HCP_WITH_H3K4ME2_AND_H3K27ME3	PTGER3 RASGRF1 DLX3 DMRT3 CHAT WSCD2 PAX2 ACTL6B GNAS POU4F3 CACNA1I HRH3 CHRNA4 PROKR2 FOXF1 SFRP1 MAST1 DLX5 LHX6 TLX1 DBX1 PRMT8 KCNA1 SLC30A3 IGSF21 LTBP2 GJA3 HCRTR1 SLC12A5 PAX1 KIRREL2 FAM78A HOXD11 FAM155B SULT4A1 FIBCD1 NPAS1 C1QL1 NKX2-1 GABBR2 STAC2 PTH2 PRDM16 KCNH1 SYT2 ST6GAL2 C1QL2 SLC22A3 VAX1 CDH8 POU4F2 BMP6 JPH3 WNT3A SORCS3 KCNS2 UNC5D ATP2B2 ACAN GJD2 LMX1A GABRB1 EIF4E3 PROK…
4.26803e-46	121	425	4.66918	MIKKELSEN MCV6 HCP WITH H3K27ME3	http://www.gsea-msigdb.org/gsea/msigdb/cards/MIKKELSEN_MCV6_HCP_WITH_H3K27ME3	ABCC8 CACNA1G CYP24A1 INSRR ANK1 FSTL4 DMRT3 CHAT WSCD2 PAX2 EPB41L3 LHX5 TBX5 SEZ6L CACNA1I RIMS4 RSPO4 SLC32A1 CBLN1 FOXF1 SLC6A2 RASL12 COMP AEBP1 KCNT1 ALOX12 ZBTB16 PRMT8 PRDM13 IRX4 PODXL2 TFAP2E IGSF21 VSX2 NKX2-3 GRIA2 GJB6 HCRTR1 HS3ST2 NEUROG3 HOXC12 HOXD11 MYOD1 FIBCD1 SLC7A10 C1QL1 NFATC1 BARX1 ATP8A2 KL SYT6 WNT2B RAX GRP GABBR2 LMX1B SSTR1 NTRK3 ADAMTS18 SKAP1 PTH2 FAM163A KCNH1 SYT…
9.43218e-35	83	263	5.17567	MEISSNER BRAIN HCP WITH H3K27ME3	http://www.gsea-msigdb.org/gsea/msigdb/cards/MEISSNER_BRAIN_HCP_WITH_H3K27ME3	PAX7 CYP24A1 INSRR ALX4 DLX3 DMRT3 HES2 CHAT NOTCH3 ATP2A3 PAX2 GNAS REM1 LHX5 POU4F3 RSPO4 GPR50 SLC6A2 AEBP1 TLX1 DBX1 PRDM13 IRX4 TFAP2E VSX2 LTBP2 GJA3 NEUROG3 HOXC11 HOXC12 ESX1 BARHL1 PAX1 HOXD10 HOXD11 MYOD1 MNX1 NPAS1 BARX1 GSC WNT2B RAX NKX2-1 LMX1B ADAMTS14 SLC47A1 GDF7 PRDM14 POU4F2 WNT3A TMEM171 IGF2BP1 LMX1A HAND2 TLX3 SLC18A2 AMN IGF2 INSM2 SCNN1B BNC1 SIX2 RBMXL2 OTP FOXB1 DMRTA1 G…
6.08695e-20	77	362	3.4884	HATADA METHYLATED IN LUNG CANCER UP	http://www.gsea-msigdb.org/gsea/msigdb/cards/HATADA_METHYLATED_IN_LUNG_CANCER_UP	NFIX TYMP INSRR BCAT1 DAZAP1 SLC17A6 TMEM101 NKAIN4 SLC6A2 NEFM LYL1 ISYNA1 ELAVL2 CD81 TACR1 SLC5A7 TCF21 ADRA1A TWIST1 NECAB1 HOXC12 ESX1 PAX1 ARHGAP22 OLFM1 COL5A1 RGN ATP8A2 KL HLX TFAP2A DUOX1 HCN4 ADAMTS17 PIK3R5 IGFBP4 SLC47A1 ST6GAL2 SLIT2 EPHA5 SLC22A3 FERD3L JPH2 POU4F2 STK32B CNTNAP5 HTR5A TPPP3 CADPS ZNF513 LRFN5 NELL1 VWCE BNC1 TACR3 MAL BANP DOK7 PDE4DIP ZNF454 SLITRK4 LRRC3B RGMA L…
1.17075e-17	91	520	2.87	MEISSNER NPC HCP WITH H3 UNMETHYLATED	http://www.gsea-msigdb.org/gsea/msigdb/cards/MEISSNER_NPC_HCP_WITH_H3_UNMETHYLATED	ABCC8 CYP24A1 KCNG1 INSRR BCAT1 FGF22 ATP2A3 PHACTR3 REM1 EEF1A2 HSF4 SLC6A2 ISYNA1 ALOX12 RASGRF2 IRX4 TFAP2E VSX2 GJB6 HS3ST2 GPR83 EDN3 HIF3A BARHL1 MYOD1 AP1M2 KLK8 DPP6 SLC7A10 ANO1 SLC6A11 GPR12 KL NGF RAX ARHGEF4 GYPC SSTR1 PIK3R5 SLC47A1 FAM163A STAC ECE2 CORIN OSMR CLVS2 HTR2C PRDM14 KCNK13 GPR26 TMEM171 KCNJ6 ESYT3 GRIN2C SLC45A1 TRIM58 CAMKV NPY5R SLC18A2 AMN GALR1 SCNN1B GFRA2 STK32A …
7.5684e-13	32	101	5.19604	MIKKELSEN IPS WITH HCP H3K27ME3	http://www.gsea-msigdb.org/gsea/msigdb/cards/MIKKELSEN_IPS_WITH_HCP_H3K27ME3	CACNA1G TFAP2B TFAP2D NFIX INSRR ACTL6B TBX5 SLC6A4 PHOX2B DBX1 IL10RA PRDM13 NR2E1 HOXD10 HTR2C CA10 SORCS3 NPY5R IGF2 OTP HPSE2 USH1G KCNIP1 NTM PAPPA CACNA1E ZNF536 FAM155A PCDHA4 PCDHA2 PCDHA11 PCDHA10
9.52154e-12	75	479	2.56785	MEISSNER NPC HCP WITH H3K4ME2	http://www.gsea-msigdb.org/gsea/msigdb/cards/MEISSNER_NPC_HCP_WITH_H3K4ME2	CACNA1G MLXIPL ANK1 SOX30 XK ALX4 SNCB RIMS1 EPB41L3 BCORL1 RSPO4 SLC32A1 GPR50 COMP AEBP1 ELAVL2 SLC6A4 PLAGL1 CPXM2 NRK FLNC DPP6 OLFM1 BARX1 MTUS2 CCNA1 GSC SYT6 WNT2B SLC37A2 DTX1 GAD2 LMX1B CH25H FGF2 SRRM4 ADAMTS18 TRIM65 GDF7 CPLX2 GPC3 CACNA1B NKX6-2 DPYSL4 TMEM132D BMP3 ADAMTS5 ACSS1 LHFPL4 TSC22D3 KCNB1 KCNF1 FBLN2 GRIK2 GPR101 PPP1R14A ROR2 MN1 ADRB2 RAC3 CNIH2 TCERG1L SLITRK4 LRRC3B G…
2.25074e-11	66	399	2.71278	SCHAEFFER PROSTATE DEVELOPMENT 48HR DN	http://www.gsea-msigdb.org/gsea/msigdb/cards/SCHAEFFER_PROSTATE_DEVELOPMENT_48HR_DN	CACNA1G NFIX CNTN1 GPM6B CTPS2 PTGER3 BCAT1 AMPH SEMA5B CHRNA4 IGDCC4 EBF3 PHACTR1 PEX5L PRRX1 CPXM2 PREX1 DACH2 ANGPTL6 SLC7A10 ADAMTS8 GYPC GAD2 PCDH10 ADAMTS18 IGFBP4 SLIT2 EPHA5 NTRK2 EDNRA BMP3 WNT7A MMP16 LRFN2 SPON2 NTNG1 GABRB1 ABLIM2 CAMKV EDIL3 PCDH19 LRFN5 NETO1 RSPO1 NR0B1 SDC2 KNDC1 NBEA DPP10 TCERG1L PDE4DIP SLITRK1 SHISA2 TMEM132C TMEM132E FAM181B GABRG3 HS3ST4 PAPPA BCOR FBXL7 EMI…
2.52358e-11	50	254	3.22835	ONDER CDH1 TARGETS 2 UP	http://www.gsea-msigdb.org/gsea/msigdb/cards/ONDER_CDH1_TARGETS_2_UP	VCAN FOXN3 FAM50A CYBRD1 NEBL RIMS1 ZFHX4 TBL1X BEX4 GLRB ZBTB16 WNT5B DPYSL3 WNT5A FN1 PRRX1 NID1 LTBP2 PTGFR TWIST1 ARHGAP22 COL5A1 SYNE1 MAP1B EPHB2 DOCK10 GYPC IGFBP4 COL6A1 CDH18 SHROOM2 THY1 TSC22D3 KCNJ6 CLEC3B GALNT10 SLITRK5 JAM3 FBN1 SDC2 REPS2 CDH2 SIX2 MAGED1 CRIP2 PCDH9 FAT4 GK C14orf132 PRAF2
8.22584e-11	26	79	5.39747	MEISSNER NPC HCP WITH H3K27ME3	http://www.gsea-msigdb.org/gsea/msigdb/cards/MEISSNER_NPC_HCP_WITH_H3K27ME3	PAX7 FSTL4 PRKCZ HES2 LHX5 HCK PRDM13 NEUROG3 HOXC11 HOXC12 HOXD10 CBLN2 FEZF2 CA10 ATP2B2 IGF2BP1 NELL1 SCNN1G OTP ST8SIA3 HTR1A GSX2 SIX6 SIGIRR GRM7 COL15A1
1.31643e-10	107	854	2.0548	MARTENS TRETINOIN RESPONSE UP	http://www.gsea-msigdb.org/gsea/msigdb/cards/MARTENS_TRETINOIN_RESPONSE_UP	CYP26B1 SOX8 PAX7 MLXIPL PHF21B PTPRU FGF22 NOTCH3 SNCB MT3 GNPTG POU4F3 CACNA1I HRH3 CHRNA4 EEF1A2 PTK6 SLC32A1 CBLN1 NEFM MAG KCNT1 TLX1 IL10RA GRM6 IRX4 UNC5A IGSF21 VSX2 NEUROG3 CHST8 NKX2-2 KIRREL2 ZNF835 MYOD1 KLK8 KCNA5 PXDN OLFM1 COL5A1 MNX1 C1QL1 NFATC1 BARX1 GPR12 RAX ADAMTS8 AGAP2 PCDH8 LMX1B HCN4 SSTR1 SLC13A5 PIK3R5 COL6A1 SLC2A5 PRDM16 DMRTA2 VAX1 DPYSL4 ZSCAN1 FEZF2 FRMD1 TMEM171 S…
5.83388e-10	133	1183	1.84379	PEREZ TP53 TARGETS	http://www.gsea-msigdb.org/gsea/msigdb/cards/PEREZ_TP53_TARGETS	BAIAP3 LTF ANK1 VCAN ARHGAP6 CELF2 UNKL ZNF275 DLX3 KIF26A HES2 CYBRD1 CLCN4 SLC46A1 GPC4 EPB41L3 GNAS KDM2B COL9A3 KCNK10 SLC32A1 MXRA5 GPR143 MOSPD1 MCF2 FOXF1 LHX6 HSD17B1 IL10RA ELMOD1 KCNIP3 TFAP2E GJB6 GJA3 WIPF3 ITIH5 NRK CITED1 TUBGCP6 FLNC HOXD10 ARHGEF6 FGF13 CBFA2T3 ZNF341 MTUS2 DCLK1 CCNA1 ARHGEF4 EDNRB GABBR2 DUOX1 DUOXA1 DISP2 TTYH2 CBX4 COL6A1 SLC47A1 CNGA3 AFF3 IQSEC1 ALDH1L1 SHRO…
1.0364e-09	119	1025	1.904	NABA MATRISOME	http://www.gsea-msigdb.org/gsea/msigdb/cards/NABA_MATRISOME	ADAM22 SEMA3B TLL1 VCAN HYAL2 FGF22 GPC4 SEMA5B COL9A3 COCH ANGPT4 RSPO4 MXRA5 CHRDL1 CBLN1 SFRP1 COMP SFRP4 AEBP1 VWF WNT5B COL9A1 WNT5A FN1 TNR NID1 LTBP2 INSL6 ITIH5 FGF13 INS-IGF2 NCAN PXDN COL5A1 ANGPTL6 PLXNA3 C1QL1 WNT2B NGF ADAMTS8 ADAMTS14 FGF2 CBLN3 ADAMTS17 ADAMTS18 CBLN2 IGFBP4 COL6A1 ADAMTS10 GDF7 C1QL2 SLIT2 SFRP2 ADAMTS16 RSPO3 GPC3 PXDNL VEGFC BMP3 BMP6 WNT3A ADAMTS1 ADAMTS5 WNT7A…
3.02129e-09	130	1176	1.81293	YOSHIMURA MAPK8 TARGETS UP	http://www.gsea-msigdb.org/gsea/msigdb/cards/YOSHIMURA_MAPK8_TARGETS_UP	ABCC8 TAC1 CNTN1 VIM INSRR PTGER3 PTPRN PTPRU NGFR PDE4A PRKCZ HYAL2 ATP2A3 PAK3 ARAF RIMS1 PGR MT3 GNAS SLC15A1 NOS1 EFNB1 CHRNA4 EEF1A2 HCK NALCN SLC6A2 COMP MAG DLX5 STX1A KCNT1 B3GAT1 CCND1 CALCA KCNA1 ST8SIA1 OPRM1 COL9A1 UNC5A TACR1 OTX1 TNR DLGAP3 ADGRL2 APOA1 PLAGL1 PTGFR EDN3 GRIA3 KIF1C KLK8 KCNA5 STARD8 DPP6 NCAN UNC13A OLFM1 MAP1B SLC6A11 SNAP25 KL NGF PPP1R1A ARHGEF4 NKX2-1 LHCGR SST…
3.02734e-09	43	226	3.12035	MIKKELSEN MEF HCP WITH H3 UNMETHYLATED	http://www.gsea-msigdb.org/gsea/msigdb/cards/MIKKELSEN_MEF_HCP_WITH_H3_UNMETHYLATED	FGF22 PCDHA6 NOS1 CHRDL1 SYP GPR50 BEX4 RCVRN SOHLH2 NECAB1 RAB9B EDN3 DPP6 PLVAP TEX101 IRS4 SOX3 SLC2A5 HMGCLL1 CLVS2 HTR2C CCDC83 GPR158 HTR5A GPR101 NR0B1 CNIH2 SLITRK4 LDOC1 WBP2NL IL1RAPL2 PCDHA9 PCDHA7 PCDHA5 PCDHA4 PCDHA2 PCDHA1 GTF2A1L PCDHA11 PCDHA10 PCDHA3 BAHCC1 MAGIX
1.2587e-08	23	77	4.8987	NAKAYAMA SOFT TISSUE TUMORS PCA1 DN	http://www.gsea-msigdb.org/gsea/msigdb/cards/NAKAYAMA_SOFT_TISSUE_TUMORS_PCA1_DN	TAC1 CACNA1G GPM6B NNAT GPC4 COL9A3 SFRP1 ISYNA1 B3GAT1 CUX2 ITIH5 EDN3 CITED1 OLFM1 PPP1R1A NTRK2 RET NELL1 RAC3 EMX2 LPL SOX11 PEG3
2.74071e-08	39	206	3.10485	MIKKELSEN NPC HCP WITH H3K4ME3 AND H3K27ME3	http://www.gsea-msigdb.org/gsea/msigdb/cards/MIKKELSEN_NPC_HCP_WITH_H3K4ME3_AND_H3K27ME3	PTGER3 RASGRF1 PTPRU NGFR SLC6A15 COCH CBLN1 FOXF1 PRMT8 KCNA1 UNC5A TACR1 ESRRB GJA3 CHST8 PCSK2 FAM78A MNX1 ADAMTS8 PCDH8 TFAP2A SLC24A4 PTH2 AFF3 CDH22 SLC24A2 ACAN NTNG1 ABLIM2 EGFLAM RET INSM2 SIX2 KNDC1 FOXB1 CSMD1 VSTM2B HMX2 RELN
3.00326e-08	72	537	2.19888	WEST ADRENOCORTICAL TUMOR DN	http://www.gsea-msigdb.org/gsea/msigdb/cards/WEST_ADRENOCORTICAL_TUMOR_DN	ADAM22 SEMA3B EHD3 FHL1 PLEKHO1 VCAN GPM6B NGFR FTSJ1 ITGA8 ATRX REM1 MXRA5 CHRDL1 EMD SFRP4 AEBP1 UBTF KAT2A CD81 TCF21 EPX SOX9 C3 PCSK2 MPST CBFA2T3 KCNA5 RGN RAI2 IGFBP4 COL6A1 SLC47A1 ALDH1L1 SLC16A2 NDUFB11 OGT GPC3 ZNF185 RPL10 CNNM2 DIP2C TCF7L1 ROBO3 ADAMTSL3 SPON2 PTH1R CLEC3B MICALL2 JAM3 ACSF2 SF1 MECP2 NPR1 CDH2 PDGFD KCNK3 HOPX KLF11 CYP7B1 RIMS2 CASKIN2 NRXN1 SMTN MAFF NKRF LUZP2 E…
4.60165e-08	65	467	2.28266	LIM MAMMARY STEM CELL UP	http://www.gsea-msigdb.org/gsea/msigdb/cards/LIM_MAMMARY_STEM_CELL_UP	PKD1 FHL1 VIM VCAN NGFR EFNB1 PPP1R16B SCML2 RASL12 AEBP1 EBF3 IRX4 DPYSL3 KCNIP3 PRRX1 KLHL29 TSHZ3 SLC12A4 FLNC STARD8 LRCH2 COL5A1 NGF FHOD3 DOCK10 EDNRB GYPC TTYH2 STAC2 IGFBP4 STAC SLIT2 CHST7 GPC3 NTRK2 TCF7L1 THY1 ADAMTS1 PPP2R2B NRG1 PDPN SGCB SVEP1 PCDH19 ZNF219 JAM3 PPP1R14A BNC1 TPST1 PHLDA3 SPHK1 SLCO3A1 SOX11 FJX1 OXTR COL18A1 BCOR SMTN TMEM121 NTF3 RELN PTPRT NUDT11 PEG3 FXYD1
7.21404e-08	61	430	2.32651	RIGGI EWING SARCOMA PROGENITOR UP	http://www.gsea-msigdb.org/gsea/msigdb/cards/RIGGI_EWING_SARCOMA_PROGENITOR_UP	CYP26B1 PTGER3 CDK14 NGFR NOS1 IGDCC4 SLC17A7 ISYNA1 ZBTB16 CALCA PCDH17 CCND2 GRIA2 NRK PREX1 NKX2-2 PCSK2 ARHGEF6 GRP DUSP5 TCF12 SH3GL3 GDF7 SLIT2 CORIN NLGN4X ZNF711 LYPD1 EDNRA TCF7L1 STK32B DKK2 NTNG1 GRIK2 LRFN5 SCNN1G PPP1R14A GFRA2 NR0B1 SERPINB9 CYTL1 ALK KCNK3 DAB1 ZCCHC12 LPL CALCB SHISA3 CRIP2 OPCML PCDH9 WT1 FAM43A RELN FAT4 NUDT11 SIGLEC15 PEG3 NTRK1 CRIP1 SHISA9
1.06945e-07	47	292	2.63973	DURAND STROMA S UP	http://www.gsea-msigdb.org/gsea/msigdb/cards/DURAND_STROMA_S_UP	TSPAN6 CYP26B1 EHD3 MID2 ZDHHC15 EBF3 EYA4 DPYSL3 ADGRL2 PLAGL1 LTBP2 GRIA3 ARHGEF6 NFATC1 BTBD2 SOX5 SLC37A2 TFAP2A DUOXA1 SFRP2 OSMR NCAM1 KIRREL3 TCF7L1 TSC22D3 EDA SPON2 EIF4E3 MAP9 TBX20 GPER1 SVEP1 ROR2 MN1 RAC3 HTRA3 TNFRSF10D CHST1 LPL LONRF3 MAF PAPPA CRIP2 SORCS2 TMEM121 FAT4 RORB
1.181e-07	53	353	2.46232	PEREZ TP63 TARGETS	http://www.gsea-msigdb.org/gsea/msigdb/cards/PEREZ_TP63_TARGETS	SOX8 RUNX3 PRKCH CELF2 FOXN3 NGFR NOTCH3 SYNJ2 EPB41L3 COL9A3 PPP1R16B MXRA5 FOXF1 SLC6A2 ELMOD1 WNT5B KLHL29 TSHZ3 CITED1 ARHGEF6 FGF13 NFATC1 DLG4 HEY2 GABBR2 ADAMTS10 SLIT2 DPYSL4 TSC22D3 DEDD2 MEGF6 INHBB MICALL2 RET IGF2 EVPL INSR KCNK3 TNFRSF10D PDE4DIP MAF ZFPM1 OXTR COL18A1 BCOR SOCS3 FAM43A HS6ST3 PCYT2 WNT7B ELAVL3 UBE2QL1 ANKRD20A1
1.20593e-07	55	374	2.41176	VECCHI GASTRIC CANCER EARLY DN	http://www.gsea-msigdb.org/gsea/msigdb/cards/VECCHI_GASTRIC_CANCER_EARLY_DN	CNTN1 FHL1 GPM6B PTGER3 CYBRD1 SLC15A1 CHRDL1 SMARCA1 SFRP1 SLC1A2 NR3C1 APOA1 WIPF3 ITIH5 RAB9B ARMCX1 SNRPN RAI2 BEX2 DTNA DUSP5 SSTR1 NTRK3 PRDM16 SUSD4 AFF3 SLIT2 NCAM1 SETBP1 UNC5D TSC22D3 MAP9 EBF1 GPER1 SVEP1 SLC18A2 GABRB3 ADRB2 VSTM2A GPR27 PDGFD MAL DAB1 BNIP3 SHISA3 MAF PLCXD3 FAM3B PCDH9 ZNF471 ESRRG ZNF677 MT1H UBE2QL1 C14orf132
1.32759e-07	59	417	2.32038	SATO SILENCED BY METHYLATION IN PANCREATIC CANCER 1	http://www.gsea-msigdb.org/gsea/msigdb/cards/SATO_SILENCED_BY_METHYLATION_IN_PANCREATIC_CANCER_1	CYP26B1 CACNA1G PAX6 NNAT NGFR FSCN1 MBNL3 SYNJ2 OPRK1 NXT2 SMARCA1 SALL1 SFRP1 LHX6 HSD17B1 ALOX12 B3GAT1 NR2E1 SOHLH2 TWIST1 SLC12A4 HIF3A C3 CITED1 PXDN NPAS1 BARX1 USP29 SLC6A11 SNAP25 ARHGEF4 GYPC DUSP5 CACNA1A SUSD4 SYT2 PRDM14 CDH8 JPH3 ROBO3 WNT7A MRAS HTR4 GPER1 IGF2 TPST1 TNFRSF10D BNIP3 HTR1A CIITA CHRM2 LDOC1 FOXL2 SYN3 IL1RAPL2 PAX5 FAM155A MAGEB1 PRAF2
1.59485e-07	24	95	4.14316	KONDO PROSTATE CANCER HCP WITH H3K27ME3	http://www.gsea-msigdb.org/gsea/msigdb/cards/KONDO_PROSTATE_CANCER_HCP_WITH_H3K27ME3	PAX2 TBX5 SLC1A2 ST8SIA1 IRX4 WNT5A NKX2-3 HOXD11 SNAP25 RAX ZNF256 GRIA4 FEZF2 IGF2BP1 LMX1A FBN1 ISLR2 IRX1 HPSE2 ERBB4 GSX2 RGMA SPIN4 SAMD11
1.64005e-07	23	88	4.28636	SCHLESINGER METHYLATED DE NOVO IN CANCER	http://www.gsea-msigdb.org/gsea/msigdb/cards/SCHLESINGER_METHYLATED_DE_NOVO_IN_CANCER	CACNA1G PAX6 PAX7 PGR MT3 GNAS CHRDL1 PCDH11X SFRP1 CALCA MYOD1 CCNA1 GPC3 NTRK2 AMN FBN1 THBD TBX1 WT1 SLIT1 DCC PAX5 CRIP1
2.13161e-07	13	28	7.61429	SCHLESINGER H3K27ME3 IN NORMAL AND METHYLATED IN CANCER	http://www.gsea-msigdb.org/gsea/msigdb/cards/SCHLESINGER_H3K27ME3_IN_NORMAL_AND_METHYLATED_IN_CANCER	AMPH POU4F3 SFRP4 KCNA1 GRM6 HS3ST2 NEUROG3 GAD2 GRIA4 GJD2 HTR1A GRM7 PCDHGB5
3.13324e-07	44	274	2.63358	NABA CORE MATRISOME	http://www.gsea-msigdb.org/gsea/msigdb/cards/NABA_CORE_MATRISOME	VCAN COL9A3 COCH RSPO4 MXRA5 COMP AEBP1 VWF COL9A1 FN1 TNR NID1 LTBP2 NCAN PXDN COL5A1 IGFBP4 COL6A1 SLIT2 RSPO3 PXDNL ACAN SPON2 NTNG1 FBLN2 EDIL3 EGFLAM FNDC1 SVEP1 VWA2 NELL1 FBN1 VWCE RSPO1 COL22A1 COL18A1 EMILIN3 SLIT1 HAPLN4 AGRN COL25A1 RELN NTNG2 COL15A1
3.18728e-07	178	1904	1.53319	ZWANG TRANSIENTLY UP BY 2ND EGF PULSE ONLY	http://www.gsea-msigdb.org/gsea/msigdb/cards/ZWANG_TRANSIENTLY_UP_BY_2ND_EGF_PULSE_ONLY	PAX6 TFAP2D FHL1 TYMP KCNG1 ANK1 NPFFR2 PHF21B DLX3 PDE4A PDZD4 FGF22 PAX2 ACTL6B PAK3 RIMS1 EPB41L3 BCORL1 LHX5 JPH4 KCNK10 PTK6 PPP1R16B CACNA1F UBL4A HSF4 CBLN1 DOT1L SLC17A7 LYL1 RETN ZFR2 ATRNL1 EBF3 MLX RND2 CCND1 SLC1A2 PEX5L TCF21 DNMT3A EPX OCRL WIPF3 NEUROG3 GPR83 SLC12A4 ZNF831 EDN3 IQSEC2 GRIA3 PAX1 CRYGN FLNC CACNG6 OLFM1 DKC1 RTBDN SNAP25 MTUS2 GSC PEBP4 NGF SOX5 SOX3 AGAP2 NKX2-1 P…
3.41789e-07	38	218	2.85872	ACEVEDO LIVER CANCER WITH H3K27ME3 DN	http://www.gsea-msigdb.org/gsea/msigdb/cards/ACEVEDO_LIVER_CANCER_WITH_H3K27ME3_DN	MBTPS2 CRMP1 ZFHX4 PCDH11Y COCH PPP1R16B PCDH11X SOHLH2 MORF4L2 NCLN ATP8A2 DTNA NTRK3 CPLX2 STK32B ADAMTSL3 GRIK2 PPP1R14A INSM2 FRMPD4 PDE4DIP TMEM132C KCNIP1 COL18A1 TREX2 TMEM121 SHISA6 PCDHGB6 PCDHGA7 PCDHGA6 PCDHGA8 PCDHGA10 PCDHGA11 PCDHGB4 PCDHGB7 PCDHGA9 PCDHGB3 PCDHGB5
4.75935e-07	64	488	2.15082	LIU PROSTATE CANCER DN	http://www.gsea-msigdb.org/gsea/msigdb/cards/LIU_PROSTATE_CANCER_DN	FHL1 GPM6B PER3 TBC1D1 PDE4A ITGA8 PGR EPB41L3 COCH CHRDL1 KLF8 FOXF1 RASL12 ISYNA1 AEBP1 COL9A1 EYA4 DPYSL3 PRRX1 NID1 PLAGL1 CCND2 KLHL29 ITIH5 FLNC HOXD10 COL5A1 ANO1 MAP1B TRPC4 WNT2B DTNA FHOD3 GYPC DUOX1 COL6A1 SLC47A1 NCAM1 ADAMTS5 TSC22D3 ETS2 MRAS CPAMD8 SPATA18 GALNT10 SLC18A2 FBN1 IGF2 TPST1 PDGFD KLF11 SLCO3A1 PENK PCDH9 ZNF75D NHS ARMCX4 FLNA ZNF536 NHSL2 LAYN UBE2QL1 MYO15B SRD5A2
1.03468e-06	82	705	1.90752	WONG ADULT TISSUE STEM MODULE	http://www.gsea-msigdb.org/gsea/msigdb/cards/WONG_ADULT_TISSUE_STEM_MODULE	TSPAN6 TAC1 TFAP2B NFIX CNTN1 FHL1 ARHGAP6 PTGER3 TRAF1 SLC6A15 STK10 DLG3 GPR143 SYTL4 BEX4 SFRP1 CCND1 VWF KCNA1 FN1 NID1 LTBP2 NKX2-3 GRIA2 ITIH5 NRK GRIA3 RRBP1 KLK8 CBFA2T3 PXDN BEX2 LPIN1 NAV1 HLX CBX4 COL6A1 STAC CAND2 EPHA5 GLRA3 HTR2C NCAM1 DIP2C ASTN1 CACNA2D1 PDLIM3 NCAM2 ADAMTS1 ETS2 ESYT3 CD1D CAPN2 INHBB FBLN2 TNFRSF11B GPRC5B DDIT4 ADRB2 GSX1 TPST1 CDH2 GRIK1 CYP7B1 NBEA SLCO3A1 BD…
1.4102e-06	41	259	2.59614	BOQUEST STEM CELL UP	http://www.gsea-msigdb.org/gsea/msigdb/cards/BOQUEST_STEM_CELL_UP	VCAN CELF2 CYBRD1 GPC4 ITGA8 MXRA5 CHRDL1 SFRP4 AEBP1 WNT5A PRRX1 PLAGL1 LTBP2 PTGFR TWIST1 SOX9 GRIA3 C3 COL5A1 DCLK1 CHL1 GPNMB COL6A1 SLIT2 SLC22A3 OGT GPC3 NTRK2 SETBP1 PDLIM3 DKK2 SPON2 SVEP1 FBN1 SDC2 PDGFD PDE4DIP PCDH9 KCND2 CRIP1 FXYD1
6.42444e-06	67	558	1.96918	DOUGLAS BMI1 TARGETS UP	http://www.gsea-msigdb.org/gsea/msigdb/cards/DOUGLAS_BMI1_TARGETS_UP	CACNA1G AASS WWC3 CDK14 PDE4A HYAL2 FTSJ1 CRMP1 NOTCH3 TBX5 EFNB1 PRPS2 UBL4A IGDCC4 SLC17A7 DLX5 GLI3 UBTF RND2 B3GAT1 DDX6 WNT5A FN1 NID1 HOXC11 NKX2-2 NCLN FGF13 INS-IGF2 DOCK6 OLFM1 COL5A1 PLXNA3 MPP1 C1QL1 MGAT1 BARX1 DLG4 GSC GRP PPP1R1A COL6A1 IQSEC1 GFRA1 THY1 OBSCN ADAMTS1 DKK2 TPPP3 SHANK1 WDR90 EIF4E3 CAMKV EDIL3 GPRC5B VWCE NT5DC2 KLF11 TNFRSF10D CNIH2 LMNB2 PAPPA BCOR FHL3 ALDH1A3 PG…
6.92389e-06	14	42	5.46667	MCGARVEY SILENCED BY METHYLATION IN COLON CANCER	http://www.gsea-msigdb.org/gsea/msigdb/cards/MCGARVEY_SILENCED_BY_METHYLATION_IN_COLON_CANCER	CHFR SFRP1 TFPI2 SFRP4 EYA4 CHL1 ADAMTS18 JPH3 INHBB FBLN2 JAM3 ADAMTS15 PPP1R14A FOXL2
8.27224e-06	39	256	2.49844	KAAB HEART ATRIUM VS VENTRICLE UP	http://www.gsea-msigdb.org/gsea/msigdb/cards/KAAB_HEART_ATRIUM_VS_VENTRICLE_UP	ABCC8 VIM VCAN CDK14 EPB41L3 TBX5 CHRDL1 SFRP1 COMP AEBP1 ALOX12 CD81 DPYSL3 FRMD4B CITED1 KCNA5 FAM155B MAP1B EPHB2 CHL1 RAB33A NTRK2 CACNA1B EDNRA ZNF208 PTH1R GRIN2C FBLN2 CADPS GABRB3 ROR2 KCNK3 MAL ERBB4 MAGED1 RELN PLXNB2 CRIP1 PRAF2
1.06097e-05	24	118	3.33559	HOELZEL NF1 TARGETS DN	http://www.gsea-msigdb.org/gsea/msigdb/cards/HOELZEL_NF1_TARGETS_DN	DLX6 AASS SNAP91 AMPH PHACTR3 ST8SIA1 WNT5A FN1 ST6GALNAC5 EDNRB NTRK3 ST6GAL2 CHST7 FAM124A GUCY1A2 ADAMTS1 ADAMTS5 MMP16 GFRA2 BDNF TNRC18 UBE2E2 FBXL7 GRM7
1.19743e-05	16	57	4.60351	MEISSNER BRAIN HCP WITH H3K4ME2 AND H3K27ME3	http://www.gsea-msigdb.org/gsea/msigdb/cards/MEISSNER_BRAIN_HCP_WITH_H3K4ME2_AND_H3K27ME3	HCK COMP LHX6 SLC6A4 TWIST1 FLNC GDF6 TSC22D3 ACAN VWA2 VGLL2 HTRA3 SPHK1 SHISA3 USH1G FOXI2
1.8174e-05	13	39	5.46667	MIKKELSEN ES HCP WITH H3K27ME3	http://www.gsea-msigdb.org/gsea/msigdb/cards/MIKKELSEN_ES_HCP_WITH_H3K27ME3	TFAP2B INSRR TBX5 PHOX2B ADCYAP1 NETO1 KCND3 KCNIP1 NTM DCC CACNA1E PCDHA2 PCDHA3
1.85064e-05	32	195	2.69128	NABA ECM GLYCOPROTEINS	http://www.gsea-msigdb.org/gsea/msigdb/cards/NABA_ECM_GLYCOPROTEINS	COCH RSPO4 MXRA5 COMP AEBP1 VWF FN1 TNR NID1 LTBP2 PXDN IGFBP4 SLIT2 RSPO3 PXDNL SPON2 NTNG1 FBLN2 EDIL3 EGFLAM FNDC1 SVEP1 VWA2 NELL1 FBN1 VWCE RSPO1 EMILIN3 SLIT1 AGRN RELN NTNG2
2.0725e-05	38	256	2.43438	DAVICIONI TARGETS OF PAX FOXO1 FUSIONS UP	http://www.gsea-msigdb.org/gsea/msigdb/cards/DAVICIONI_TARGETS_OF_PAX_FOXO1_FUSIONS_UP	ANK1 GPM6B PTPRU CYBRD1 NEBL AACS FMR1 NR3C1 PRRX1 NID1 ST6GALNAC5 PCDH17 CCND2 MYOD1 PXDN COL5A1 GPC3 VEGFC FOXO1 TCF7L1 STK32B ADAMTS1 ADAMTS5 DKK2 MMP16 LRPAP1 GALNT10 NELL1 TPM4 MN1 SDC2 KCNS3 PDGFD ALK LDOC1 COL18A1 MAFF PAX5
2.0725e-05	6	7	14.0571	MYLLYKANGAS AMPLIFICATION HOT SPOT 13	http://www.gsea-msigdb.org/gsea/msigdb/cards/MYLLYKANGAS_AMPLIFICATION_HOT_SPOT_13	FMR1 NONO GPC3 AFF2 FOXO4 MTCP1
4.68072e-05	18	78	3.78462	WONG ENDMETRIUM CANCER DN	http://www.gsea-msigdb.org/gsea/msigdb/cards/WONG_ENDMETRIUM_CANCER_DN	KIF26A JPH4 SFRP4 NID1 TSHZ3 DPP6 OLFM1 ATP8A2 EDNRB ADAMTS5 SLC18A2 FBN1 TMEM132C PAPPA FOXL2 WT1 PEG3 RORB
5.53034e-05	27	157	2.82038	MARTORIATI MDM4 TARGETS NEUROEPITHELIUM DN	http://www.gsea-msigdb.org/gsea/msigdb/cards/MARTORIATI_MDM4_TARGETS_NEUROEPITHELIUM_DN	GPM6B MPPED2 SLC17A6 DLX5 ELAVL2 RND2 DBX1 PRMT8 KCNA5 NCAN EDNRB REM2 DMRTA2 GFRA1 ACSS1 FMN2 CD1D HAND2 ZMAT1 ZCCHC18 GSX1 MAF RNF182 PCDH9 ELAVL3 EGFL6 C14orf132
5.77561e-05	25	139	2.94964	MEISSNER NPC HCP WITH H3K4ME3 AND H3K27ME3	http://www.gsea-msigdb.org/gsea/msigdb/cards/MEISSNER_NPC_HCP_WITH_H3K4ME3_AND_H3K27ME3	PTPRU PDE4A COCH CBLN1 ELMOD1 KHDRBS2 UNC5A ESRRB CHST8 MNX1 ADAMTS8 PCDH8 HCN4 SLC24A4 CDH22 SLC24A2 GDF6 NTNG1 ABLIM2 KNDC1 FOXB1 CSMD1 EPHA10 VSTM2B RELN
7.16186e-05	32	208	2.52308	PEREZ TP53 AND TP63 TARGETS	http://www.gsea-msigdb.org/gsea/msigdb/cards/PEREZ_TP53_AND_TP63_TARGETS	SOX8 CELF2 NGFR NOTCH3 EPB41L3 COL9A3 PPP1R16B MXRA5 FOXF1 ELMOD1 CITED1 ARHGEF6 FGF13 SLIT2 DPYSL4 TSC22D3 DEDD2 MEGF6 MICALL2 RET IGF2 EVPL INSR KCNK3 TNFRSF10D MAF COL18A1 BCOR FAM43A WNT7B UBE2QL1 ANKRD20A1
8.75451e-05	16	66	3.97576	LEIN NEURON MARKERS	http://www.gsea-msigdb.org/gsea/msigdb/cards/LEIN_NEURON_MARKERS	PTPRN SLC22A17 SYP GRIA2 GRIA3 SNRPN DPP6 SNAP25 GABBR2 DISP2 GRIA4 JAKMIP1 CPLX1 REPS2 CHST1 RYR2
0.000121867	10	27	6.07407	LI WILMS TUMOR	http://www.gsea-msigdb.org/gsea/msigdb/cards/LI_WILMS_TUMOR	NNAT PAX2 CHRDL1 GLI3 WASF3 LYPD1 INHBB MN1 CHST1 FOXG1
0.000129248	30	194	2.53608	MIKKELSEN MEF ICP WITH H3K27ME3	http://www.gsea-msigdb.org/gsea/msigdb/cards/MIKKELSEN_MEF_ICP_WITH_H3K27ME3	TFAP2B TYMP KCNK10 CUX2 TNFRSF8 NCAN LRRC4B RTBDN KLB ADAMTS16 CA3 GFI1B ISLR2 GALNTL6 ZIC4 CALCB ZDHHC22 SLITRK1 CIITA NKX2-6 RESP18 PLCXD3 KCND2 C11orf87 ESPN BSX PAX5 RYR1 FXYD7 C17orf50
0.000157094	14	54	4.25185	MIKKELSEN IPS ICP WITH H3K27ME3	http://www.gsea-msigdb.org/gsea/msigdb/cards/MIKKELSEN_IPS_ICP_WITH_H3K27ME3	TFAP2B TRPC5 RFX4 RTBDN GFI1B GALNTL6 ZIC4 CHST1 ZDHHC22 NKX2-6 ESPN BSX PAX5 FXYD7
0.000170398	28	177	2.59435	VERHAAK GLIOBLASTOMA PRONEURAL	http://www.gsea-msigdb.org/gsea/msigdb/cards/VERHAAK_GLIOBLASTOMA_PRONEURAL	CNTN1 MPPED2 CRMP1 PAK3 PCDH11Y SEZ6L PCDH11X MAST1 PODXL2 GRIA2 NKX2-2 DPP6 ARHGEF9 C1QL1 RAB33A FHOD3 ZNF711 NCAM1 GPM6A DPYSL4 CA10 MMP16 SORCS3 NR0B1 SOX11 NRXN1 BCOR OLIG2
0.000192238	14	55	4.17455	HOQUE METHYLATED IN CANCER	http://www.gsea-msigdb.org/gsea/msigdb/cards/HOQUE_METHYLATED_IN_CANCER	RUNX3 VCAN CHFR SEZ6L SFRP1 SFRP4 CCND2 TWIST1 SNRPN EDNRB TFAP2A SOCS3 WT1 PAX5
0.000197737	13	48	4.44167	SCHAEFFER PROSTATE DEVELOPMENT 12HR DN	http://www.gsea-msigdb.org/gsea/msigdb/cards/SCHAEFFER_PROSTATE_DEVELOPMENT_12HR_DN	CRMP1 AMPH CALCA PRRX1 OLFM1 PCDH8 IGFBP4 NTRK2 LYPD1 SPON2 RSPO1 CALCB ELAVL3
0.000279421	27	172	2.57442	VECCHI GASTRIC CANCER ADVANCED VS EARLY UP	http://www.gsea-msigdb.org/gsea/msigdb/cards/VECCHI_GASTRIC_CANCER_ADVANCED_VS_EARLY_UP	VCAN CDK14 BCAT1 HES2 SFRP4 FN1 PRRX1 LTBP2 SOHLH2 TWIST1 ARMCX1 GPNMB PIK3R5 SLIT2 SFRP2 EDNRA TIAM1 FNDC1 FBN1 PDE3A CYP7B1 LPL NTM EGFL6 SFMBT2 COL15A1 UBE2QL1
0.000354061	19	99	3.14747	REN ALVEOLAR RHABDOMYOSARCOMA UP	http://www.gsea-msigdb.org/gsea/msigdb/cards/REN_ALVEOLAR_RHABDOMYOSARCOMA_UP	TFAP2B CELF2 FOXN3 ATP2A3 GNAS PPP1R16B VWF PCDH17 MYOD1 NCAM1 TPPP3 IGF2 CLCN5 ARPP21 SOX11 MAB21L1 RYR1 ZNF536 CEBPA
0.000379916	72	696	1.69655	SMID BREAST CANCER BASAL DN	http://www.gsea-msigdb.org/gsea/msigdb/cards/SMID_BREAST_CANCER_BASAL_DN	ABCC8 BAIAP3 TFAP2B SEMA3B PTGER3 CYBRD1 ATP2A3 PAX2 NEBL LIPE PGR DLG3 TMEM101 MKNK2 EEF1A2 PTK6 ISYNA1 COMP TFPI2 SFRP4 BLVRA ATRNL1 SLC6A4 GLRB ZBTB16 CCND1 GRIA2 ZSCAN18 CITED1 CBFA2T3 ANO1 RAI2 ATP8A2 DCLK1 TCEAL4 GRP DUSP5 IGFBP4 GPC3 NTRK2 ASTN2 GFRA1 STK32B TPPP3 FAM131B CLEC3B MAP9 GALNT10 SVEP1 SLC18A2 RET ABCA3 REPS2 PDGFD CANT1 KCND3 NBEA CCDC106 CHST1 ERBB4 YIPF6 CRIP2 FBXL7 SIGIRR B…
0.000604993	10	32	5.125	LIEN BREAST CARCINOMA METAPLASTIC	http://www.gsea-msigdb.org/gsea/msigdb/cards/LIEN_BREAST_CARCINOMA_METAPLASTIC	PRRX1 SFRP2 ADAMTS5 MMP16 ACAN EDIL3 IGF2 TPM4 HTRA3 COL18A1
0.000605148	28	190	2.41684	AFFAR YY1 TARGETS UP	http://www.gsea-msigdb.org/gsea/msigdb/cards/AFFAR_YY1_TARGETS_UP	NGFR CBLN1 HSD17B1 KIF17 SLC12A5 GRIA3 SNRPN KLK8 BEX2 LPIN1 USP20 GPC3 RBMX BMP6 PDLIM3 CHODL TP53INP1 BLCAP ABCA3 CTNND2 MAL BDNF FJX1 WT1 NTF3 NRG3 SRC SNURF
0.000615591	84	861	1.6	BRUINS UVC RESPONSE VIA TP53 GROUP A	http://www.gsea-msigdb.org/gsea/msigdb/cards/BRUINS_UVC_RESPONSE_VIA_TP53_GROUP_A	CACNA1G ADAM22 CNTN1 UNKL SNAP91 ACTL6B SEMA5B REM1 FKBP1A SLC17A6 MYO3A EEF1A2 GLA HSF4 ZFR2 KCNN1 ISYNA1 MAG PTCD1 SLC6A4 DBX1 WNT5B IRX4 NR3C1 WNT5A EPX CPXM2 CNTFR NCLN FLNC FEZF1 CBFA2T3 DOCK6 NCAN NPAS1 ANGPTL6 TEX101 RAB33A ADAMTS8 APH1B PRDM16 AFF3 STAC SLC16A2 NTRK2 KIRREL3 EDNRA STK32B THY1 CHODL PPP2R2B LHFPL4 ACAN LYPD5 INHBB EVPL MOBP SDC2 RAC3 DSCAM KNDC1 ARPP21 ZCCHC12 GALNTL6 ZIC4…
0.000640721	21	122	2.82295	LEE NEURAL CREST STEM CELL DN	http://www.gsea-msigdb.org/gsea/msigdb/cards/LEE_NEURAL_CREST_STEM_CELL_DN	TKTL1 PLEKHB1 MPPED2 COL9A3 COCH CHRDL1 WNT5B PLAGL1 SOX3 DTNA GDF7 SLIT2 HTR2C FEZF2 SLITRK5 ZBBX EMX2 FOXG1 FJX1 MAFF NPY2R
0.000640721	32	233	2.25236	DELYS THYROID CANCER DN	http://www.gsea-msigdb.org/gsea/msigdb/cards/DELYS_THYROID_CANCER_DN	LTF FHL1 MPPED2 CYBRD1 EPB41L3 COL9A3 CHRDL1 SFRP1 ITIH5 EDN3 FGF13 DPP6 SYNE1 WASF3 SLC16A2 GPC3 NCAM1 SETBP1 TSC22D3 TNFRSF11B GPER1 ACSF2 IGF2 GFRA2 ROR2 NPR1 SDC2 RELN ESRRG RYR2 MT1H FXYD1
0.000773218	75	751	1.63782	NABA MATRISOME ASSOCIATED	http://www.gsea-msigdb.org/gsea/msigdb/cards/NABA_MATRISOME_ASSOCIATED	ADAM22 SEMA3B TLL1 HYAL2 FGF22 GPC4 SEMA5B ANGPT4 CHRDL1 CBLN1 SFRP1 SFRP4 WNT5B WNT5A INSL6 ITIH5 FGF13 INS-IGF2 ANGPTL6 PLXNA3 C1QL1 WNT2B NGF ADAMTS8 ADAMTS14 FGF2 CBLN3 ADAMTS17 ADAMTS18 CBLN2 ADAMTS10 GDF7 C1QL2 SFRP2 ADAMTS16 GPC3 VEGFC BMP3 BMP6 WNT3A ADAMTS1 ADAMTS5 WNT7A MMP16 ADAMTSL3 GDF6 NRG1 NRG2 EDA CPAMD8 MEGF6 INHBB CLEC3B C1QL3 ADAMTS15 IGF2 SEMA6B SDC2 SERPINB9 HTRA3 PDGFD HCFC1…
0.000851579	83	857	1.58833	ACEVEDO METHYLATED IN LIVER CANCER DN	http://www.gsea-msigdb.org/gsea/msigdb/cards/ACEVEDO_METHYLATED_IN_LIVER_CANCER_DN	ABCC8 TAC1 RUNX3 ANK1 NPFFR2 DMRT3 TRPC7 ITGA8 PCDHGA2 NEFM DENND3 COL9A1 DPYSL3 UNC5A ADGRL2 INSL6 TNFRSF8 CPXM2 ITIH5 RBPJL HIF3A SOX9 FAM78A MPST ARHGAP22 DPP6 PXDN GPR12 PEBP4 NAV1 FHOD3 DUOX1 HERC5 SLC24A4 DUOXA1 ADAMTS18 TTYH2 CNGA3 CPLX2 SDK1 HTR2C PXDNL ASTN2 CACNA1B TMEM132D STK32B JAKMIP1 FRMD1 OBSCN TRIM42 SORCS3 TDRD9 CD1D FAM131B SPATA18 PLSCR2 LRPAP1 MAP9 NPY5R EGFLAM GRIK2 FUNDC2 P…
0.000935115	16	80	3.28	MIKKELSEN IPS HCP WITH H3 UNMETHYLATED	http://www.gsea-msigdb.org/gsea/msigdb/cards/MIKKELSEN_IPS_HCP_WITH_H3_UNMETHYLATED	PCDHA6 NOS1 RCVRN BARHL1 TEX101 ADCYAP1 JPH2 CCDC83 SLC45A1 NT5DC2 KCND3 SLITRK2 DCC PCDHA9 PCDHA7 BAHCC1
0.000941494	12	48	4.1	ASTON MAJOR DEPRESSIVE DISORDER UP	http://www.gsea-msigdb.org/gsea/msigdb/cards/ASTON_MAJOR_DEPRESSIVE_DISORDER_UP	ADAM22 CELF2 TBC1D1 COMP PLAGL1 PTH1R MN1 PENK ZNF529 PTPRT GREB1 MTCP1
0.00101978	14	64	3.5875	NOUZOVA METHYLATED IN APL	http://www.gsea-msigdb.org/gsea/msigdb/cards/NOUZOVA_METHYLATED_IN_APL	TAC1 ZNF582 RRP15 ARRDC2 WNT5A NKX2-3 VPS37B EPHA5 SETBP1 MMP16 VSTM2A IRX1 KLF11 PCDHGB6
0.00111101	37	296	2.05	SABATES COLORECTAL ADENOMA DN	http://www.gsea-msigdb.org/gsea/msigdb/cards/SABATES_COLORECTAL_ADENOMA_DN	GPM6B EPB41L3 SLC15A1 CHRDL1 SFRP1 FN1 ITIH5 EDN3 HOXD10 WASF3 WNT2B DOCK10 GPNMB AFF3 CNTN4 RSPO3 NLGN4X CNNM2 SETBP1 BMP3 CHODL FMN2 TMEM171 CLEC3B EDIL3 PCDH19 SCNN1G SCNN1B VSTM2A CYTL1 PDE3A DPP10 NRXN1 UNC5C PCDH9 ZNF536 FXYD1
0.00111101	8	22	5.96364	GAUSSMANN MLL AF4 FUSION TARGETS E DN	http://www.gsea-msigdb.org/gsea/msigdb/cards/GAUSSMANN_MLL_AF4_FUSION_TARGETS_E_DN	PLAGL1 DACH2 ANGPTL6 GPNMB IGFBP4 SERPINB9 ARMCX4 PEG3
0.0011904	41	343	1.96035	NABA SECRETED FACTORS	http://www.gsea-msigdb.org/gsea/msigdb/cards/NABA_SECRETED_FACTORS	FGF22 ANGPT4 CHRDL1 CBLN1 SFRP1 SFRP4 WNT5B WNT5A INSL6 FGF13 INS-IGF2 ANGPTL6 WNT2B NGF FGF2 CBLN3 CBLN2 GDF7 SFRP2 VEGFC BMP3 BMP6 WNT3A WNT7A GDF6 NRG1 NRG2 EDA MEGF6 INHBB IGF2 PDGFD HCFC1 CLCF1 BDNF CCBE1 NTF3 NRG3 FGF3 WNT7B EGFL6
0.00125869	29	210	2.26476	BHAT ESR1 TARGETS NOT VIA AKT1 UP	http://www.gsea-msigdb.org/gsea/msigdb/cards/BHAT_ESR1_TARGETS_NOT_VIA_AKT1_UP	SOX8 SEMA3B MPPED2 PGR RIMS4 HCK SYTL4 MAG LHX6 CCND1 VWF UNC5A CHST8 CBFA2T3 SOX3 IGFBP4 SLC47A1 ZNF185 PDLIM3 ACSS1 TIAM1 PTH1R RET SCNN1B GSG1L AMZ1 DOK7 PRR5 GREB1
0.00133819	19	110	2.83273	CHENG IMPRINTED BY ESTRADIOL	http://www.gsea-msigdb.org/gsea/msigdb/cards/CHENG_IMPRINTED_BY_ESTRADIOL	RUNX3 CTNNA2 PDZD4 TBX5 GPR50 LHX6 WNT5A OTX1 PRDM12 CLUH GSC LPIN1 FBXL18 TRIM42 LRRTM1 LRRC45 RAC3 HS6ST2 ARPP21
0.00147911	21	130	2.64923	MIKKELSEN ES ICP WITH H3K4ME3 AND H3K27ME3	http://www.gsea-msigdb.org/gsea/msigdb/cards/MIKKELSEN_ES_ICP_WITH_H3K4ME3_AND_H3K27ME3	LYL1 TFPI2 TNFRSF8 PTGFR NCAN GPNMB REM2 SUSD4 ADAMTS16 CHODL ISLR2 EVPL PRSS36 SLITRK1 CIITA OPCML KCND2 NPY2R ADARB2 C11orf87 PAX5
0.0018163	16	85	3.08706	NAKAYAMA SOFT TISSUE TUMORS PCA2 DN	http://www.gsea-msigdb.org/gsea/msigdb/cards/NAKAYAMA_SOFT_TISSUE_TUMORS_PCA2_DN	TAC1 PTGER3 LIPE CHRDL1 SFRP1 TFPI2 ITIH5 SLC7A10 PPP1R1A GPC3 NTRK2 CLEC3B SVEP1 NPR1 LPL CEBPA
0.0021418	19	114	2.73333	MIKKELSEN IPS ICP WITH H3K4ME3 AND H327ME3	http://www.gsea-msigdb.org/gsea/msigdb/cards/MIKKELSEN_IPS_ICP_WITH_H3K4ME3_AND_H327ME3	KCNK10 LYL1 TNFRSF8 ITIH5 CRYGN REM2 VAV1 ADAMTS16 CHODL TPPP3 ISLR2 CIITA PLCXD3 OPCML KCND2 NPY2R ADARB2 C11orf87 PCDHGA1
0.00215529	47	425	1.81365	BOQUEST STEM CELL CULTURED VS FRESH UP	http://www.gsea-msigdb.org/gsea/msigdb/cards/BOQUEST_STEM_CELL_CULTURED_VS_FRESH_UP	CYP26B1 ADAM22 ARHGAP6 CELF2 PER3 COCH DOK5 CHRDL1 RASL12 COMP AEBP1 ZBTB16 WNT5A FRMD4B FN1 FLNC ANO1 RAI2 DCLK1 TRPC4 EDNRB GPNMB FGF2 GPC3 NTRK2 FOXO1 DKK2 ADAMTSL3 TSC22D3 ETS2 ACAN G6PD CLEC3B TNFRSF11B TPM4 CDH2 KCNS3 KLF11 LPL MAF OXTR PAPPA COL18A1 PEG3 COL15A1 CRIP1 FXYD1
0.00215529	24	164	2.4	FIGUEROA AML METHYLATION CLUSTER 3 UP	http://www.gsea-msigdb.org/gsea/msigdb/cards/FIGUEROA_AML_METHYLATION_CLUSTER_3_UP	NFIX ZNF582 NNAT ARAF ZNF264 COCH ELAVL2 VWF PIGZ GJB6 MAP7D3 LHCGR DPYSL4 ZSCAN1 CANT1 GPR149 ZFP28 ZNF667 PCDHA11 PCDHGA5 PCDHGA8 PCDHGA11 PCDHGB4 PCDHGB7
0.00261455	17	97	2.87423	MCCLUNG CREB1 TARGETS UP	http://www.gsea-msigdb.org/gsea/msigdb/cards/MCCLUNG_CREB1_TARGETS_UP	CDK14 BCAT1 ACOT7 SYP STX1A ELAVL2 OLFM1 TRPC4 ADCYAP1 SYT2 MMP16 MOBP CPLX1 NEUROD2 BDNF RESP18 PCDHA9
0.00270682	13	62	3.43871	BRIDEAU IMPRINTED GENES	http://www.gsea-msigdb.org/gsea/msigdb/cards/BRIDEAU_IMPRINTED_GENES	ASB4 RASGRF1 GNAS CD81 PLAGL1 SNRPN SLC22A3 IGF2 TNFRSF10D WT1 PEG3 SFMBT2 SNURF
0.00298698	5	9	9.11111	HAEGERSTRAND RESPONSE TO IMATINIB	http://www.gsea-msigdb.org/gsea/msigdb/cards/HAEGERSTRAND_RESPONSE_TO_IMATINIB	ITGA8 AEBP1 PTGFR COL15A1 FXYD1
0.00298698	15	80	3.075	LIEN BREAST CARCINOMA METAPLASTIC VS DUCTAL UP	http://www.gsea-msigdb.org/gsea/msigdb/cards/LIEN_BREAST_CARCINOMA_METAPLASTIC_VS_DUCTAL_UP	CYP26B1 VIM GPM6B BCAT1 EFNB1 COL9A3 COL9A1 PLAGL1 TNFRSF11B NT5DC2 FJX1 FOXL2 GABRA5 FLNA RTEL1
0.0034112	6	14	7.02857	WU ALZHEIMER DISEASE UP	http://www.gsea-msigdb.org/gsea/msigdb/cards/WU_ALZHEIMER_DISEASE_UP	FKBP1A CBFA2T3 NRG1 APEX2 PCDH9 FOXO4
0.00347136	26	191	2.23246	MCBRYAN PUBERTAL BREAST 4 5WK DN	http://www.gsea-msigdb.org/gsea/msigdb/cards/MCBRYAN_PUBERTAL_BREAST_4_5WK_DN	HCCS MLXIPL FHL1 PER3 FSCN1 CHRDL1 MLX ZBTB16 DDX6 NID1 ST6GALNAC5 NRK KIF1C SLC7A10 IGFBP4 AKT1 ALDH1L1 SLC16A2 OGT EDNRA KCNB1 BLCAP ACSF2 KCNK3 LPL GK
0.00359337	43	387	1.82222	LINDGREN BLADDER CANCER CLUSTER 2B	http://www.gsea-msigdb.org/gsea/msigdb/cards/LINDGREN_BLADDER_CANCER_CLUSTER_2B	RUNX3 FHL1 PRKCH GPM6B CELF2 TRAF1 CYBRD1 PPP1R16B FOXF1 IGDCC4 AEBP1 IL10RA PRRX1 PREX1 PXDN MPP1 NFATC1 CH25H DUSP5 COL6A1 DAAM2 SLC16A2 EDNRA TSC22D3 PDPN FBLN2 EDIL3 EBF1 SVEP1 JAM3 MAPK7 TPST1 HTRA3 LIG4 MAF THBD PAPPA COL18A1 SOCS3 SYN3 COL15A1 MT1H CRIP1
0.00359337	8	26	5.04615	DING LUNG CANCER MUTATED SIGNIFICANTLY	http://www.gsea-msigdb.org/gsea/msigdb/cards/DING_LUNG_CANCER_MUTATED_SIGNIFICANTLY	PAK3 GNAS STK11 NTRK3 EPHA5 ERBB4 SLC38A3 NTRK1
0.0037031	16	91	2.88352	LEIN PONS MARKERS	http://www.gsea-msigdb.org/gsea/msigdb/cards/LEIN_PONS_MARKERS	BAIAP3 CAPN1 SLC17A6 EBF3 RND2 DPYSL3 HCRTR1 SV2C ECE2 HTR2C NRG1 TSC22D3 GPR101 SLC18A2 SLC6A5 ESRRG
0.00381867	37	317	1.9142	GRESHOCK CANCER COPY NUMBER UP	http://www.gsea-msigdb.org/gsea/msigdb/cards/GRESHOCK_CANCER_COPY_NUMBER_UP	PAX7 BRCA1 GNAS TCL1A LYL1 TLX1 PHOX2B ZBTB16 CCND1 DDX6 PRRX1 STK11 CCND2 HOXC11 HOXD11 CBFA2T3 MNX1 TCF12 NTRK3 PRDM16 AFF3 FOXO1 TLX3 RET TPM4 MN1 ALK MLF1 PDE4DIP MAF CIITA WT1 IKZF1 PAX5 NTRK1 OLIG2 CEBPA
0.00392617	17	101	2.7604	RICKMAN HEAD AND NECK CANCER A	http://www.gsea-msigdb.org/gsea/msigdb/cards/RICKMAN_HEAD_AND_NECK_CANCER_A	CYP24A1 GPC4 COL9A3 SFRP1 PRRX1 OLFM1 RSPO3 NLGN4X ZNF711 GPR158 TNFRSF11B COL22A1 GPR27 SHISA2 PENK SLC35F3 RASGEF1A
0.00446907	30	239	2.05858	ZHENG GLIOBLASTOMA PLASTICITY UP	http://www.gsea-msigdb.org/gsea/msigdb/cards/ZHENG_GLIOBLASTOMA_PLASTICITY_UP	KIF4A ACOT7 POLA1 CHRDL1 CCND1 CITED1 SLC6A11 BEX2 EPHB2 CHL1 RAB33A EDNRB IGFBP4 ST6GAL2 ALDH1L1 LHFPL2 CPLX2 GPM6A DPYSL4 WNT7A PPP2R2B PDPN GABRB1 FBLN2 CA3 HOPX CNIH2 UNC5C ZFP28 CEBPA
0.00462571	16	93	2.82151	LIM MAMMARY LUMINAL MATURE DN	http://www.gsea-msigdb.org/gsea/msigdb/cards/LIM_MAMMARY_LUMINAL_MATURE_DN	VIM FOXN3 SLC6A15 RASL12 SFRP1 AEBP1 HEY2 GYPC STAC2 COL6A1 NTRK2 FOXO1 TPST1 IRX1 LPL FAM181B
0.00487344	17	103	2.7068	PLASARI TGFB1 SIGNALING VIA NFIC 1HR DN	http://www.gsea-msigdb.org/gsea/msigdb/cards/PLASARI_TGFB1_SIGNALING_VIA_NFIC_1HR_DN	SEMA3B MPPED2 ATRX ANGPT4 DDX6 WNT5A THOC2 PAX1 MAP1B GPC3 DPYSL4 CHODL COX6B2 PTH1R IGF2 FAT4 PEG3
0.00502791	30	241	2.04149	KAYO AGING MUSCLE UP	http://www.gsea-msigdb.org/gsea/msigdb/cards/KAYO_AGING_MUSCLE_UP	PTPRU DLG3 SMARCA1 GLA SLC6A2 MAST1 STX1A ELAVL2 KAT2A SLC30A3 LTBP2 ADRA1A PTGFR RNF113A ELK1 HNRNPH2 GRP RAB33A TFAP2A SH3GL3 RBMX NCAM1 FOXO1 GUCY1A2 NRG1 SGCB ONECUT1 PENK RELN RPL36A
0.00534378	15	85	2.89412	LEE TARGETS OF PTCH1 AND SUFU DN	http://www.gsea-msigdb.org/gsea/msigdb/cards/LEE_TARGETS_OF_PTCH1_AND_SUFU_DN	CACNA1G SLC32A1 CBLN1 ELMOD1 DCLK1 ALDH1L1 NCAM1 THY1 ZIC3 ATP2B2 CNIH2 PENK NTM KCND2 C11orf87
0.00579834	136	1654	1.34849	BLALOCK ALZHEIMERS DISEASE UP	http://www.gsea-msigdb.org/gsea/msigdb/cards/BLALOCK_ALZHEIMERS_DISEASE_UP	TSPAN6 UPF1 CACNA1G PAX6 PKD1 BRCA1 SEMA3B TYMP PNPLA6 TLL1 VCAN PHKA2 GPM6B CTPS2 WWC3 ARHGAP6 FOXN3 TFE3 DAZAP1 FAM50A CHFR STK10 GPC4 NEBL ZNF264 ZFHX4 MKNK2 KCNK10 TBL1X CCDC22 SLC35A2 TAZ PCDH11X PIN4 RBM3 RASL12 SFRP1 PRKD2 EIF3B SFRP4 AEBP1 ZBTB16 IL10RA DDX6 ST8SIA1 RFX4 GRM6 DPYSL3 PRRX1 NID1 STK11 PLAGL1 PCDH17 LTBP2 PKN1 GIPC1 SOX9 THOC2 RRBP1 ELK1 MPST FLNC LDLR RGN NFATC1 MGAT1 LPIN1…
0.00611852	13	68	3.13529	TURASHVILI BREAST LOBULAR CARCINOMA VS DUCTAL NORMAL UP	http://www.gsea-msigdb.org/gsea/msigdb/cards/TURASHVILI_BREAST_LOBULAR_CARCINOMA_VS_DUCTAL_NORMAL_UP	VCAN MXRA5 COMP AEBP1 FN1 PRRX1 RAP2C COL5A1 SFRP2 EDNRA THY1 FNDC1 FBN1
0.00632412	34	291	1.91615	WANG SMARCE1 TARGETS UP	http://www.gsea-msigdb.org/gsea/msigdb/cards/WANG_SMARCE1_TARGETS_UP	DLX6 VCAN BCAT1 CYBRD1 SLC22A17 RASGRF2 DPYSL3 FN1 PRRX1 NID1 COL5A1 FIBCD1 MAP1B GABBR2 PCDH10 IGFBP4 NLGN4X ZNF711 NTRK2 FOXO1 ACAN INHBB EDIL3 FNDC1 SDC2 HS6ST2 GSX2 OXTR SMTN SOCS3 WT1 BCAM POU3F3 COL15A1
0.00642127	38	339	1.83835	DAVICIONI MOLECULAR ARMS VS ERMS UP	http://www.gsea-msigdb.org/gsea/msigdb/cards/DAVICIONI_MOLECULAR_ARMS_VS_ERMS_UP	HCCS TFAP2B DNASE1L1 ARHGAP6 CDK14 CRMP1 PAX2 ACOT7 FOXF1 B3GAT1 EDN3 CHST8 MYOD1 CAMSAP1 MICAL1 ARHGEF4 GYPC TFAP2A NTRK3 NLGN4X ASTN2 FOXO1 NELL1 BLCAP NR0B1 ALK CLCN5 KCND3 CTBP2 CRIP2 COL18A1 PAX5 NUDT11 PEG3 SLC9A6 RYR3 OLIG2 C14orf132
0.00642127	22	157	2.29809	ASTON MAJOR DEPRESSIVE DISORDER DN	http://www.gsea-msigdb.org/gsea/msigdb/cards/ASTON_MAJOR_DEPRESSIVE_DISORDER_DN	RASGRF1 BCAT1 UBE2A SYNJ2 LIPE GLA MAG FRMD4B NKX2-2 PCSK2 UNC13A PDE6B EPHA5 NTRK2 TIAM1 HTR4 JAM3 GPRC5B SF1 MOBP MAL OLIG2
0.00642127	46	437	1.72632	GRYDER PAX3FOXO1 ENHANCERS KO DOWN	http://www.gsea-msigdb.org/gsea/msigdb/cards/GRYDER_PAX3FOXO1_ENHANCERS_KO_DOWN	TFAP2B VIM CELF2 CDK14 RRP15 FSCN1 ZNF264 NOS1 FOXF1 CD81 NR3C1 DPYSL3 CCND2 TSHZ3 CHST8 PXDN PRDM12 EPHB2 NAV1 DOCK10 ADAMTS14 SDK1 SETBP1 TCF7L1 NRG1 NELL1 ADAMTS15 MN1 SDC2 TPST1 IRX1 KCNS3 HS6ST2 ALK PACS1 C10orf71 MAF RGMA UBE2E2 BCOR ALDH1A3 SOCS3 SPIN2B PEG3 SFMBT2 ZIM2
0.0065524	23	168	2.24524	MARTORIATI MDM4 TARGETS NEUROEPITHELIUM UP	http://www.gsea-msigdb.org/gsea/msigdb/cards/MARTORIATI_MDM4_TARGETS_NEUROEPITHELIUM_UP	VCAN ITGA8 IGDCC4 CCND1 CD81 GRIA3 BEX2 NAV1 DUSP5 GPC3 NKX6-2 LYPD1 WNT3A COX6B2 TP53INP1 SRRM2 DDIT4 FOXB1 PHLDA3 BNIP3 FAM181B FOXL2 PEG3
0.0066366	9	36	4.1	HANN RESISTANCE TO BCL2 INHIBITOR UP	http://www.gsea-msigdb.org/gsea/msigdb/cards/HANN_RESISTANCE_TO_BCL2_INHIBITOR_UP	FSCN1 EEF1A2 MXRA5 KCNT1 CD81 TNFRSF8 FLNC OLFM1 ELAVL3
0.0066366	9	36	4.1	KANG GLIS3 TARGETS	http://www.gsea-msigdb.org/gsea/msigdb/cards/KANG_GLIS3_TARGETS	ABCC8 PAX6 SYTL4 NEUROG3 PCSK2 LDLR PPP1R1A SLC2A5 GJD2
0.00699207	10	44	3.72727	SCHAEFFER SOX9 TARGETS IN PROSTATE DEVELOPMENT DN	http://www.gsea-msigdb.org/gsea/msigdb/cards/SCHAEFFER_SOX9_TARGETS_IN_PROSTATE_DEVELOPMENT_DN	NFIX CRMP1 SFRP1 DDX6 OLFM1 NAV1 SLIT2 TIAM1 PHF6 SLITRK1
0.00700314	26	202	2.11089	HAMAI APOPTOSIS VIA TRAIL DN	http://www.gsea-msigdb.org/gsea/msigdb/cards/HAMAI_APOPTOSIS_VIA_TRAIL_DN	TYMP KCNG1 PNPLA6 PCDH11Y SFRP1 ISYNA1 PRDM13 KCNA5 ZSCAN10 BARX1 SLC37A2 SH3GL3 COL6A1 GPR78 SPON2 BLCAP PPP1R14A CDH2 FOXB1 SPHK1 GRIN1 HTR1A TMEM121 SIGLEC15 CACNA1E MAGEE1
0.00707514	31	259	1.96293	LU AGING BRAIN UP	http://www.gsea-msigdb.org/gsea/msigdb/cards/LU_AGING_BRAIN_UP	SEMA3B DNASE1L1 VIM VCAN NEBL NXT2 SFRP1 VWF DPYSL3 GIPC1 NKX2-2 AMOT RGN LPIN1 ANP32B HCRTR2 FGF2 NTRK2 PDLIM3 INHBB TNFRSF11B GPRC5B DDIT4 SDC2 INSR MAL PDE4DIP GREB1 RYR1 OLIG2 FXYD1
0.00732959	41	379	1.77414	BENPORATH ES 1	http://www.gsea-msigdb.org/gsea/msigdb/cards/BENPORATH_ES_1	AASS GPM6B RRP15 CRMP1 GPC4 DLG3 KIF4A COCH SALL1 SFRP1 DNAJB6 MAD2L2 DNMT3A LYPLA1 PAICS SNRPN AP1M2 FGF13 ZSCAN10 OLFM1 DCLK1 USP44 FGF2 SFRP2 NLGN4X CHST7 DIAPH2 PRPS1 PRDM14 FOXO1 TCF7L1 PPP2R2B ZIC3 CAMKV GABRB3 GPRC5B KCNS3 GPR19 GABRA5 ERCC6L FOXD3
0.00773263	30	249	1.9759	PLASARI TGFB1 TARGETS 10HR DN	http://www.gsea-msigdb.org/gsea/msigdb/cards/PLASARI_TGFB1_TARGETS_10HR_DN	NFIX CELF2 PER3 MPPED2 MBNL3 ZFHX4 EBF3 EYA4 PRRX1 DCLK1 EDNRB CAND2 RSPO3 ADAMTS1 ADAMTS5 MMP16 G6PD REPS2 SERPINB9 CDH2 CYP7B1 LPL THBD UNC5C FBXL7 PCDH9 KCND2 FAT4 ZFP28 PEG3
0.00775283	22	160	2.255	SERVITJA ISLET HNF1A TARGETS UP	http://www.gsea-msigdb.org/gsea/msigdb/cards/SERVITJA_ISLET_HNF1A_TARGETS_UP	VIM SLC6A15 ZFHX4 ACOT7 AEBP1 ELAVL2 PHOX2B DCLK1 CHL1 MICAL1 ADCYAP1 COL6A1 EPHA5 THY1 RAB6B FBN1 CPLX1 MAF NTM COL18A1 KCND2 GRM7
0.00779421	9	37	3.98919	MATTIOLI MULTIPLE MYELOMA WITH 14Q32 TRANSLOCATIONS	http://www.gsea-msigdb.org/gsea/msigdb/cards/MATTIOLI_MULTIPLE_MYELOMA_WITH_14Q32_TRANSLOCATIONS	CCND1 CCND2 PXDN GYPC NTRK2 GALNT10 MAL MAF SRC
0.00848904	8	30	4.37333	HOLLERN SOLID NODULAR BREAST TUMOR DN	http://www.gsea-msigdb.org/gsea/msigdb/cards/HOLLERN_SOLID_NODULAR_BREAST_TUMOR_DN	PTPRS GLI3 NID1 TWIST1 IGFBP4 PDPN TPST1 RYR1
0.00894599	6	17	5.78824	PIEPOLI LGI1 TARGETS UP	http://www.gsea-msigdb.org/gsea/msigdb/cards/PIEPOLI_LGI1_TARGETS_UP	CTNNA2 FGF13 EPHA5 TNFRSF11B MAF RYR2
0.00894599	6	17	5.78824	LOPEZ MBD TARGETS IMPRINTED AND X LINKED	http://www.gsea-msigdb.org/gsea/msigdb/cards/LOPEZ_MBD_TARGETS_IMPRINTED_AND_X_LINKED	IDH3G UBE2A NXT2 GPC3 IGF2 MTM1
0.00933617	10	46	3.56522	TURASHVILI BREAST DUCTAL CARCINOMA VS DUCTAL NORMAL UP	http://www.gsea-msigdb.org/gsea/msigdb/cards/TURASHVILI_BREAST_DUCTAL_CARCINOMA_VS_DUCTAL_NORMAL_UP	MBTPS2 VCAN RRP15 EPB41L3 ALG13 FN1 DCLK1 SFRP2 RET FBN1
0.00933617	12	63	3.12381	WILCOX RESPONSE TO PROGESTERONE DN	http://www.gsea-msigdb.org/gsea/msigdb/cards/WILCOX_RESPONSE_TO_PROGESTERONE_DN	CCND1 CUX2 FN1 ARHGDIA COL6A1 OGT SPON2 KCNK3 BDNF OXTR NTM PCDHGA1
0.00981752	50	499	1.64329	BONOME OVARIAN CANCER SURVIVAL SUBOPTIMAL DEBULKING	http://www.gsea-msigdb.org/gsea/msigdb/cards/BONOME_OVARIAN_CANCER_SURVIVAL_SUBOPTIMAL_DEBULKING	UPF1 TYMP ARHGAP6 PTGER3 CDK14 PDE4A EPB41L3 DLG3 ACOT7 CCDC22 PTPRS PITX3 ZBTB16 WNT5A NID1 PCDH17 ADRA1A NEUROG3 SLC12A4 CHST8 GRM4 AP1M2 DKC1 SYNE1 KL ADAMTS8 IGFBP4 VAV1 SLC47A1 PAOX EDNRA DKK2 ADAMTSL3 TIAM1 JAM3 IGF2 MECP2 APEX2 SDC2 PDGFD CCDC106 CLCF1 YIPF6 TREX2 PKP3 FAT4 PEG3 NTRK1 COL15A1 PCDHA9
0.0100828	21	153	2.25098	LU AGING BRAIN DN	http://www.gsea-msigdb.org/gsea/msigdb/cards/LU_AGING_BRAIN_DN	HCCS CNTN1 RASGRF1 PRKCZ FKBP1A SLC17A7 ELAVL2 FGF13 MAP1B OGT CDH22 THY1 ATP2B2 ETS2 KCNB1 GABRB3 GFRA2 FRMPD4 FOXG1 NRXN1 PENK
0.0104106	13	73	2.92055	LINDVALL IMMORTALIZED BY TERT DN	http://www.gsea-msigdb.org/gsea/msigdb/cards/LINDVALL_IMMORTALIZED_BY_TERT_DN	VCAN CELF2 PER3 FN1 LTBP2 CPXM2 MAP1B LHFPL2 PDPN FNDC1 PAPPA CRIP2 CRIP1
0.0104386	12	64	3.075	ANASTASSIOU MULTICANCER INVASIVENESS SIGNATURE	http://www.gsea-msigdb.org/gsea/msigdb/cards/ANASTASSIOU_MULTICANCER_INVASIVENESS_SIGNATURE	VCAN MXRA5 COMP SFRP4 AEBP1 FN1 PRRX1 COL5A1 EDNRA THY1 FBN1 NTM
0.0107701	10	47	3.48936	MCCLUNG DELTA FOSB TARGETS 8WK	http://www.gsea-msigdb.org/gsea/msigdb/cards/MCCLUNG_DELTA_FOSB_TARGETS_8WK	IDS CLCN4 GRIA2 SYT6 GAD2 KCNH1 KCNB1 MID1IP1 CDH2 GRIN1
0.0116549	11	56	3.22143	DAWSON METHYLATED IN LYMPHOMA TCL1	http://www.gsea-msigdb.org/gsea/msigdb/cards/DAWSON_METHYLATED_IN_LYMPHOMA_TCL1	ADGRL2 KLHL29 TSHZ3 SOX3 PCDH10 MDGA2 CLVS2 NCAM1 ZIC3 FOXD3 AJAP1
0.0118274	6	18	5.46667	STEIN ESTROGEN RESPONSE NOT VIA ESRRA	http://www.gsea-msigdb.org/gsea/msigdb/cards/STEIN_ESTROGEN_RESPONSE_NOT_VIA_ESRRA	OLFM1 IGFBP4 SUSD4 TIAM1 RET GREB1
0.0123363	14	84	2.73333	ONDER CDH1 SIGNALING VIA CTNNB1	http://www.gsea-msigdb.org/gsea/msigdb/cards/ONDER_CDH1_SIGNALING_VIA_CTNNB1	VCAN BEX4 PRRX1 LTBP2 SOX9 C3 ARHGAP22 MAP1B EPHB2 DOCK10 KCNJ6 GALNT10 FBN1 ADRB2
0.0129474	9	40	3.69	MIKKELSEN ES ICP WITH H3K27ME3	http://www.gsea-msigdb.org/gsea/msigdb/cards/MIKKELSEN_ES_ICP_WITH_H3K27ME3	LRRC4B RTBDN PDE6B NEURL3 ZIC4 CHST1 CALCB NKX2-6 FXYD7
0.0130427	49	494	1.62672	RODWELL AGING KIDNEY UP	http://www.gsea-msigdb.org/gsea/msigdb/cards/RODWELL_AGING_KIDNEY_UP	NFIX LTF RUNX3 PLEKHO1 TYMP VIM VCAN CELF2 STK10 FSCN1 POU4F3 KLF8 TBCB COMP AEBP1 IL10RA FN1 CCND2 PREX1 ARHGEF6 PXDN COL5A1 MGAT1 RAB33A GPNMB OSMR NLGN4X RPL10 VEGFC GFRA1 MRAS CD1D SPON2 TNFRSF11B MICALL2 SVEP1 SLC18A2 FBN1 PPP1R14A VWCE KCND3 EHBP1L1 SSR4 SOCS3 IKZF1 LAMP1 COL15A1 PCDHA9 CRIP1
0.0131256	53	546	1.59194	KIM ALL DISORDERS CALB1 CORR UP	http://www.gsea-msigdb.org/gsea/msigdb/cards/KIM_ALL_DISORDERS_CALB1_CORR_UP	TAC1 FHL1 NNAT SLC6A15 CRMP1 SNCB UBE2A AMPH DLG3 GNAS ACOT7 PPP1R16B BEX4 SLC17A7 ICAM5 STX1A ATRNL1 GLRB GRIA2 MORF4L2 SLC12A5 DPP6 ARHGEF9 SNAP25 DCLK1 CHL1 PCDH8 GABBR2 CACNA1A AKT1 NONO PRPS1 CETN2 GPM6A THY1 TIAM1 CTBP1 KCNF1 SLITRK5 NELL1 BLCAP PCSK1 FOXG1 BNIP3 MAGED1 NRXN1 LDOC1 OPCML ATP6V0C GABRA5 UBQLN2 RYR2 SLC9A6
0.0131256	32	283	1.85442	WANG MLL TARGETS	http://www.gsea-msigdb.org/gsea/msigdb/cards/WANG_MLL_TARGETS	HCCS CACNA1G PAX6 GPM6B SFRP1 EBF3 PTGFR ESX1 PAX1 ARHGEF6 SOX5 CACNA1A COL6A1 SLIT2 SFRP2 CNNM2 VEGFC GDF6 EDA SPON2 EIF4E3 EBF1 SVEP1 KCNC2 NT5DC2 BNC1 HS6ST2 PTPRM MAF THBD FBXL7 PKP3
0.0149174	8	33	3.97576	CUI TCF21 TARGETS UP	http://www.gsea-msigdb.org/gsea/msigdb/cards/CUI_TCF21_TARGETS_UP	VCAN IGDCC4 COL6A1 LHFPL2 NCAM1 CYP7B1 SOX11 PENK
0.0164283	17	117	2.38291	FIGUEROA AML METHYLATION CLUSTER 1 UP	http://www.gsea-msigdb.org/gsea/msigdb/cards/FIGUEROA_AML_METHYLATION_CLUSTER_1_UP	ZNF582 NNAT ZNF264 ELAVL2 VWF PIGZ MAP7D3 DAAM2 ZSCAN1 CANT1 ZCCHC12 GPR149 WT1 ZFP28 ZNF667 DOK6 PCDHGA5
0.0180752	9	42	3.51429	ULE SPLICING VIA NOVA2	http://www.gsea-msigdb.org/gsea/msigdb/cards/ULE_SPLICING_VIA_NOVA2	CTNNA2 EPB41L3 CHL1 EPHA5 CACNA1B NTNG1 GRIK2 GRIN1 AGRN
0.0205754	7	27	4.25185	PLASARI NFIC TARGETS BASAL UP	http://www.gsea-msigdb.org/gsea/msigdb/cards/PLASARI_NFIC_TARGETS_BASAL_UP	CACNA1G MPPED2 WNT5B PAX1 KCNA5 CHODL TNFRSF11B
0.020604	6	20	4.92	JACKSON DNMT1 TARGETS DN	http://www.gsea-msigdb.org/gsea/msigdb/cards/JACKSON_DNMT1_TARGETS_DN	EFNB1 COL9A1 LDLR COL6A1 IGF2 PEG3
0.0217053	8	35	3.74857	CERVERA SDHB TARGETS 1 DN	http://www.gsea-msigdb.org/gsea/msigdb/cards/CERVERA_SDHB_TARGETS_1_DN	ZBTB16 EYA4 CHODL MMP16 CADPS PDE3A FJX1 PEG3
0.0217053	8	35	3.74857	FRASOR RESPONSE TO ESTRADIOL UP	http://www.gsea-msigdb.org/gsea/msigdb/cards/FRASOR_RESPONSE_TO_ESTRADIOL_UP	PTGER3 MPPED2 EPB41L3 GLRB IGFBP4 RET SDC2 GREB1
0.0217218	67	747	1.47095	LEE BMP2 TARGETS UP	http://www.gsea-msigdb.org/gsea/msigdb/cards/LEE_BMP2_TARGETS_UP	LTF KCNG1 GPM6B ARHGAP6 CELF2 PER3 PTGER3 PHPT1 BCAT1 NGFR NOTCH3 LIPE RIMS1 SMARCA1 DLX5 SFRP4 AEBP1 RND2 ZBTB16 VWF FRMD4B TCF21 CPXM2 PKN1 COL5A1 RAI2 BEX2 PHF11 COL6A1 CPLX2 RSPO3 SLC16A2 NTRK2 FAM124A FOXO1 EDNRA CHODL RAB6B ATP2B2 PTH1R PDPN INHBB LRPAP1 EGFLAM TP53INP1 PPP1R14A DDIT4 REPS2 HTRA3 MAL LPL MAF THBD OXTR TMEM132C RGMA COL18A1 FOXL2 KCND2 SORCS2 AGRN GREB1 PLXNB2 TMEM200C CRIP1…
0.0219972	5	14	5.85714	INAMURA LUNG CANCER SCC DN	http://www.gsea-msigdb.org/gsea/msigdb/cards/INAMURA_LUNG_CANCER_SCC_DN	RASL12 VWF ST6GALNAC5 ADAMTS8 ADAMTSL3
0.0219972	13	80	2.665	HILLION HMGA1 TARGETS	http://www.gsea-msigdb.org/gsea/msigdb/cards/HILLION_HMGA1_TARGETS	TAC1 ARAF TACR1 SLC6A11 NGF EDNRB AKT1 GABRB1 INSR CRIP2 DCC GSTM2 RPL36A
0.0219972	5	14	5.85714	MATZUK POSTIMPLANTATION AND POSTPARTUM	http://www.gsea-msigdb.org/gsea/msigdb/cards/MATZUK_POSTIMPLANTATION_AND_POSTPARTUM	DAZAP1 INHBB FOXB1 OXTR BSX
0.0219972	5	14	5.85714	ZHOU PANCREATIC ENDOCRINE PROGENITOR	http://www.gsea-msigdb.org/gsea/msigdb/cards/ZHOU_PANCREATIC_ENDOCRINE_PROGENITOR	PAX6 MLXIPL NEUROG3 NKX2-2 MAFA
0.0243904	7	28	4.1	LOPES METHYLATED IN COLON CANCER UP	http://www.gsea-msigdb.org/gsea/msigdb/cards/LOPES_METHYLATED_IN_COLON_CANCER_UP	SFRP1 CCND2 TWIST1 MYOD1 NKX2-1 PENK OPCML
0.0251661	8	36	3.64444	LEIN LOCALIZED TO PROXIMAL DENDRITES	http://www.gsea-msigdb.org/gsea/msigdb/cards/LEIN_LOCALIZED_TO_PROXIMAL_DENDRITES	IDS CDK14 SLC17A7 SNRPN SULT4A1 MAP1B NETO1 SNURF
0.0255072	6	21	4.68571	FINETTI BREAST CANCERS KINOME BLUE	http://www.gsea-msigdb.org/gsea/msigdb/cards/FINETTI_BREAST_CANCERS_KINOME_BLUE	NRK DCLK1 STK32B RET ERBB4 EPHA10
0.0261318	15	102	2.41176	TANAKA METHYLATED IN ESOPHAGEAL CARCINOMA	http://www.gsea-msigdb.org/gsea/msigdb/cards/TANAKA_METHYLATED_IN_ESOPHAGEAL_CARCINOMA	SALL1 CALCA EYA4 UNC5CL FEZF1 CCNA1 NKX2-1 TBX20 PCDH19 PTGDR ONECUT1 ADARB2 FOXI2 HMX2 NTRK1
0.0261318	17	123	2.26667	INGRAM SHH TARGETS UP	http://www.gsea-msigdb.org/gsea/msigdb/cards/INGRAM_SHH_TARGETS_UP	ALX4 GPC4 TBX5 MKNK2 POLA1 NR3C1 NID1 PAICS KLB IGFBP4 TSC22D3 CLEC3B FBN1 ABCA3 BDNF THBD PENK
0.0272441	9	45	3.28	SATO SILENCED BY METHYLATION IN PANCREATIC CANCER 2	http://www.gsea-msigdb.org/gsea/msigdb/cards/SATO_SILENCED_BY_METHYLATION_IN_PANCREATIC_CANCER_2	CACNA1G PAX6 SMARCA1 SFRP1 JPH3 WNT7A IGF2 BNIP3 LDOC1
0.0272441	9	45	3.28	MCCLUNG DELTA FOSB TARGETS 2WK	http://www.gsea-msigdb.org/gsea/msigdb/cards/MCCLUNG_DELTA_FOSB_TARGETS_2WK	CDK14 ELAVL2 OLFM1 FHOD3 NMBR ADCYAP1 SYT2 MOBP BDNF
0.0276973	21	168	2.05	SMID BREAST CANCER LUMINAL B UP	http://www.gsea-msigdb.org/gsea/msigdb/cards/SMID_BREAST_CANCER_LUMINAL_B_UP	ABCC8 BAIAP3 SEMA3B TMEM101 EEF1A2 ISYNA1 SLC6A4 GLRB CCND1 GRIA2 GFRA1 STK32B TPPP3 RET ABCA3 REPS2 CCDC106 ERBB4 PTPRT GREB1 CRIP1
0.0282077	43	438	1.61005	ZHOU INFLAMMATORY RESPONSE LIVE UP	http://www.gsea-msigdb.org/gsea/msigdb/cards/ZHOU_INFLAMMATORY_RESPONSE_LIVE_UP	TFAP2B ADAM22 TRAF1 SLC6A15 FSCN1 GNAS DOT1L SLC1A2 EYA4 DPYSL3 WNT5A RAP2C STARD8 LDLR NCAN PXDN MAP1B DUSP5 REM2 GEMIN7 AFF3 GPC3 GPM6A EDNRA RAB6B ATP2B2 SHANK1 CADPS TPM4 PPP1R14A MN1 RSPO1 SYCE1 CLCF1 DMRTA1 SLCO3A1 MAB21L1 BTBD9 SMTN PCDH9 MAFF SRC ZNF334
0.0282077	48	503	1.56501	ZHOU INFLAMMATORY RESPONSE FIMA UP	http://www.gsea-msigdb.org/gsea/msigdb/cards/ZHOU_INFLAMMATORY_RESPONSE_FIMA_UP	TRAF1 CTNNA2 SLC6A15 TRPC5 FSCN1 ITGA8 TBX5 DOT1L RETN EBF3 DDX6 SLC1A2 VWF DPYSL3 WNT5A LDLR NCAN PXDN COL5A1 CCNA1 GAD2 REM2 GEMIN7 AFF3 CNTN4 HMGCLL1 GPC3 RAB6B ATP2B2 NRG2 CADPS GRIK2 SVEP1 HTRA3 HOPX DSCAM SYCE1 CLCF1 DMRTA1 PAPPA PLCXD3 BTBD9 MAFF MAPK11 NHS SLC38A3 SRC DOK6
0.0282077	12	73	2.69589	LEIN OLIGODENDROCYTE MARKERS	http://www.gsea-msigdb.org/gsea/msigdb/cards/LEIN_OLIGODENDROCYTE_MARKERS	PLEKHB1 MAG CD81 FRMD4B TTYH2 DAAM2 TPPP3 MOBP MAL OLIG1 PCYT2 OLIG2
0.0298987	11	64	2.81875	GENTILE UV LOW DOSE DN	http://www.gsea-msigdb.org/gsea/msigdb/cards/GENTILE_UV_LOW_DOSE_DN	CDK14 POLA1 COL6A1 SLIT2 CDH18 VEGFC G6PD DDIT4 TPST1 CDH2 PTPRM
0.0298987	11	64	2.81875	MCMURRAY TP53 HRAS COOPERATION RESPONSE DN	http://www.gsea-msigdb.org/gsea/msigdb/cards/MCMURRAY_TP53_HRAS_COOPERATION_RESPONSE_DN	NOTCH3 ELAVL2 RAI2 BEX2 EPHB2 FHOD3 HEY2 SFRP2 DFFB NBEA ESPN
0.0317824	67	762	1.44199	GOZGIT ESR1 TARGETS DN	http://www.gsea-msigdb.org/gsea/msigdb/cards/GOZGIT_ESR1_TARGETS_DN	IDS CNTN1 PLEKHB1 MPPED2 ATP2A3 GPC4 MBNL3 NEBL MID2 PGR EEF1A2 ZDHHC15 BEX4 BLVRA ATRNL1 SLC1A2 ST6GALNAC5 LTBP2 TWIST1 NECAB1 SOX9 EPS15L1 FGF13 PXDN OLFM1 PLXNA3 DCLK1 SOX3 DTNA GPNMB PCDH10 IGFBP4 SUSD4 AFF3 GLRA3 HMGCLL1 SDK1 SHROOM2 LYPD1 VEGFC CCDC83 GFRA1 NCAM2 MMP16 TSC22D3 GRIK3 TNFRSF11B GPER1 RET SRRM2 CTNND2 HS6ST2 DSCAM NBEA ERBB4 MAF THBD MAGED1 LDOC1 COL18A1 GREB1 CPNE4 TCEAL3 SIG…
0.0329221	23	194	1.94433	WAMUNYOKOLI OVARIAN CANCER LMP DN	http://www.gsea-msigdb.org/gsea/msigdb/cards/WAMUNYOKOLI_OVARIAN_CANCER_LMP_DN	CELF2 DOK5 BEX4 GLI3 DPYSL3 WNT5A ARMCX1 FLNC FGF13 WASF3 WNT2B GPNMB SLIT2 PRPS1 GABPA TIAM1 SDC2 PDGFD MAF UBE2E2 FBXL7 WT1 TCEAL3
0.0345078	12	75	2.624	ODONNELL METASTASIS UP	http://www.gsea-msigdb.org/gsea/msigdb/cards/ODONNELL_METASTASIS_UP	PKD1 NNAT OPRK1 BCORL1 SEZ6L PIK3R5 CNNM2 ADCY8 EDA GABRB3 ONECUT1 ERBB4
0.0345078	18	138	2.13913	LI INDUCED T TO NATURAL KILLER DN	http://www.gsea-msigdb.org/gsea/msigdb/cards/LI_INDUCED_T_TO_NATURAL_KILLER_DN	CELF2 NOTCH3 EBF3 CD81 GPR83 C3 FAM78A COL5A1 NAV1 DTX1 SETD1B COL6A1 ACSS1 ETS2 NT5DC2 TPST1 TMEM121 SNAI3
0.0347248	10	56	2.92857	CROONQUIST STROMAL STIMULATION UP	http://www.gsea-msigdb.org/gsea/msigdb/cards/CROONQUIST_STROMAL_STIMULATION_UP	VCAN NOTCH3 FSCN1 OLFM1 GABBR2 IGFBP4 COL6A1 GUCY1A2 TSC22D3 GABRA5
0.034785	9	47	3.14043	SILIGAN BOUND BY EWS FLT1 FUSION	http://www.gsea-msigdb.org/gsea/msigdb/cards/SILIGAN_BOUND_BY_EWS_FLT1_FUSION	LTF ZFAT GRIA3 CHL1 TRIM58 GALNT10 ZBBX PAPPA HS6ST3
0.0365141	23	196	1.92449	STARK PREFRONTAL CORTEX 22Q11 DELETION UP	http://www.gsea-msigdb.org/gsea/msigdb/cards/STARK_PREFRONTAL_CORTEX_22Q11_DELETION_UP	NFIX EHD3 CD99L2 DOT1L SLC17A7 UBTF ZBTB16 B3GAT1 SLC1A2 OLFM1 DLG4 CPLX2 OGT SLC6A1 FBXO41 PCDH19 SEMA6B FJX1 TNRC18 NTM OPCML UBQLN2 SRC
0.0366037	66	754	1.43554	KIM ALL DISORDERS OLIGODENDROCYTE NUMBER CORR UP	http://www.gsea-msigdb.org/gsea/msigdb/cards/KIM_ALL_DISORDERS_OLIGODENDROCYTE_NUMBER_CORR_UP	TAC1 BAIAP3 UQCRC1 VIM PNPLA6 NNAT PTPRN CDK14 SNAP91 ATP6AP1 CRMP1 SNCB ACTL6B EPB41L3 GNAS FKBP1A ACOT7 CBX7 PPP1R16B PSMD10 SYP BEX4 MGRN1 TBCB KCNN1 STX1A ATRNL1 GLRB B3GAT1 CD81 CHPF NDUFA1 NCAN SULT4A1 OLFM1 DCLK1 TCEAL4 CHL1 ANP32B AKT1 CDH18 SHROOM2 NONO CETN2 DGKZ THY1 KCNF1 GABRB1 LRPAP1 SLITRK5 NELL1 BLCAP GPRC5B ABCA3 MAL CHST1 PCSK1 FOXG1 MAGED1 SSR4 LDOC1 RBM10 ATP6V0C FXYD7 PRAF2 F…
0.0369398	25	220	1.86364	RODWELL AGING KIDNEY NO BLOOD UP	http://www.gsea-msigdb.org/gsea/msigdb/cards/RODWELL_AGING_KIDNEY_NO_BLOOD_UP	NFIX LTF FHL1 FSCN1 TBCB AEBP1 FN1 C3 PXDN COL5A1 GPNMB OSMR VEGFC GFRA1 MRAS TNFRSF11B MICALL2 FBN1 PPP1R14A KCND3 PHLDA3 SSR4 SOCS3 COL15A1 PCDHA9
0.0376094	6	23	4.27826	CLIMENT BREAST CANCER COPY NUMBER UP	http://www.gsea-msigdb.org/gsea/msigdb/cards/CLIMENT_BREAST_CANCER_COPY_NUMBER_UP	CCND1 PREX1 SOX9 FGF3 PTPRT ESRRG
0.0377231	15	107	2.29907	SCHAEFFER PROSTATE DEVELOPMENT 12HR UP	http://www.gsea-msigdb.org/gsea/msigdb/cards/SCHAEFFER_PROSTATE_DEVELOPMENT_12HR_UP	TAC1 EMD SOX9 MPST SFRP2 SETBP1 PDLIM3 TP53INP1 PDGFD BNIP3 MAF PENK ALDH1A3 KCND2 MAFF
0.0377674	23	197	1.91472	TURASHVILI BREAST DUCTAL CARCINOMA VS DUCTAL NORMAL DN	http://www.gsea-msigdb.org/gsea/msigdb/cards/TURASHVILI_BREAST_DUCTAL_CARCINOMA_VS_DUCTAL_NORMAL_DN	TAC1 TFAP2B LTF GPM6B PAK3 SFRP1 TFPI2 EDN3 SOX9 CHL1 FHOD3 GPC3 PDLIM3 ADAMTS5 MEGF6 SF1 SHISA2 OXTR BCOR ALDH1A3 MAFF ARMCX4 ZNF667
0.0377674	4	10	6.56	HOFMANN MYELODYSPLASTIC SYNDROM HIGH RISK UP	http://www.gsea-msigdb.org/gsea/msigdb/cards/HOFMANN_MYELODYSPLASTIC_SYNDROM_HIGH_RISK_UP	PTPRS ELK1 ZMYM3 KLF11
0.0377674	4	10	6.56	HOLLEMAN DAUNORUBICIN B ALL UP	http://www.gsea-msigdb.org/gsea/msigdb/cards/HOLLEMAN_DAUNORUBICIN_B_ALL_UP	KCNN4 CNTN5 THBD PCDH9
0.038363	30	282	1.74468	HUTTMANN B CLL POOR SURVIVAL UP	http://www.gsea-msigdb.org/gsea/msigdb/cards/HUTTMANN_B_CLL_POOR_SURVIVAL_UP	UQCRC1 TBC1D1 ATP2A3 AEBP1 WNT5A FRMD4B ZSCAN18 RRBP1 ARMCX1 NCAN GYPC DUSP5 ARHGDIA CBX4 OGT PPP2R2B NRG1 RFNG CLCN5 EHBP1L1 LPL ERBB4 LDOC1 SIX6 CDK10 ATP6V0C ARID5A RYR3 CRIP1 MYO15B
0.0384776	84	1008	1.36667	GRYDER PAX3FOXO1 ENHANCERS IN TADS	http://www.gsea-msigdb.org/gsea/msigdb/cards/GRYDER_PAX3FOXO1_ENHANCERS_IN_TADS	SOX8 TFAP2B MBTPS2 VIM CELF2 CDK14 BCAT1 TBC1D1 RRP15 FSCN1 ZNF264 GNAS NOS1 ALG13 FOXF1 DNAJB6 EIF3B ELAVL2 CD81 WNT5B EYA4 NR3C1 DPYSL3 PODXL2 CCND2 KLHL29 TSHZ3 RAP2C PREX1 CHST8 MYOD1 PXDN PRDM12 DCLK1 EPHB2 NAV1 DOCK10 ADAMTS14 TCF12 NOSIP ST6GAL2 SDK1 SLC16A2 GPC3 NSDHL ASTN2 NCAM1 FOXO1 SETBP1 TCF7L1 ADAMTS1 PHF6 NRG1 LRPAP1 NELL1 ADAMTS15 IGF2 MN1 SDC2 TPST1 IRX1 KCNS3 HS6ST2 ALK CLCN5 PA…
0.0408102	16	119	2.20504	CHIARADONNA NEOPLASTIC TRANSFORMATION CDC25 UP	http://www.gsea-msigdb.org/gsea/msigdb/cards/CHIARADONNA_NEOPLASTIC_TRANSFORMATION_CDC25_UP	VCAN GPC4 HTATSF1 RBM3 NID1 LTBP2 TWIST1 C3 EIF2AK4 OSMR NCAM1 THY1 PDPN IGF2 TPST1 MAGED1
0.0451556	6	24	4.1	OSADA ASCL1 TARGETS DN	http://www.gsea-msigdb.org/gsea/msigdb/cards/OSADA_ASCL1_TARGETS_DN	CYP24A1 RSPO3 NRG1 PPP1R14A SOCS3 WNT7B
0.0451556	6	24	4.1	KORKOLA EMBRYONIC CARCINOMA VS SEMINOMA UP	http://www.gsea-msigdb.org/gsea/msigdb/cards/KORKOLA_EMBRYONIC_CARCINOMA_VS_SEMINOMA_UP	VCAN GPM6B BCAT1 GPC4 WNT5B GPC3
0.0458818	7	32	3.5875	STAEGE EWING FAMILY TUMOR	http://www.gsea-msigdb.org/gsea/msigdb/cards/STAEGE_EWING_FAMILY_TUMOR	CYP26B1 PCDH11X CCND1 PCDH8 DKK2 NPY5R PAPPA
0.046217	5	17	4.82353	BIOCARTA GCR PATHWAY	http://www.gsea-msigdb.org/gsea/msigdb/cards/BIOCARTA_GCR_PATHWAY	GNAS NR3C1 AKT1 CORIN ADRB2
0.046217	13	89	2.39551	WNT SIGNALING	http://www.gsea-msigdb.org/gsea/msigdb/cards/WNT_SIGNALING	SFRP1 SFRP4 CCND1 WNT5B WNT5A CCND2 WNT2B TCF7L1 WNT3A WNT7A CTBP1 CTBP2 WNT7B
0.046217	5	17	4.82353	SA TRKA RECEPTOR	http://www.gsea-msigdb.org/gsea/msigdb/cards/SA_TRKA_RECEPTOR	NGFR ELK1 NGF AKT1 NTRK1
0.046217	16	121	2.1686	CHEBOTAEV GR TARGETS DN	http://www.gsea-msigdb.org/gsea/msigdb/cards/CHEBOTAEV_GR_TARGETS_DN	CNTN1 GPM6B SMARCA1 IGDCC4 ELAVL2 ZSCAN18 SYNE1 CH25H RSPO3 PDLIM3 SORCS3 TNFRSF11B PDZRN4 GFRA2 DAB1 RBM4
0.046217	28	262	1.75267	MIYAGAWA TARGETS OF EWSR1 ETS FUSIONS UP	http://www.gsea-msigdb.org/gsea/msigdb/cards/MIYAGAWA_TARGETS_OF_EWSR1_ETS_FUSIONS_UP	WWC3 CDK14 NGFR FKBP1A EFNB1 SLC17A7 KCNN1 ARRDC2 NID1 PREX1 NKX2-2 HOXD10 ARHGEF6 MAP7D3 C1QL1 EPHB2 TCF12 SH3GL3 SSBP3 TSC22D3 CUL4B IGF2BP1 NTNG1 CHST1 FOXL2 FAM43A SIGLEC15 BAHCC1
0.046217	5	17	4.82353	VANDESLUIS COMMD1 TARGETS GROUP 4 DN	http://www.gsea-msigdb.org/gsea/msigdb/cards/VANDESLUIS_COMMD1_TARGETS_GROUP_4_DN	UNC5A PAX1 HOXD11 TPPP3 RSPO1
0.046217	5	17	4.82353	BIOCARTA PDZS PATHWAY	http://www.gsea-msigdb.org/gsea/msigdb/cards/BIOCARTA_PDZS_PATHWAY	ANK1 DLG3 DLG4 NCAM1 GRIN1
0.0477096	23	202	1.86733	KIM MYC AMPLIFICATION TARGETS UP	http://www.gsea-msigdb.org/gsea/msigdb/cards/KIM_MYC_AMPLIFICATION_TARGETS_UP	LTF CNTN1 SLC6A15 NEFM KLHL29 LYPLA1 PAICS PPAT ARHGEF6 FAM155B DKC1 NOB1 PRPS1 DGKZ PDLIM3 AIFM1 ATP2B2 PDPN EGFLAM CYP7B1 HS3ST4 NUDT11 OLIG2
0.0478031	14	100	2.296	WESTON VEGFA TARGETS	http://www.gsea-msigdb.org/gsea/msigdb/cards/WESTON_VEGFA_TARGETS	VCAN PIR TFPI2 VWF NDUFA1 COL5A1 COL6A1 FOXO1 BMP6 THY1 ROR2 BDNF OXTR FHL3
0.051097	10	60	2.73333	DAVICIONI PAX FOXO1 SIGNATURE IN ARMS UP	http://www.gsea-msigdb.org/gsea/msigdb/cards/DAVICIONI_PAX_FOXO1_SIGNATURE_IN_ARMS_UP	GPM6B NEBL FMR1 MYOD1 NELL1 MN1 KCNS3 ALK COL18A1 PAX5
0.0513899	4	11	5.96364	ZHOU PANCREATIC BETA CELL	http://www.gsea-msigdb.org/gsea/msigdb/cards/ZHOU_PANCREATIC_BETA_CELL	PAX6 NKX2-2 FOXO1 MAFA
0.0514388	7	33	3.47879	BIOCARTA AGR PATHWAY	http://www.gsea-msigdb.org/gsea/msigdb/cards/BIOCARTA_AGR_PATHWAY	PAK3 ARHGEF6 RAC1 NRG1 NRG2 NRG3 AGRN
0.0514388	42	444	1.55135	DELYS THYROID CANCER UP	http://www.gsea-msigdb.org/gsea/msigdb/cards/DELYS_THYROID_CANCER_UP	VCAN PTPRU BCAT1 TRPC5 UBE2A ACOT7 MGRN1 CBLN1 KCNN4 COMP GLRB B3GAT1 CCND1 IL10RA DPYSL3 FN1 CCND2 C3 PCSK2 CITED1 PXDN HEY2 GABBR2 DUSP5 STAC TIAM1 SLC6A1 INHBB GPRC5B EVPL CDH2 LPL FJX1 GABRG3 NTM OPCML ALDH1A3 SLIT1 AGRN RYR1 PLXNB2 PRAF2
0.0514857	17	134	2.0806	HOLLERN EMT BREAST TUMOR UP	http://www.gsea-msigdb.org/gsea/msigdb/cards/HOLLERN_EMT_BREAST_TUMOR_UP	PKD1 VIM TRAF1 FN1 PRRX1 FLNC OLFM1 NFATC1 HLX TTYH2 RNF157 IGFBP4 VEGFC MRAS HTRA3 EHBP1L1 POFUT2
0.0515284	39	405	1.57926	REN ALVEOLAR RHABDOMYOSARCOMA DN	http://www.gsea-msigdb.org/gsea/msigdb/cards/REN_ALVEOLAR_RHABDOMYOSARCOMA_DN	IDS VCAN TFE3 FTSJ1 ATP6AP1 UBE2A PRPS2 AMMECR1 SLC35A2 TFPI2 CCND1 CD81 DPYSL3 FN1 TWIST1 RRBP1 SLC10A3 COL5A1 NGF RAC1 FGF2 ARHGDIA COL6A1 OSMR VEGFC NRG1 CUL4B EDIL3 TNFRSF11B FBN1 TPM4 TPST1 SPHK1 BDNF YIPF6 SMTN LAMP1 WDR45 PRAF2
0.0558452	10	61	2.68852	POMEROY MEDULLOBLASTOMA DESMOPLASIC VS CLASSIC DN	http://www.gsea-msigdb.org/gsea/msigdb/cards/POMEROY_MEDULLOBLASTOMA_DESMOPLASIC_VS_CLASSIC_DN	VCAN NID1 LTBP2 TCF12 NTRK3 SHROOM2 IGF2 ALDH1A3 RPL39 RPL36A
0.0558452	29	279	1.70466	BHAT ESR1 TARGETS VIA AKT1 UP	http://www.gsea-msigdb.org/gsea/msigdb/cards/BHAT_ESR1_TARGETS_VIA_AKT1_UP	SEMA3B MPPED2 PGR RIMS4 HCK GLA MAG STX1A EIF3B CCND1 VWF UNC5A CHST8 SLC10A3 CBFA2T3 CLUH IGFBP4 ZNF185 PDLIM3 TIAM1 PTH1R RET SCNN1B GSG1L AMZ1 DOK7 PCYT2 PRR5 GREB1
0.0559625	43	460	1.53304	CHARAFE BREAST CANCER LUMINAL VS MESENCHYMAL DN	http://www.gsea-msigdb.org/gsea/msigdb/cards/CHARAFE_BREAST_CANCER_LUMINAL_VS_MESENCHYMAL_DN	CYP26B1 FHL1 VIM BCAT1 TBC1D1 PDE4A STK10 FSCN1 SFRP1 GLIS3 WNT5B EYA4 NR3C1 LTBP2 KLHL29 FLNC PXDN COL5A1 MPP1 MAP1B NAV1 FHOD3 DOCK10 COL6A1 SLIT2 OSMR NONO ADAMTS5 CUL4B SGCB EDIL3 FBN1 GPRC5B PDE3A PTPRM TNFRSF10D BDNF RNF182 PAPPA CCBE1 SOCS3 FAT4 LAYN
0.0560228	18	147	2.00816	LEE NEURAL CREST STEM CELL UP	http://www.gsea-msigdb.org/gsea/msigdb/cards/LEE_NEURAL_CREST_STEM_CELL_UP	TFAP2B NNAT NGFR SLC17A6 EEF1A2 RASL12 NEFM PHOX2B RRBP1 SNAP25 PCDH8 GYPC TFAP2A ARHGDIA EDNRA SERPINB9 NRXN1 SLIT1
0.0560228	34	343	1.62566	RICKMAN METASTASIS UP	http://www.gsea-msigdb.org/gsea/msigdb/cards/RICKMAN_METASTASIS_UP	TSPAN6 ATRX GNAS SLC22A17 PSMD10 NKAP SMARCA1 SLC25A14 BEX4 RASL12 PDZD11 UPF3B THOC2 ARMCX1 PXDN RLIM BEX2 TCEAL4 RBMX2 CAND2 ZMYM3 ZNF711 CETN2 SFMBT1 JAM3 GPRC5B MECP2 TPST1 ZNF449 ZBTB33 YIPF6 GPR19 MAGEE1 C14orf132
0.0560228	5	18	4.55556	HASLINGER B CLL WITH MUTATED VH GENES	http://www.gsea-msigdb.org/gsea/msigdb/cards/HASLINGER_B_CLL_WITH_MUTATED_VH_GENES	IL10RA MAL LPL LDOC1 PCDH9
0.0560228	5	18	4.55556	WEBER METHYLATED IN COLON CANCER	http://www.gsea-msigdb.org/gsea/msigdb/cards/WEBER_METHYLATED_IN_COLON_CANCER	PAX6 ALX4 WSCD2 FOXF1 ZNF677
0.0583507	7	34	3.37647	ROZANOV MMP14 TARGETS DN	http://www.gsea-msigdb.org/gsea/msigdb/cards/ROZANOV_MMP14_TARGETS_DN	PTPRN C1orf94 C1QL2 ZNF185 MAF SIGIRR AJAP1
0.0588891	3	6	8.2	OHM EMBRYONIC CARCINOMA UP	http://www.gsea-msigdb.org/gsea/msigdb/cards/OHM_EMBRYONIC_CARCINOMA_UP	BRCA1 SFRP1 SFRP2
0.0589958	12	82	2.4	MCLACHLAN DENTAL CARIES DN	http://www.gsea-msigdb.org/gsea/msigdb/cards/MCLACHLAN_DENTAL_CARIES_DN	PER3 MPPED2 NEBL ISYNA1 ST8SIA1 DPP6 SLIT2 GPC3 GPM6A TIAM1 NRXN1 PCDH9
0.0591223	32	319	1.64514	JAATINEN HEMATOPOIETIC STEM CELL UP	http://www.gsea-msigdb.org/gsea/msigdb/cards/JAATINEN_HEMATOPOIETIC_STEM_CELL_UP	FHL1 BCAT1 CHRDL1 SMARCA1 ISYNA1 PHACTR1 DPYSL3 FRMD4B PLAGL1 NKX2-3 ARMCX1 PAICS ARHGAP22 LRCH2 PXDN COL5A1 DKC1 BEX2 TCEAL4 LPIN1 PRDM16 ZNF711 MEGF6 MAP9 ZMAT1 ACSF2 NT5DC2 CYTL1 SLITRK4 RBM10 SPIN4 ITPRIPL2
0.0591276	8	43	3.05116	WEBER METHYLATED HCP IN FIBROBLAST DN	http://www.gsea-msigdb.org/gsea/msigdb/cards/WEBER_METHYLATED_HCP_IN_FIBROBLAST_DN	SOX30 ZPBP INSL6 LPIN1 RBMXL2 TSSK6 GTF2A1L HSPB9
0.0593758	19	160	1.9475	BANDRES RESPONSE TO CARMUSTIN MGMT 48HR DN	http://www.gsea-msigdb.org/gsea/msigdb/cards/BANDRES_RESPONSE_TO_CARMUSTIN_MGMT_48HR_DN	UPF1 TAC1 BAIAP3 IDS TRAF1 FKBP1A COL9A1 SLC30A3 PPM1G TCF21 NKX2-2 MYOD1 NPAS1 LMX1B ADCYAP1 FBN1 HCFC1 ATP6V0C IKBKG
0.0593758	10	62	2.64516	YAMASHITA METHYLATED IN PROSTATE CANCER	http://www.gsea-msigdb.org/gsea/msigdb/cards/YAMASHITA_METHYLATED_IN_PROSTATE_CANCER	NNAT SLC6A2 AEBP1 MYOD1 KLK8 GPNMB EBF1 FUNDC2 CALCB PRAF2
0.0593758	6	26	3.78462	ALONSO METASTASIS DN	http://www.gsea-msigdb.org/gsea/msigdb/cards/ALONSO_METASTASIS_DN	IDS FOXO1 CYP7B1 PAPPA PCDH9 OLIG2
0.0593758	19	160	1.9475	CAIRO LIVER DEVELOPMENT UP	http://www.gsea-msigdb.org/gsea/msigdb/cards/CAIRO_LIVER_DEVELOPMENT_UP	TSPAN6 ASB4 CDK14 ITGA8 DLG3 SMARCA1 TBCB PTPRS ADGRL2 ARMCX1 PXDN EDNRB SH3GL3 SLC22A3 PDPN HAND2 BNC1 CTBP2 WT1
0.0593758	61	708	1.41299	MIKKELSEN ES ICP WITH H3K4ME3	http://www.gsea-msigdb.org/gsea/msigdb/cards/MIKKELSEN_ES_ICP_WITH_H3K4ME3	AASS DNASE1L1 CAPN1 NPFFR2 TRAF1 FTSJ1 SYNJ2 MT3 PIR HDAC6 TCL1A ATG4A GPR143 MOSPD1 SCML2 CD99L2 SYTL4 GRIK5 OPRM1 ITIH5 UNC5CL GRIA3 CRYGN ADM2 MPST SYT5 ZSCAN10 ZNF317 ARHGEF9 DLG4 MICAL1 WDR38 LHCGR SETD1B CBLN3 NOSIP ALDH1L1 GLRA3 SPHKAP CUL4B TPPP3 GAB3 COX6B2 CA3 FUNDC2 XKR6 CLCN5 RBM4 PCSK1 FMR1NB ZNF454 NRXN1 ZFP82 RESP18 PKP3 SYN3 ZCCHC13 NRN1L RYR1 EGFL6 CCDC39
0.0627457	12	83	2.37108	LEIN MIDBRAIN MARKERS	http://www.gsea-msigdb.org/gsea/msigdb/cards/LEIN_MIDBRAIN_MARKERS	BAIAP3 BCAT1 ZFHX4 SLC17A6 EBF3 ECE2 GLRA3 HTR2C GFRA1 TSC22D3 PHLDA3 COL15A1
0.0629971	9	53	2.78491	FIGUEROA AML METHYLATION CLUSTER 2 UP	http://www.gsea-msigdb.org/gsea/msigdb/cards/FIGUEROA_AML_METHYLATION_CLUSTER_2_UP	ZNF582 PIGZ MAP7D3 KCNK13 CANT1 ZCCHC12 ZNF667 PCDHGA11 PCDHGB7
0.0637485	4	12	5.46667	BIOCARTA ACTINY PATHWAY	http://www.gsea-msigdb.org/gsea/msigdb/cards/BIOCARTA_ACTINY_PATHWAY	PIR WASF3 RAC1 NTRK1
0.0637485	7	35	3.28	HERNANDEZ MITOTIC ARREST BY DOCETAXEL 1 UP	http://www.gsea-msigdb.org/gsea/msigdb/cards/HERNANDEZ_MITOTIC_ARREST_BY_DOCETAXEL_1_UP	ELAVL2 WNT5A TACR1 EDNRB GPC3 VEGFC TNFRSF11B
0.0637485	4	12	5.46667	PETRETTO BLOOD PRESSURE UP	http://www.gsea-msigdb.org/gsea/msigdb/cards/PETRETTO_BLOOD_PRESSURE_UP	NOVA2 ZBTB7A NTRK1 RYR2
0.0637485	7	35	3.28	CLASPER LYMPHATIC VESSELS DURING METASTASIS DN	http://www.gsea-msigdb.org/gsea/msigdb/cards/CLASPER_LYMPHATIC_VESSELS_DURING_METASTASIS_DN	VCAN LTBP2 COL5A1 COL6A1 FBN1 SDC2 CDH2
0.0637485	4	12	5.46667	YAGUE PRETUMOR DRUG RESISTANCE DN	http://www.gsea-msigdb.org/gsea/msigdb/cards/YAGUE_PRETUMOR_DRUG_RESISTANCE_DN	VCAN LTBP2 ACAN NTM
0.0637485	4	12	5.46667	LOPEZ MESOTHELIOMA SURVIVAL DN	http://www.gsea-msigdb.org/gsea/msigdb/cards/LOPEZ_MESOTHELIOMA_SURVIVAL_DN	VCAN COL5A1 PLXNA3 CCNA1
0.0637584	27	259	1.70965	KOYAMA SEMA3B TARGETS UP	http://www.gsea-msigdb.org/gsea/msigdb/cards/KOYAMA_SEMA3B_TARGETS_UP	PAX6 SEMA3B OPHN1 DLG3 ST8SIA5 BEX4 KCNN4 LTBP2 TSHZ3 LRCH2 MAP1B GEMIN7 SUSD4 C7orf50 DEDD2 PPP1R14A DDIT4 ADRB2 SMTN PKP3 BRCC3 PRR5 HMX2 SLC35F1 CRIP1 CEBPA RTEL1
0.0637584	8	44	2.98182	SATO SILENCED EPIGENETICALLY IN PANCREATIC CANCER	http://www.gsea-msigdb.org/gsea/msigdb/cards/SATO_SILENCED_EPIGENETICALLY_IN_PANCREATIC_CANCER	TKTL1 PAX6 SALL1 SFRP1 CCNA1 FGF2 BNIP3 CRIP1
0.0637584	8	44	2.98182	NABA COLLAGENS	http://www.gsea-msigdb.org/gsea/msigdb/cards/NABA_COLLAGENS	COL9A3 COL9A1 COL5A1 COL6A1 COL22A1 COL18A1 COL25A1 COL15A1
0.0649323	17	139	2.00576	HOELZEL NF1 TARGETS UP	http://www.gsea-msigdb.org/gsea/msigdb/cards/HOELZEL_NF1_TARGETS_UP	XK GNAS EEF1A2 NXT2 MOSPD1 PCDH17 EDN3 PXDN DCLK1 NAV1 NRG1 GRIK2 CLCN5 NRXN1 PAPPA HS6ST3 RELN
0.0661376	25	235	1.74468	HOSHIDA LIVER CANCER SUBCLASS S1	http://www.gsea-msigdb.org/gsea/msigdb/cards/HOSHIDA_LIVER_CANCER_SUBCLASS_S1	LTF VCAN CELF2 ATP6AP1 EFNB1 PRKD2 BLVRA AEBP1 CCND2 LTBP2 PKN1 MAP1B GPNMB GYPC DUSP5 COL6A1 SLC2A5 LHFPL2 DGKZ THY1 FBN1 CRIP2 FHL3 FLNA COL15A1
0.0662774	16	128	2.05	PANGAS TUMOR SUPPRESSION BY SMAD1 AND SMAD5 UP	http://www.gsea-msigdb.org/gsea/msigdb/cards/PANGAS_TUMOR_SUPPRESSION_BY_SMAD1_AND_SMAD5_UP	NFIX CELF2 CDK14 FGD1 EYA4 NID1 APOA1 PAICS NFATC1 NAV1 CAMK2N2 SERPINB9 HS6ST2 RGMA SORCS2 NHSL2
0.0673492	11	74	2.43784	TURASHVILI BREAST LOBULAR CARCINOMA VS LOBULAR NORMAL DN	http://www.gsea-msigdb.org/gsea/msigdb/cards/TURASHVILI_BREAST_LOBULAR_CARCINOMA_VS_LOBULAR_NORMAL_DN	VCAN MXRA5 COMP SFRP4 AEBP1 FN1 PRRX1 COL5A1 SFRP2 FNDC1 FBN1
0.0673492	9	54	2.73333	WESTON VEGFA TARGETS 6HR	http://www.gsea-msigdb.org/gsea/msigdb/cards/WESTON_VEGFA_TARGETS_6HR	VCAN TFPI2 COL5A1 COL6A1 THY1 ROR2 BDNF OXTR FHL3
0.0676066	21	187	1.84171	MCBRYAN PUBERTAL BREAST 6 7WK UP	http://www.gsea-msigdb.org/gsea/msigdb/cards/MCBRYAN_PUBERTAL_BREAST_6_7WK_UP	NFIX MLXIPL EHD3 FSCN1 KEAP1 TBL1X EBF3 UBTF DDX6 DPYSL3 PRRX1 SOX9 KIF1C IGFBP4 AKT1 SLC2A5 OGT KCNB1 CLEC3B CANT1 KCNK3
0.0676066	98	1242	1.29404	BLALOCK ALZHEIMERS DISEASE DN	http://www.gsea-msigdb.org/gsea/msigdb/cards/BLALOCK_ALZHEIMERS_DISEASE_DN	CYP26B1 HCCS TAC1 UQCRC1 IDS FHL1 XK NNAT CDK14 CTNNA2 ATP6AP1 CRMP1 ACTL6B PAK3 UBE2A ATRX GNAS ACOT7 SEZ6L PSMD10 CHRDL1 SLC25A14 PCDH11X NEFM STX1A GLRB VWF FN1 ST6GALNAC5 ADGRL2 CCND2 GRIA2 HS3ST2 SLC12A5 EDN3 GRIA3 PCSK2 ARMCX1 SNRPN FGF13 SYT5 NCAN SULT4A1 OLFM1 MPP1 ARHGEF9 SNAP25 ATP8A2 CCNA1 KL EPHB2 CHL1 AGAP2 ARHGEF4 GAD2 GABBR2 DUSP5 SLIT2 CDH18 NDUFB11 OGT PRPS1 RBMX CDH8 GPM6A ASTN1…
0.0702387	12	85	2.31529	SMID BREAST CANCER LUMINAL A UP	http://www.gsea-msigdb.org/gsea/msigdb/cards/SMID_BREAST_CANCER_LUMINAL_A_UP	FHL1 PTGER3 LIPE PGR CHRDL1 SFRP4 ATRNL1 ZBTB16 ITIH5 RAI2 GFRA1 SVEP1
0.07031	8	45	2.91556	ROVERSI GLIOMA LOH REGIONS	http://www.gsea-msigdb.org/gsea/msigdb/cards/ROVERSI_GLIOMA_LOH_REGIONS	NPFFR2 TBC1D1 SLC17A6 CNTN4 EPHA5 PDPN SLC6A5 NELL1
0.0765429	12	86	2.28837	LEIN MEDULLA MARKERS	http://www.gsea-msigdb.org/gsea/msigdb/cards/LEIN_MEDULLA_MARKERS	CAPN1 LHX5 SLC17A6 SV2C LDLR NSDHL PPP2R2B NRG1 GPR101 SLC6A5 PHLDA3 ESRRG
0.0775275	5	20	4.1	MASRI RESISTANCE TO TAMOXIFEN AND AROMATASE INHIBITORS UP	http://www.gsea-msigdb.org/gsea/msigdb/cards/MASRI_RESISTANCE_TO_TAMOXIFEN_AND_AROMATASE_INHIBITORS_UP	CYP26B1 FHL1 PGR ATRNL1 GREB1
0.0775275	14	108	2.12593	FIGUEROA AML METHYLATION CLUSTER 4 UP	http://www.gsea-msigdb.org/gsea/msigdb/cards/FIGUEROA_AML_METHYLATION_CLUSTER_4_UP	ZNF582 NNAT COCH AEBP1 ELAVL2 VWF PIGZ MAP7D3 LHCGR CANT1 CYP7B1 LAMP1 ZFP28 ZNF667
0.0775275	5	20	4.1	WANG THOC1 TARGETS DN	http://www.gsea-msigdb.org/gsea/msigdb/cards/WANG_THOC1_TARGETS_DN	SOX8 SOX9 INHBB NR0B1 WT1
0.0786012	21	190	1.81263	SHEPARD CRUSH AND BURN MUTANT DN	http://www.gsea-msigdb.org/gsea/msigdb/cards/SHEPARD_CRUSH_AND_BURN_MUTANT_DN	PTPRN PAX2 SFRP1 NOVA2 DBX1 DPYSL3 SOX3 HLX ANP32B EBF1 IRX1 OTP FOXB1 LMNB2 SOX11 SMTN ADARB2 GREB1 POU3F3 RASGEF1A OLIG2
0.0786012	8	46	2.85217	ZHAN MULTIPLE MYELOMA MF UP	http://www.gsea-msigdb.org/gsea/msigdb/cards/ZHAN_MULTIPLE_MYELOMA_MF_UP	TYMP GPM6B ARHGAP6 SMARCA1 SFRP2 NTRK2 GREB1 ARID5A
0.0800727	4	13	5.04615	LU TUMOR VASCULATURE DN	http://www.gsea-msigdb.org/gsea/msigdb/cards/LU_TUMOR_VASCULATURE_DN	CELF2 HS6ST2 PLCXD3 GREB1
0.0800727	4	13	5.04615	SCHWAB TARGETS OF BMYB POLYMORPHIC VARIANTS UP	http://www.gsea-msigdb.org/gsea/msigdb/cards/SCHWAB_TARGETS_OF_BMYB_POLYMORPHIC_VARIANTS_UP	CCND1 CUX2 HIF3A CUL4B
0.0807227	22	203	1.77734	MANALO HYPOXIA UP	http://www.gsea-msigdb.org/gsea/msigdb/cards/MANALO_HYPOXIA_UP	PLEKHO1 CELF2 VWF COL9A1 SV2C HIF3A COL5A1 GPNMB GYPC DIAPH2 VEGFC TCF7L1 DDIT4 MN1 NPR1 CDH2 INSR KLF11 CHST1 BNIP3 COL18A1 MAFF
0.0807227	10	66	2.48485	URS ADIPOCYTE DIFFERENTIATION UP	http://www.gsea-msigdb.org/gsea/msigdb/cards/URS_ADIPOCYTE_DIFFERENTIATION_UP	PTPRS LYPLA1 ATP8A2 SKAP1 SLC24A2 ATP2B2 INSR CHST1 LPL FXYD1
0.0817268	3	7	7.02857	BUSA SAM68 TARGETS UP	http://www.gsea-msigdb.org/gsea/msigdb/cards/BUSA_SAM68_TARGETS_UP	CCND1 NR3C1 MAPK11
0.0817268	3	7	7.02857	INGRAM SHH TARGETS	http://www.gsea-msigdb.org/gsea/msigdb/cards/INGRAM_SHH_TARGETS	TSC22D3 IGF2 THBD
0.0817268	3	7	7.02857	BIOCARTA ERBB4 PATHWAY	http://www.gsea-msigdb.org/gsea/msigdb/cards/BIOCARTA_ERBB4_PATHWAY	NRG2 ERBB4 NRG3
0.0844675	11	77	2.34286	DUAN PRDM5 TARGETS	http://www.gsea-msigdb.org/gsea/msigdb/cards/DUAN_PRDM5_TARGETS	PAX6 ALX4 EDNRA GABPA ETS2 EBF1 ISLR2 ZFPM1 SOCS3 ADARB2 PAX5
0.086464	8	47	2.79149	LINDGREN BLADDER CANCER HIGH RECURRENCE	http://www.gsea-msigdb.org/gsea/msigdb/cards/LINDGREN_BLADDER_CANCER_HIGH_RECURRENCE	VCAN AEBP1 PRRX1 PTMS HTRA3 PAPPA COL18A1 CRIP1
0.0875075	6	29	3.3931	LU TUMOR VASCULATURE UP	http://www.gsea-msigdb.org/gsea/msigdb/cards/LU_TUMOR_VASCULATURE_UP	VCAN MXRA5 TWIST1 HOPX FJX1 EGFL6
0.0875075	6	29	3.3931	LI WILMS TUMOR VS FETAL KIDNEY 2 UP	http://www.gsea-msigdb.org/gsea/msigdb/cards/LI_WILMS_TUMOR_VS_FETAL_KIDNEY_2_UP	VCAN NGFR NCAM1 NCAM2 IGF2 ROR2
0.0875075	6	29	3.3931	WEBER METHYLATED HCP IN SPERM DN	http://www.gsea-msigdb.org/gsea/msigdb/cards/WEBER_METHYLATED_HCP_IN_SPERM_DN	SOX30 ZPBP INSL6 RBMXL2 TSSK6 GTF2A1L
0.0882027	17	145	1.92276	KATSANOU ELAVL1 TARGETS DN	http://www.gsea-msigdb.org/gsea/msigdb/cards/KATSANOU_ELAVL1_TARGETS_DN	COCH AEBP1 HOXD11 DKC1 IGFBP4 COL6A1 SFRP2 OSMR RAB39B TIAM1 ETS2 FAM131B INHBB EDIL3 CCBE1 FHL3 LAYN
0.088947	7	38	3.02105	NIKOLSKY BREAST CANCER 7P22 AMPLICON	http://www.gsea-msigdb.org/gsea/msigdb/cards/NIKOLSKY_BREAST_CANCER_7P22_AMPLICON	EIF3B C7orf50 FBXL18 GPER1 MICALL2 AMZ1 TNRC18
0.0894331	5	21	3.90476	SUZUKI RESPONSE TO TSA AND DECITABINE 1A	http://www.gsea-msigdb.org/gsea/msigdb/cards/SUZUKI_RESPONSE_TO_TSA_AND_DECITABINE_1A	SEZ6L SFRP1 ADGRL2 SNRPN PCDH8
0.0894331	5	21	3.90476	WANG NEOPLASTIC TRANSFORMATION BY CCND1 MYC	http://www.gsea-msigdb.org/gsea/msigdb/cards/WANG_NEOPLASTIC_TRANSFORMATION_BY_CCND1_MYC	TSPAN6 ARHGAP6 COL5A1 IGFBP4 SERPINB9
0.0894331	47	534	1.44345	BRUINS UVC RESPONSE VIA TP53 GROUP B	http://www.gsea-msigdb.org/gsea/msigdb/cards/BRUINS_UVC_RESPONSE_VIA_TP53_GROUP_B	ADAM22 PKD1 GPC4 ARAF RIMS1 PHACTR3 TCL1A NKAIN4 SLC35A2 UBL4A AEBP1 EBF3 RFX4 EYA4 TCF21 CHPF SLC12A4 UNC5CL GRIA3 CITED1 NCAN ANO1 CCNA1 NGF DTX1 PCDH8 PRPS1 CNNM2 JPH2 WDR90 SFMBT1 TNFRSF11B RSPO1 ADRB2 THBD NRXN1 TMEM132C YIPF6 UNC5C PAPPA CRIP2 GPR19 FHL3 AGRN RYR1 RYR3 OLIG2
0.0904043	43	480	1.46917	SMID BREAST CANCER NORMAL LIKE UP	http://www.gsea-msigdb.org/gsea/msigdb/cards/SMID_BREAST_CANCER_NORMAL_LIKE_UP	AASS RUNX3 FHL1 PLEKHO1 CELF2 FOXN3 STK10 ATP2A3 TCL1A PPP1R16B CHRDL1 SFRP1 LYL1 ITIH5 SLC12A4 EDN3 C3 MAP7D3 SYNE1 CHL1 DOCK10 CH25H GDF7 NTRK2 ROBO3 CD1D CLEC3B SVEP1 NPR1 CYTL1 PDGFD KCND3 LPL SLCO3A1 THBD CIITA NRXN1 OXTR COL18A1 RELN PAX5 ARID5A FXYD1
0.0910916	12	89	2.21124	KANG IMMORTALIZED BY TERT UP	http://www.gsea-msigdb.org/gsea/msigdb/cards/KANG_IMMORTALIZED_BY_TERT_UP	DOT1L WNT5A GRIA3 C3 TFAP2A FGF2 CACNA2D1 TNFRSF11B BNIP3 BDNF CDK10 NTF3
0.0921186	20	182	1.8022	BROWNE HCMV INFECTION 18HR DN	http://www.gsea-msigdb.org/gsea/msigdb/cards/BROWNE_HCMV_INFECTION_18HR_DN	VCAN MT3 ZFR2 DENND3 GLI3 EPX FGF13 CBFA2T3 PLXNA3 BTBD2 CACNA1A COL6A1 GUCY1A2 PTGER1 PDPN KCNF1 TNFRSF11B IGF2 TPM4 PCYT2
0.0951042	9	58	2.54483	ISSAEVA MLL2 TARGETS	http://www.gsea-msigdb.org/gsea/msigdb/cards/ISSAEVA_MLL2_TARGETS	SEMA3B FHL1 COL9A3 DENND3 COL5A1 PPP2R2B SLCO3A1 CRIP2 CRIP1
0.0956405	16	135	1.9437	FIGUEROA AML METHYLATION CLUSTER 6 UP	http://www.gsea-msigdb.org/gsea/msigdb/cards/FIGUEROA_AML_METHYLATION_CLUSTER_6_UP	NFIX ZNF582 NNAT COCH AEBP1 ELAVL2 VWF PIGZ MAP7D3 DPYSL4 ZSCAN1 CANT1 ZNF454 FBXL7 ZNF667 TMEM185B
0.0994257	6	30	3.28	THEODOROU MAMMARY TUMORIGENESIS	http://www.gsea-msigdb.org/gsea/msigdb/cards/THEODOROU_MAMMARY_TUMORIGENESIS	RSPO3 ASTN2 IGF2 DPP10 FGF3 SFMBT2
0.0994547	84	1062	1.29718	GOBERT OLIGODENDROCYTE DIFFERENTIATION DN	http://www.gsea-msigdb.org/gsea/msigdb/cards/GOBERT_OLIGODENDROCYTE_DIFFERENTIATION_DN	SOX8 BRCA1 PER3 PHF21B PAK3 OPHN1 IGSF9B SEMA5B MT3 EBF4 CBX7 PPP1R16B ATG4A AEBP1 GLIS3 RND2 GLRB CD81 KCNA1 ST8SIA1 COL9A1 DPYSL3 FRMD4B KCNIP3 TNR PCDH17 KLHL29 DNMT3A GRIA2 GIPC1 THOC2 MPDU1 NCAN PXDN PLXNA3 SYNE1 MAP1B DCLK1 NAV1 DTNA FHOD3 USP20 VPS37B TCF12 TTYH2 COL6A1 LHFPL2 SHROOM2 OGT KIRREL3 LYPD1 ASTN1 TCF7L1 CACNA2D1 NCAM2 FMN2 PPP2R2B KIAA1522 SGCB HAND2 TP53INP1 PCDH19 PDZRN4 C1QL…
0.103346	22	209	1.72632	IVANOVA HEMATOPOIESIS STEM CELL LONG TERM	http://www.gsea-msigdb.org/gsea/msigdb/cards/IVANOVA_HEMATOPOIESIS_STEM_CELL_LONG_TERM	ADAM22 CNTN1 FOXN3 TRAF1 SLC6A15 CBX7 GLA PRRX1 TNFRSF8 RAB33A PRDM16 EPHA5 SETBP1 TCF7L1 FMN2 GJD2 JAM3 GPRC5B KNDC1 NBEA COL18A1 PCDH9
0.10463	5	22	3.72727	GUENTHER GROWTH SPHERICAL VS ADHERENT UP	http://www.gsea-msigdb.org/gsea/msigdb/cards/GUENTHER_GROWTH_SPHERICAL_VS_ADHERENT_UP	CRMP1 CCND2 GRIA2 OLIG1 OLIG2
0.10463	5	22	3.72727	WILLERT WNT SIGNALING	http://www.gsea-msigdb.org/gsea/msigdb/cards/WILLERT_WNT_SIGNALING	VCAN CCND1 EDNRB GYPC TNFRSF11B
0.10463	5	22	3.72727	HANSON HRAS SIGNALING VIA NFKB	http://www.gsea-msigdb.org/gsea/msigdb/cards/HANSON_HRAS_SIGNALING_VIA_NFKB	STK10 SOX5 CLCF1 COL18A1 ALDH1A3
0.10463	12	91	2.16264	BONCI TARGETS OF MIR15A AND MIR16 1	http://www.gsea-msigdb.org/gsea/msigdb/cards/BONCI_TARGETS_OF_MIR15A_AND_MIR16_1	CYP26B1 CCND1 OTX1 PLAGL1 CCND2 WNT2B SOX5 FGF2 RSPO3 WNT3A PAPPA PCDH9
0.10463	5	22	3.72727	LU TUMOR ENDOTHELIAL MARKERS UP	http://www.gsea-msigdb.org/gsea/msigdb/cards/LU_TUMOR_ENDOTHELIAL_MARKERS_UP	VCAN MXRA5 TWIST1 HOPX EGFL6
0.106374	37	405	1.49827	SWEET LUNG CANCER KRAS DN	http://www.gsea-msigdb.org/gsea/msigdb/cards/SWEET_LUNG_CANCER_KRAS_DN	TSPAN6 CNTN1 FHL1 GPM6B CDK14 HCK FOXF1 LYL1 ZBTB16 VWF NID1 TCF21 C3 EDNRB EPHA5 GPC3 VAX1 BMP6 ADCY8 TIAM1 ETS2 CLEC3B CA3 NT5DC2 GFRA2 ADRB2 BNC1 HOPX SLCO3A1 BDNF SOX11 THBD PEG3 PCDHA9 RAB12 CRIP1 FXYD1
0.108845	10	70	2.34286	WAMUNYOKOLI OVARIAN CANCER GRADES 1 2 DN	http://www.gsea-msigdb.org/gsea/msigdb/cards/WAMUNYOKOLI_OVARIAN_CANCER_GRADES_1_2_DN	CELF2 FRMD4B C3 ARMCX1 TIAM1 SSBP3 PDGFD BNIP3 WT1 TCEAL3
0.10944	37	406	1.49458	YAGI AML WITH INV 16 TRANSLOCATION	http://www.gsea-msigdb.org/gsea/msigdb/cards/YAGI_AML_WITH_INV_16_TRANSLOCATION	IDS VIM PRKCH PTGER3 STK10 PPP1R16B RBM3 ICAM5 OPRM1 NR3C1 DPYSL3 FRMD4B PPM1G CCND2 THOC2 KCNA5 SLC6A11 MTUS2 LPIN1 DTNA PCDH8 HLX OSMR TAF1 FOXO1 AIFM1 HTR4 IGF2 MN1 ERBB4 OPCML PKP3 WT1 POFUT2 BCAM ARID5A NTRK1
0.10944	7	40	2.87	NABA BASEMENT MEMBRANES	http://www.gsea-msigdb.org/gsea/msigdb/cards/NABA_BASEMENT_MEMBRANES	NID1 COL6A1 NTNG1 COL18A1 AGRN NTNG2 COL15A1
0.110288	46	529	1.42609	CREIGHTON ENDOCRINE THERAPY RESISTANCE 1	http://www.gsea-msigdb.org/gsea/msigdb/cards/CREIGHTON_ENDOCRINE_THERAPY_RESISTANCE_1	SEMA3B FHL1 DAZAP1 PGR HUWE1 KIF4A TBL1X SYTL4 TBCB ATRNL1 IRX4 GRIA2 NECAB1 ARMCX1 EPS15L1 PAICS OLFM1 COL5A1 TCEAL4 SOX3 DTNA HEY2 ANP32B NOB1 AFF3 OGT ZNF711 RBMX LYPD1 CCDC83 GFRA1 TIAM1 MEGF6 GPER1 MID1IP1 DSCAM DOK7 RIMS2 ZNF114 ERBB4 LDOC1 UBE2E2 GREB1 FLNA SIGLEC15 FAM155A
0.110288	3	8	6.15	YAMASHITA SILENCED BY METHYLATION	http://www.gsea-msigdb.org/gsea/msigdb/cards/YAMASHITA_SILENCED_BY_METHYLATION	NNAT AEBP1 FUNDC2
0.110288	3	8	6.15	LE SKI TARGETS DN	http://www.gsea-msigdb.org/gsea/msigdb/cards/LE_SKI_TARGETS_DN	FHL1 TFPI2 COL18A1
0.110288	6	31	3.17419	BOQUEST STEM CELL CULTURED VS FRESH DN	http://www.gsea-msigdb.org/gsea/msigdb/cards/BOQUEST_STEM_CELL_CULTURED_VS_FRESH_DN	ITIH5 C3 CHL1 NTRK2 TPPP3 SOCS3
0.110288	3	8	6.15	BIOCARTA VOBESITY PATHWAY	http://www.gsea-msigdb.org/gsea/msigdb/cards/BIOCARTA_VOBESITY_PATHWAY	RETN NR3C1 LPL
0.111055	28	288	1.59444	BENPORATH OCT4 TARGETS	http://www.gsea-msigdb.org/gsea/msigdb/cards/BENPORATH_OCT4_TARGETS	CDK14 NEBL SALL1 SFRP1 NEFM ELAVL2 RASGRF2 DPYSL3 LRAT ARMCX5 SNRPN DTNA USP44 FGF2 TCF12 SFRP2 PRPS1 GPC3 PRDM14 FOXO1 TCF7L1 CACNA2D1 ZIC3 BLCAP GPS1 RFNG MTM1 MED12
0.112644	24	237	1.66076	YAUCH HEDGEHOG SIGNALING PARACRINE DN	http://www.gsea-msigdb.org/gsea/msigdb/cards/YAUCH_HEDGEHOG_SIGNALING_PARACRINE_DN	SEMA3B CUX2 TNR NCAN NMBR PCDH10 PRDM16 SYT2 DAAM2 CACNA1B RBM46 PDLIM3 NCAM2 FAM131B GABRB1 HEPACAM GRIK1 ARPP21 PAPPA PCDH9 KCND2 NPY2R ADGRA1 RYR2
0.113664	50	586	1.39932	SMID BREAST CANCER LUMINAL B DN	http://www.gsea-msigdb.org/gsea/msigdb/cards/SMID_BREAST_CANCER_LUMINAL_B_DN	CYP26B1 PAX6 LTF RUNX3 FHL1 KCNG1 VCAN GPM6B MPPED2 SLC6A15 STK10 CLCN4 FSCN1 COL9A3 TCL1A PPP1R16B CHRDL1 SFRP1 KCNN4 DLX5 SFRP4 ST8SIA1 PLAGL1 PTGFR C3 MAP1B FHOD3 PPP1R1A GAD2 GABBR2 CH25H CHST7 TCF7L1 CHODL ADAMTS1 MRAS PDPN FBLN2 TNFRSF11B SVEP1 IGF2 CYTL1 LPL SOX11 GPR19 ALDH1A3 RYR1 NUDT11 FLNA EGFL6
0.11473	10	71	2.30986	YORDY RECIPROCAL REGULATION BY ETS1 AND SP100 DN	http://www.gsea-msigdb.org/gsea/msigdb/cards/YORDY_RECIPROCAL_REGULATION_BY_ETS1_AND_SP100_DN	BRCA1 PAX2 DNAJB6 CHL1 VAV1 WNT7A PTPRM PCDH9 SOCS3 ZNF578
0.11473	36	395	1.49468	TARTE PLASMA CELL VS PLASMABLAST UP	http://www.gsea-msigdb.org/gsea/msigdb/cards/TARTE_PLASMA_CELL_VS_PLASMABLAST_UP	PAX6 PTPRN TRAF1 PDE4A FSCN1 ITGA8 EFNB1 TCL1A HSF4 MAG STX1A AEBP1 PHOX2B OPRM1 SLC30A3 LTBP2 HOXD10 DPP6 DLG4 GPNMB SKAP1 ADCYAP1 IGFBP4 HTR2C CACNA1B NCAM1 MMP16 TIAM1 TSC22D3 GPER1 ENOX2 FBN1 TACR3 SSR4 ELAVL3 RPL39
0.11473	10	71	2.30986	GU PDEF TARGETS UP	http://www.gsea-msigdb.org/gsea/msigdb/cards/GU_PDEF_TARGETS_UP	VIM WNT5A FN1 COL5A1 DOCK10 COL6A1 CDH18 SDC2 RAC3 CDH2
0.116525	4	15	4.37333	HOLLERN MICROACINAR BREAST TUMOR DN	http://www.gsea-msigdb.org/gsea/msigdb/cards/HOLLERN_MICROACINAR_BREAST_TUMOR_DN	PTPRS WNT5B ADAMTS5 ARMCX4
0.116525	4	15	4.37333	BIOCARTA RACC PATHWAY	http://www.gsea-msigdb.org/gsea/msigdb/cards/BIOCARTA_RACC_PATHWAY	TRPC5 GNAS TRPC4 GUCY1A2
0.119025	5	23	3.56522	JIANG TIP30 TARGETS DN	http://www.gsea-msigdb.org/gsea/msigdb/cards/JIANG_TIP30_TARGETS_DN	ARHGDIA CBX4 BLCAP IGF2 SRRM2
0.123852	12	94	2.09362	TURASHVILI BREAST LOBULAR CARCINOMA VS LOBULAR NORMAL UP	http://www.gsea-msigdb.org/gsea/msigdb/cards/TURASHVILI_BREAST_LOBULAR_CARCINOMA_VS_LOBULAR_NORMAL_UP	GPM6B MPPED2 PGR SFRP1 GRIA2 CHL1 FHOD3 NTRK2 ADAMTS5 OXTR FAM3B RYR3
0.123852	6	32	3.075	ROZANOV MMP14 TARGETS SUBSET	http://www.gsea-msigdb.org/gsea/msigdb/cards/ROZANOV_MMP14_TARGETS_SUBSET	NR3C1 FN1 COL5A1 COL6A1 TNFRSF11B COL18A1
0.126783	42	480	1.435	BROWNE HCMV INFECTION 48HR DN	http://www.gsea-msigdb.org/gsea/msigdb/cards/BROWNE_HCMV_INFECTION_48HR_DN	TSPAN6 ANK1 ARHGAP6 CELF2 CRMP1 PAX2 OPRK1 ATRX PIR CCDC22 MGRN1 CCND1 FN1 LTBP2 FGF13 MAP1B GPR12 BTBD2 NGF LPIN1 DTNA LHCGR SKAP1 IGFBP4 CACNA1A COL6A1 OSMR TAF1 CETN2 NTRK2 MMP16 PTGER1 SVEP1 TPM4 SDC2 FRMPD4 EMX2 KCNK3 SOCS3 MAPK11 FLNA PRAF2
0.126783	55	661	1.3646	SMID BREAST CANCER BASAL UP	http://www.gsea-msigdb.org/gsea/msigdb/cards/SMID_BREAST_CANCER_BASAL_UP	CYP26B1 PAX6 NFIX RUNX3 PLEKHB1 KCNG1 GPM6B SLC6A15 CLCN4 FSCN1 SLC15A1 COL9A3 COCH SFRP1 KCNN4 DLX5 WNT5B ST8SIA1 PRDM13 IRX4 PLAGL1 PTGFR SOX9 KLK8 NCAN PXDN DKC1 ARHGEF9 BARX1 GABBR2 DUOX1 CACNA1A CAND2 NCAM1 LYPD1 TCF7L1 CHODL RAB6B ACAN MRAS PDPN TNFRSF11B GPRC5B DDIT4 NT5DC2 SDC2 CDH2 SOX11 GPR19 SOCS3 RYR1 NUDT11 FLNA PEG3 EGFL6
0.130883	19	178	1.75056	BENPORATH NOS TARGETS	http://www.gsea-msigdb.org/gsea/msigdb/cards/BENPORATH_NOS_TARGETS	CDK14 NEBL SALL1 SFRP1 RASGRF2 DPYSL3 LRAT SNRPN DTNA USP44 FGF2 SFRP2 PRDM14 FOXO1 TCF7L1 CACNA2D1 ZIC3 MTM1 MED12
0.133141	10	73	2.24658	MCCLUNG COCAINE REWARD 5D	http://www.gsea-msigdb.org/gsea/msigdb/cards/MCCLUNG_COCAINE_REWARD_5D	CELF2 FSCN1 ACTL6B SYP ST6GALNAC5 DLG4 SH3GL3 GRIA4 PENK KCND2
0.133141	11	84	2.14762	LEIN CEREBELLUM MARKERS	http://www.gsea-msigdb.org/gsea/msigdb/cards/LEIN_CEREBELLUM_MARKERS	LHX5 NKAIN4 KCNT1 AMOT CBLN3 HEPACAM NPR1 PTPRM RNF182 COL18A1 PKP3
0.133141	39	441	1.45034	MIKKELSEN NPC ICP WITH H3K4ME3	http://www.gsea-msigdb.org/gsea/msigdb/cards/MIKKELSEN_NPC_ICP_WITH_H3K4ME3	DNASE1L1 CAPN1 FTSJ1 SYNJ2 MT3 HDAC6 ATG4A MOSPD1 CD99L2 GRIK5 MPST NCAN ZNF317 ARHGEF9 LRRC4B DLG4 SOX5 DTNA WDR38 REM2 CBLN3 NOSIP SUSD4 GPM6A GAB3 GPER1 CA3 FUNDC2 CLCN5 RBM4 ZNF454 SLITRK1 NRXN1 ZFP82 PCDH9 KCND2 SYN3 GSTM2 CCDC39
0.133141	8	52	2.52308	BROWNE HCMV INFECTION 1HR UP	http://www.gsea-msigdb.org/gsea/msigdb/cards/BROWNE_HCMV_INFECTION_1HR_UP	MBTPS2 TBX5 SOX5 AFF2 ATP2B2 RET ONECUT1 CHST1
0.13632	13	107	1.99252	AMBROSINI FLAVOPIRIDOL TREATMENT TP53	http://www.gsea-msigdb.org/gsea/msigdb/cards/AMBROSINI_FLAVOPIRIDOL_TREATMENT_TP53	CACNA1G SEMA3B ATP2A3 NEBL MGRN1 NR3C1 MICAL1 GABBR2 SLIT2 GPER1 MED12 COL15A1 CCDC85C
0.137023	6	33	2.98182	GAUSSMANN MLL AF4 FUSION TARGETS G DN	http://www.gsea-msigdb.org/gsea/msigdb/cards/GAUSSMANN_MLL_AF4_FUSION_TARGETS_G_DN	VCAN LRCH2 RAB39B MTM1 CHST1 GPR19
0.137023	5	24	3.41667	RIZ ERYTHROID DIFFERENTIATION APOBEC2	http://www.gsea-msigdb.org/gsea/msigdb/cards/RIZ_ERYTHROID_DIFFERENTIATION_APOBEC2	MEIS3 SFRP4 TCF21 ESRRB CACNA1A
0.137023	6	33	2.98182	BANDRES RESPONSE TO CARMUSTIN MGMT 24HR DN	http://www.gsea-msigdb.org/gsea/msigdb/cards/BANDRES_RESPONSE_TO_CARMUSTIN_MGMT_24HR_DN	TRAF1 ICAM5 COL9A1 SLC30A3 TNFRSF11B IKBKG
0.137023	6	33	2.98182	VALK AML CLUSTER 10	http://www.gsea-msigdb.org/gsea/msigdb/cards/VALK_AML_CLUSTER_10	EEF1A2 PPP1R16B CHRDL1 PRKD2 SETBP1 MN1
0.137023	5	24	3.41667	KORKOLA EMBRYONIC CARCINOMA VS SEMINOMA DN	http://www.gsea-msigdb.org/gsea/msigdb/cards/KORKOLA_EMBRYONIC_CARCINOMA_VS_SEMINOMA_DN	TCL1A ELAVL2 WNT2B PDPN IRX1
0.137023	6	33	2.98182	KIM ALL DISORDERS OLIGODENDROCYTE NUMBER CORR DN	http://www.gsea-msigdb.org/gsea/msigdb/cards/KIM_ALL_DISORDERS_OLIGODENDROCYTE_NUMBER_CORR_DN	SLC1A2 SV2C MAP1B GABRB3 UMOD NTM
0.137732	15	131	1.87786	VART KSHV INFECTION ANGIOGENIC MARKERS DN	http://www.gsea-msigdb.org/gsea/msigdb/cards/VART_KSHV_INFECTION_ANGIOGENIC_MARKERS_DN	TYMP NOTCH3 SFRP1 WNT5B EPHB2 WNT2B HEY2 FGF2 EPHA5 WNT7A PROK2 HAND2 NPR1 EPHA10 WNT7B
0.137732	15	131	1.87786	POOLA INVASIVE BREAST CANCER DN	http://www.gsea-msigdb.org/gsea/msigdb/cards/POOLA_INVASIVE_BREAST_CANCER_DN	LTF MPPED2 TMEM101 WNT5A GRIA2 EDN3 CITED1 GRP FGF2 GFRA1 CLEC3B ERBB4 OXTR NPY2R CDK10
0.138191	4	16	4.1	NIKOLSKY BREAST CANCER 21Q22 AMPLICON	http://www.gsea-msigdb.org/gsea/msigdb/cards/NIKOLSKY_BREAST_CANCER_21Q22_AMPLICON	COL6A1 COL18A1 PCBP3 POFUT2
0.14148	3	9	5.46667	CHESLER BRAIN D6MIT150 QTL TRANS	http://www.gsea-msigdb.org/gsea/msigdb/cards/CHESLER_BRAIN_D6MIT150_QTL_TRANS	SLC6A1 HTR4 RELN
0.14148	8	53	2.47547	MCCLUNG CREB1 TARGETS DN	http://www.gsea-msigdb.org/gsea/msigdb/cards/MCCLUNG_CREB1_TARGETS_DN	AASS PRKCH PLAGL1 COL6A1 ETS2 PTPRM SOX11 PENK
0.14148	3	9	5.46667	MIKKELSEN PARTIALLY REPROGRAMMED TO PLURIPOTENCY	http://www.gsea-msigdb.org/gsea/msigdb/cards/MIKKELSEN_PARTIALLY_REPROGRAMMED_TO_PLURIPOTENCY	PHOX2B CCND1 TFAP2A
0.14148	3	9	5.46667	RAFFEL VEGFA TARGETS UP	http://www.gsea-msigdb.org/gsea/msigdb/cards/RAFFEL_VEGFA_TARGETS_UP	HEY2 SOX11 WT1
0.141533	7	43	2.66977	HARRIS BRAIN CANCER PROGENITORS	http://www.gsea-msigdb.org/gsea/msigdb/cards/HARRIS_BRAIN_CANCER_PROGENITORS	ARHGAP6 WNT5A COL6A1 CYTL1 SHISA2 OPCML C11orf87
0.144904	12	97	2.02887	CADWELL ATG16L1 TARGETS UP	http://www.gsea-msigdb.org/gsea/msigdb/cards/CADWELL_ATG16L1_TARGETS_UP	PTGER3 APOA1 PCDH17 LHFPL2 FMN2 FBXO41 CA3 NEUROD2 CHST1 LPL FAM3B SOCS3
0.149174	10	75	2.18667	CHEBOTAEV GR TARGETS UP	http://www.gsea-msigdb.org/gsea/msigdb/cards/CHEBOTAEV_GR_TARGETS_UP	ZBTB16 NR3C1 TFAP2E EDNRB NTRK2 EDNRA MEGF6 SCNN1G NT5DC2 OLIG1
0.149174	10	75	2.18667	MIKKELSEN MCV6 ICP WITH H3K27ME3	http://www.gsea-msigdb.org/gsea/msigdb/cards/MIKKELSEN_MCV6_ICP_WITH_H3K27ME3	TFAP2B KCNK10 CUX2 ADM2 NCAN RTBDN ISLR2 NKX2-6 BSX PAX5
0.150872	22	220	1.64	RAO BOUND BY SALL4	http://www.gsea-msigdb.org/gsea/msigdb/cards/RAO_BOUND_BY_SALL4	MBTPS2 ZNF280C BCAT1 KDM2B TCL1A FN1 DNMT3A NKX2-2 ZSCAN10 MAP1B RAX ABT1 OGT PRDM14 GPM6A VEGFC WHAMM SSBP3 LRPAP1 TBX20 NR0B1 KLHL34
0.150954	6	34	2.89412	WANG RESPONSE TO BEXAROTENE UP	http://www.gsea-msigdb.org/gsea/msigdb/cards/WANG_RESPONSE_TO_BEXAROTENE_UP	BRCA1 HDAC6 FGD1 TLX1 TBX20 BNIP3
0.150954	6	34	2.89412	KYNG DNA DAMAGE BY 4NQO	http://www.gsea-msigdb.org/gsea/msigdb/cards/KYNG_DNA_DAMAGE_BY_4NQO	CYBRD1 WNT5A ADAMTS1 FBLN2 DSCAM MT1H
0.151093	24	246	1.6	RUTELLA RESPONSE TO HGF VS CSF2RB AND IL4 DN	http://www.gsea-msigdb.org/gsea/msigdb/cards/RUTELLA_RESPONSE_TO_HGF_VS_CSF2RB_AND_IL4_DN	RUNX3 VCAN CELF2 TRAF1 FSCN1 ATRX PPP1R16B TBCB DNAJB6 TBC1D13 SLC1A2 WNT5B ST8SIA1 ARHGAP22 ARHGEF6 LDLR MICAL1 DUOX1 DUSP5 SETD1B ZNF185 NRG1 BCOR CRIP1
0.152667	5	25	3.28	BIOCARTA HDAC PATHWAY	http://www.gsea-msigdb.org/gsea/msigdb/cards/BIOCARTA_HDAC_PATHWAY	MYOD1 NFATC1 AKT1 MAPK7 INSR
0.154663	7	44	2.60909	VANHARANTA UTERINE FIBROID UP	http://www.gsea-msigdb.org/gsea/msigdb/cards/VANHARANTA_UTERINE_FIBROID_UP	GPM6B CRMP1 CCND1 FN1 LTBP2 EDNRA IGF2
0.154663	7	44	2.60909	LUI THYROID CANCER PAX8 PPARG UP	http://www.gsea-msigdb.org/gsea/msigdb/cards/LUI_THYROID_CANCER_PAX8_PPARG_UP	FSCN1 CCND1 NKX2-1 GABBR2 FBN1 EVPL CTBP2
0.157485	9	65	2.27077	KORKOLA YOLK SAC TUMOR	http://www.gsea-msigdb.org/gsea/msigdb/cards/KORKOLA_YOLK_SAC_TUMOR	COCH SALL1 APOA1 PCDH10 NRG1 ROR2 CDH2 ERBB4 SHISA2
0.157545	20	196	1.67347	GRUETZMANN PANCREATIC CANCER DN	http://www.gsea-msigdb.org/gsea/msigdb/cards/GRUETZMANN_PANCREATIC_CANCER_DN	PAX6 PTPRN BCAT1 AEBP1 PHOX2B CCND2 DPP6 RGN GYPC TAF1 GPC3 NTRK2 CACNA2D1 PTH1R ABCA3 ONECUT1 CTNND2 INSR SSR4 LAMP1
0.157545	46	546	1.38168	IVANOVA HEMATOPOIESIS STEM CELL AND PROGENITOR	http://www.gsea-msigdb.org/gsea/msigdb/cards/IVANOVA_HEMATOPOIESIS_STEM_CELL_AND_PROGENITOR	MLXIPL TYMP PRKCH PNPLA6 ZPBP PHPT1 MPPED2 HES2 DLG3 SEMA5B HUWE1 FKBP1A SYTL4 KAT2A MDGA1 OCRL CBFA2T3 RLIM NAV1 GRP NTRK3 CAND2 DIP2C NCAM2 GABPA IGF2BP1 FBLN2 EDIL3 RET NELL1 ISLR2 MN1 INSR KCND3 FOXB1 PTPRM NWD2 CTBP2 TCERG1L UBE2E2 AMER1 FAM43A SIGIRR PRR5 FAM155A LINGO3
0.160015	4	17	3.85882	HAHTOLA MYCOSIS FUNGOIDES DN	http://www.gsea-msigdb.org/gsea/msigdb/cards/HAHTOLA_MYCOSIS_FUNGOIDES_DN	PRKCH ZBTB16 IKZF1 FLNA
0.160015	4	17	3.85882	SUZUKI AMPLIFIED IN ORAL CANCER	http://www.gsea-msigdb.org/gsea/msigdb/cards/SUZUKI_AMPLIFIED_IN_ORAL_CANCER	PGR CCND1 CCND2 FGF3
0.160015	29	314	1.51465	SHEN SMARCA2 TARGETS DN	http://www.gsea-msigdb.org/gsea/msigdb/cards/SHEN_SMARCA2_TARGETS_DN	ANO2 NNAT KCNK10 MTMR8 TLX1 SLC1A2 OPRM1 TNR EPX RBPJL SLC7A10 NFATC1 USP29 GPR12 GABBR2 PRDM16 CDH18 PRDM14 SLC24A2 GJD2 CAMKV HTR4 ENOX2 SEMA6B DSCAM CLCF1 CHRM2 NPY2R PAX5
0.160015	4	17	3.85882	NIKOLSKY BREAST CANCER 22Q13 AMPLICON	http://www.gsea-msigdb.org/gsea/msigdb/cards/NIKOLSKY_BREAST_CANCER_22Q13_AMPLICON	TUBGCP6 TRABD MAPK11 PLXNB2
0.160015	22	222	1.62523	PEDRIOLI MIR31 TARGETS UP	http://www.gsea-msigdb.org/gsea/msigdb/cards/PEDRIOLI_MIR31_TARGETS_UP	IDS ALX4 PHACTR3 CACNA1I KLHL29 CNTFR PPAT PCDH10 NDUFB11 ASTN2 OBSCN NRG1 PLSCR2 TNFRSF11B DDIT4 NWD2 HES7 RGMA CSMD1 HS6ST3 ZNF667 C17orf50
0.163447	8	55	2.38545	MODY HIPPOCAMPUS POSTNATAL	http://www.gsea-msigdb.org/gsea/msigdb/cards/MODY_HIPPOCAMPUS_POSTNATAL	RASGRF1 ATP6AP1 EEF1A2 GRIA2 DGKZ BDNF RYR2 GK
0.16361	14	123	1.86667	MCBRYAN PUBERTAL BREAST 5 6WK DN	http://www.gsea-msigdb.org/gsea/msigdb/cards/MCBRYAN_PUBERTAL_BREAST_5_6WK_DN	NFIX FSCN1 KEAP1 TBL1X EBF3 DDX6 DPYSL3 PRRX1 DNMT3A SOX9 SLC2A5 OGT KCNB1 CLEC3B
0.163785	11	88	2.05	BRUINS UVC RESPONSE VIA TP53 GROUP C	http://www.gsea-msigdb.org/gsea/msigdb/cards/BRUINS_UVC_RESPONSE_VIA_TP53_GROUP_C	SNCB COCH SRRM4 TRPM2 SLC22A3 CDH8 PDE3A SOCS3 SNAI3 ATP6V0C AGRN
0.164626	6	35	2.81143	VALK AML CLUSTER 9	http://www.gsea-msigdb.org/gsea/msigdb/cards/VALK_AML_CLUSTER_9	RUNX3 CD81 TPPP3 MN1 PTPRM BAHCC1
0.164951	7	45	2.55111	BEGUM TARGETS OF PAX3 FOXO1 FUSION DN	http://www.gsea-msigdb.org/gsea/msigdb/cards/BEGUM_TARGETS_OF_PAX3_FOXO1_FUSION_DN	SEMA3B KCNG1 SOX9 COL5A1 EPHB2 NTM AJAP1
0.164951	7	45	2.55111	SATO SILENCED BY DEACETYLATION IN PANCREATIC CANCER	http://www.gsea-msigdb.org/gsea/msigdb/cards/SATO_SILENCED_BY_DEACETYLATION_IN_PANCREATIC_CANCER	CACNA1G FOXN3 NGFR CHFR NOTCH3 TFPI2 CDH8
0.164951	7	45	2.55111	TSENG ADIPOGENIC POTENTIAL DN	http://www.gsea-msigdb.org/gsea/msigdb/cards/TSENG_ADIPOGENIC_POTENTIAL_DN	TSPAN6 PHKA2 EBF3 HLX COL6A1 SFRP2 THBD
0.164951	10	77	2.12987	HELLEBREKERS SILENCED DURING TUMOR ANGIOGENESIS	http://www.gsea-msigdb.org/gsea/msigdb/cards/HELLEBREKERS_SILENCED_DURING_TUMOR_ANGIOGENESIS	VCAN NNAT COL6A1 PDLIM3 EDIL3 FBN1 ACSF2 CDH2 BDNF SMTN
0.164951	10	77	2.12987	CARD MIR302A TARGETS	http://www.gsea-msigdb.org/gsea/msigdb/cards/CARD_MIR302A_TARGETS	ZFHX4 CCND1 CCND2 TSHZ3 TWIST1 MAP1B FOXG1 SOX11 ZDHHC9 RORB
0.167697	29	316	1.50506	SHEDDEN LUNG CANCER GOOD SURVIVAL A12	http://www.gsea-msigdb.org/gsea/msigdb/cards/SHEDDEN_LUNG_CANCER_GOOD_SURVIVAL_A12	HES2 ATP2A3 PAK3 NEBL NOS1 COL9A3 TCL1A CACNA1F MAST1 CCND2 GJA3 EPS15L1 C1QL1 DLG4 TFAP2A SKAP1 CACNA1A SLC2A5 PAOX DIP2C DPYSL4 FRMD1 GJD2 GPER1 AMN UMOD SSR4 LDOC1 PAX5
0.167707	25	263	1.55894	BRUINS UVC RESPONSE VIA TP53 GROUP D	http://www.gsea-msigdb.org/gsea/msigdb/cards/BRUINS_UVC_RESPONSE_VIA_TP53_GROUP_D	RUNX3 PHKA2 CRMP1 SLC32A1 ARRDC2 PITX3 PHACTR1 PLVAP PXDN CBLN2 SLIT2 OSMR DIAPH2 VEGFC TEKT5 SPHKAP TIAM1 PDPN SGCB TBX20 MID1IP1 ONECUT1 GABRA5 PAX5 UBE2QL1
0.168025	5	26	3.15385	LI CISPLATIN RESISTANCE UP	http://www.gsea-msigdb.org/gsea/msigdb/cards/LI_CISPLATIN_RESISTANCE_UP	NEBL TFPI2 ADGRL2 TWIST1 CDH2
0.169316	61	764	1.30942	BYSTRYKH HEMATOPOIESIS STEM CELL QTL TRANS	http://www.gsea-msigdb.org/gsea/msigdb/cards/BYSTRYKH_HEMATOPOIESIS_STEM_CELL_QTL_TRANS	TSPAN6 HCCS CACNA1G NFIX PTPRN DLX3 SNCB GPC4 PAK3 LIPE PGR DLG3 GNAS PTK6 SLC25A14 POLR2I EIF3B EBF3 UBTF CUX2 DNMT3A TNFRSF8 TWIST1 GIPC1 SLC12A4 EDN3 HNRNPH2 KLK8 NPAS1 MPP1 CCNA1 FHOD3 TFAP2A VAV1 NONO SNX12 NSDHL NCAM1 VEGFC GFRA1 WNT7A COX6B2 GRIN2C CAPN2 HAND2 CA3 MAPK7 MOBP NR0B1 ONECUT1 ALK GRIK1 OTP HCFC1 PDE4DIP ZNF518B MAF THBD KCND2 ZDHHC9 PLXNB2
0.171194	11	89	2.02697	LIU VAV3 PROSTATE CARCINOGENESIS UP	http://www.gsea-msigdb.org/gsea/msigdb/cards/LIU_VAV3_PROSTATE_CARCINOGENESIS_UP	TAC1 LTF PLEKHB1 FN1 NID1 CCND2 LTBP2 C3 EDNRB GPNMB CD1D
0.172746	3	10	4.92	SCHLESINGER METHYLATED IN COLON CANCER	http://www.gsea-msigdb.org/gsea/msigdb/cards/SCHLESINGER_METHYLATED_IN_COLON_CANCER	SFRP1 PCDH10 SFRP2
0.172746	3	10	4.92	ZHOU PANCREATIC EXOCRINE PROGENITOR	http://www.gsea-msigdb.org/gsea/msigdb/cards/ZHOU_PANCREATIC_EXOCRINE_PROGENITOR	SOX9 MNX1 ONECUT1
0.172746	3	10	4.92	BRUNEAU SEPTATION VENTRICULAR	http://www.gsea-msigdb.org/gsea/msigdb/cards/BRUNEAU_SEPTATION_VENTRICULAR	TBX5 TBX20 TBX1
0.172861	16	149	1.76107	NIKOLSKY BREAST CANCER 20Q12 Q13 AMPLICON	http://www.gsea-msigdb.org/gsea/msigdb/cards/NIKOLSKY_BREAST_CANCER_20Q12_Q13_AMPLICON	CYP24A1 KCNG1 GNAS PHACTR3 COL9A3 DOK5 HRH3 NKAIN4 CHRNA4 EEF1A2 PTK6 PREX1 ZNF831 EDN3 RBPJL RTEL1
0.174032	12	101	1.94851	KANG IMMORTALIZED BY TERT DN	http://www.gsea-msigdb.org/gsea/msigdb/cards/KANG_IMMORTALIZED_BY_TERT_DN	DLX6 ST8SIA5 TFPI2 CALCA ARHGEF6 NTRK2 PPP2R2B MOBP CDH2 CHST1 ALDH1A3 GRM7
0.174365	9	67	2.20299	RIGGINS TAMOXIFEN RESISTANCE UP	http://www.gsea-msigdb.org/gsea/msigdb/cards/RIGGINS_TAMOXIFEN_RESISTANCE_UP	GPC4 CACNA1I CHST8 CITED1 STARD8 SLC16A2 DGKZ RET ESRRG
0.177794	24	252	1.5619	AFFAR YY1 TARGETS DN	http://www.gsea-msigdb.org/gsea/msigdb/cards/AFFAR_YY1_TARGETS_DN	TAC1 PER3 BCAT1 DLX3 POLA1 CHRDL1 NKX2-3 LDLR VAV1 PRPS1 NSDHL EDNRA GFRA1 THY1 DKK2 CLEC3B GALR1 CYP7B1 TNFRSF10D IL1RAPL2 ELAVL3 COL15A1 PCDHA4 CRIP1
0.177794	7	46	2.49565	KRASNOSELSKAYA ILF3 TARGETS DN	http://www.gsea-msigdb.org/gsea/msigdb/cards/KRASNOSELSKAYA_ILF3_TARGETS_DN	XK CELF2 OLFM1 MAPK7 ROR2 MN1 HCFC1
0.183011	4	18	3.64444	ONDER CDH1 TARGETS 3 UP	http://www.gsea-msigdb.org/gsea/msigdb/cards/ONDER_CDH1_TARGETS_3_UP	ZBTB16 TSC22D3 MAGED1 CRIP2
0.189389	5	27	3.03704	BIOCARTA ERK PATHWAY	http://www.gsea-msigdb.org/gsea/msigdb/cards/BIOCARTA_ERK_PATHWAY	NGFR GNAS MKNK2 ELK1 NGF
0.192633	11	91	1.98242	HOOI ST7 TARGETS UP	http://www.gsea-msigdb.org/gsea/msigdb/cards/HOOI_ST7_TARGETS_UP	FHL1 SOX30 CLCN4 TBL1X LHX6 KLHL29 FLNC MEGF6 CPLX1 CCBE1 PRR5
0.195916	7	47	2.44255	BURTON ADIPOGENESIS 7	http://www.gsea-msigdb.org/gsea/msigdb/cards/BURTON_ADIPOGENESIS_7	CCND1 NONO THY1 FBLN2 FBN1 TPM4 PLXNB2
0.198221	31	349	1.45673	SCHUETZ BREAST CANCER DUCTAL INVASIVE UP	http://www.gsea-msigdb.org/gsea/msigdb/cards/SCHUETZ_BREAST_CANCER_DUCTAL_INVASIVE_UP	VCAN CELF2 FOXN3 MXRA5 COMP AEBP1 DPYSL3 FN1 PRRX1 NID1 CCND2 TWIST1 COL5A1 MAP1B GPNMB CH25H COL6A1 EDNRA THY1 SPON2 SGCB FBLN2 JAM3 FBN1 SDC2 PTPRM SPHK1 MAF KCND2 SLC9A6 COL15A1
0.198221	24	255	1.54353	MASSARWEH TAMOXIFEN RESISTANCE DN	http://www.gsea-msigdb.org/gsea/msigdb/cards/MASSARWEH_TAMOXIFEN_RESISTANCE_DN	CTPS2 MPPED2 PGR SYTL4 GLA BLVRA ATRNL1 OLFM1 COL5A1 CCNA1 NAV1 SOX3 IGFBP4 SUSD4 GFRA1 TIAM1 NPY5R GPER1 ADAMTS15 DSCAM HCFC1 DOK7 GREB1 LAGE3
0.198607	29	322	1.47702	YANG BCL3 TARGETS UP	http://www.gsea-msigdb.org/gsea/msigdb/cards/YANG_BCL3_TARGETS_UP	AASS ANK1 PTGER3 MBNL3 ITGA8 LIPE EPB41L3 ACOT7 BEX4 NEFM ELAVL2 CCND2 THOC2 CITED1 EDNRB CH25H REM2 RSPO3 ACSS1 LRPAP1 FNDC1 VGLL2 ARPP21 THBD PENK NAT8L UBE2QL1 FXYD7 PGAM5
0.198624	23	242	1.55868	UDAYAKUMAR MED1 TARGETS DN	http://www.gsea-msigdb.org/gsea/msigdb/cards/UDAYAKUMAR_MED1_TARGETS_DN	UPF1 FHL1 GNAS MKNK2 KCNN4 DENND3 DNAJB6 FRMD4B CAMSAP1 SNAP25 GPNMB DUSP5 BMP6 ADAMTS1 FBXL18 TSC22D3 ETS2 MN1 REPS2 CANT1 PHLDA3 SMTN WDR45
0.199365	21	216	1.59444	BROWNE HCMV INFECTION 1HR DN	http://www.gsea-msigdb.org/gsea/msigdb/cards/BROWNE_HCMV_INFECTION_1HR_DN	MPPED2 PAX2 CCDC22 MGRN1 EPX IQSEC2 AMOT MPDU1 DLG4 NGF SLC16A2 MMP16 PTGER1 DDIT4 FRMPD4 MTM1 GRIN1 GPR19 WT1 DCC CACNA1E
