# Supplementary material for: BRAFV600E maintains the CpG island methylator phenotype, and DNA methylation of PRC2 targets genes in colon cancer
Source: iScience. 2025 Jun 14;28(7):112905. doi: 10.1016/j.isci.2025.112905 (PMC12269043; doi:10.1016/j.isci.2025.112905)
Supplement: Table S3. Hypermethylated CpG sites (islands) in HUB040-N-B (vs. HUB040-N) [file mmc4.xlsx]

## Sheet: Sheet1
Name	Relation_to_Island	UCSC_RefGene_Name	UCSC_RefGene_Group	chr	pos	strand	genome	dif_beta	fdr
cg02613380	Island	UBTD1	Body	chr10	99330076	+	hg19	0.934772	0.00615821
cg22049569	Island	CACNG8	1stExon	chr19	54466538	+	hg19	0.834979	0.00615821
cg05070558	Island	DACT2	Body	chr6	168719954	-	hg19	0.664221	0.00615821
cg17105834	Island	ASTN1;ASTN1	1stExon;1stExon	chr1	177133566	+	hg19	0.658492	0.00615821
cg07846220	Island	LAMA1	1stExon	chr18	7117680	+	hg19	0.627561	0.00615821
cg10454937	Island	BARX1	Body	chr9	96715047	+	hg19	0.614179	0.00615821
cg19759671	Island	MGC45800	Body	chr4	183063459	+	hg19	0.586541	0.00615821
cg17097950	Island	ATCAY	5'UTR	chr19	3881141	-	hg19	0.581811	0.00622412
cg15830127	Island	STK32B;STK32B;STK32B;STK32B	5'UTR;1stExon;1stExon;5'UTR	chr4	5053498	+	hg19	0.580889	0.00615821
cg24245418	Island	NPY	Body	chr7	24324976	+	hg19	0.578008	0.00683376
cg24403845	Island	SORCS1;SORCS1	TSS200;TSS200	chr10	108924366	-	hg19	0.57757	0.00615821
cg27122536	Island	FOXF1	1stExon	chr16	86544658	-	hg19	0.574797	0.00615821
cg18477674	Island	BNIP3	Body	chr10	133793527	+	hg19	0.567544	0.0062807
cg07834743	Island	ADAMTS16	TSS1500	chr5	5139610	+	hg19	0.56055	0.00617318
cg11577151	Island	DPH1	TSS200	chr17	1933238	+	hg19	0.556272	0.00615821
cg10601287	Island	THY1;THY1	1stExon;5'UTR	chr11	119293861	+	hg19	0.55383	0.00615821
cg16921310	Island	ASCL1;ASCL1	5'UTR;1stExon	chr12	103351987	+	hg19	0.552454	0.00615821
cg19831575	Island	FGF4;FGF4	1stExon;5'UTR	chr11	69590090	-	hg19	0.551971	0.00946967
cg00684776	Island	ZNF816A	5'UTR	chr19	53465830	-	hg19	0.551236	0.00615821
cg17928231	Island	C19orf57;CC2D1A	5'UTR;TSS200	chr19	14016761	+	hg19	0.547167	0.00615821
cg08560373	Island	SNRPN;SNRPN;SNRPN;SNRPN	5'UTR;5'UTR;5'UTR;5'UTR	chr15	25123381	+	hg19	0.53516	0.00616866
cg13696940	Island	RASL10A;RASL10A	TSS200;TSS200	chr22	29711941	+	hg19	0.532823	0.00615821
cg11652360	Island	COL11A2;COL11A2;COL11A2;COL11A2;COL11A2;COL11A2;COL11A2;COL11A2	5'UTR;5'UTR;1stExon;1stExon;5'UTR;1stExon;1stExon;5'UTR	chr6	33160120	-	hg19	0.531645	0.00615821
cg08811309	Island	LOC645323;LOC645323;LOC645323	Body;Body;Body	chr5	87968749	+	hg19	0.5296	0.00845482
cg00627241	Island	RASL10A;RASL10A	TSS200;TSS200	chr22	29711922	+	hg19	0.528861	0.00615821
cg03903246	Island	FMN2	Body	chr1	240257032	+	hg19	0.528679	0.00615821
cg19669618	Island	HAND2;HAND2-AS1	TSS1500;Body	chr4	174452688	-	hg19	0.519353	0.00615821
cg16433156	Island	SALL3	TSS200	chr18	76740091	+	hg19	0.515565	0.00622718
cg23296010	Island	ZNF793	TSS200	chr19	37997817	-	hg19	0.513458	0.00615821
cg08336417	Island	BEGAIN;BEGAIN	Body;Body	chr14	101005248	-	hg19	0.510748	0.00615821
cg06072021	Island	FLI1;FLI1;FLI1	1stExon;5'UTR;5'UTR	chr11	128564106	-	hg19	0.510682	0.00615821
cg08495770	Island	SORCS3	TSS200	chr10	106400824	+	hg19	0.508622	0.00615821
cg09386176	Island	ATP10A	Body	chr15	26107508	-	hg19	0.506625	0.00615821
cg01603559	Island	SHISA7	Body	chr19	55945009	-	hg19	0.499084	0.00615821
cg26246807	Island	ZIK1;ZIK1	5'UTR;1stExon	chr19	58095659	-	hg19	0.498388	0.00615821
cg18100702	Island	IRX1	Body	chr5	3600572	-	hg19	0.494658	0.00615821
cg00433861	Island	DOK6	Body	chr18	67070170	+	hg19	0.492311	0.00615821
cg00504705	Island	PCDHA6;PCDHA2;PCDHA1;PCDHA7;PCDHA1;PCDHA8;PCDHA6;PCDHA5;PCDHA8;PCDHA3;PCDHA4	Body;Body;Body;Body;Body;1stExon;Body;Body;1stExon;Body;Body	chr5	140221357	-	hg19	0.489295	0.00615821
cg14934821	Island	GPSM1;GPSM1	Body;Body	chr9	139228820	-	hg19	0.487824	0.00685519
cg11187025	Island	PNPLA5	TSS200	chr22	44287958	+	hg19	0.484249	0.00615821
cg03998338	Island	CES4	Body	chr16	55794910	-	hg19	0.480512	0.00615821
cg26616261	Island	HSPA1L;HSPA1A	TSS1500;TSS200	chr6	31783285	+	hg19	0.480345	0.00645729
cg19436320	Island	MXRA8	Body	chr1	1290708	-	hg19	0.473362	0.00615821
cg01593834	Island	POU4F3	TSS200	chr5	145718401	-	hg19	0.473144	0.00615821
cg04139641	Island	C9orf170;C9orf170	5'UTR;1stExon	chr9	89763570	+	hg19	0.471492	0.00615821
cg17236709	Island	THY1;THY1	1stExon;5'UTR	chr11	119293863	+	hg19	0.47074	0.00615821
cg07013734	Island	TRPC6	TSS200	chr11	101454683	+	hg19	0.470373	0.00671056
cg07765161	Island	UNCX	TSS1500	chr7	1272325	+	hg19	0.469957	0.00615821
cg20120512	Island	DACT3	Body	chr19	47151769	-	hg19	0.469057	0.00615821
cg18328206	Island	RASSF5;RASSF5	1stExon;1stExon	chr1	206681378	-	hg19	0.468768	0.00615821
cg16285120	Island	TMEM233	Body	chr12	120032361	+	hg19	0.46805	0.00656354
cg08323075	Island	STK32B	TSS200	chr4	5053504	+	hg19	0.467614	0.00624683
cg19554461	Island	MMD2;MMD2	Body;Body	chr7	4998470	-	hg19	0.464437	0.00719357
cg16750777	Island	NKD1	Body	chr16	50583441	+	hg19	0.46299	0.00615821
cg25645268	Island	SFRP2	TSS1500	chr4	154710598	+	hg19	0.462764	0.00615821
cg13554207	Island	LPAR3	TSS1500	chr1	85359134	+	hg19	0.462362	0.00615821
cg01898698	Island	POU3F3	1stExon	chr2	105472759	-	hg19	0.462355	0.00814459
cg03717588	Island	LRRC55	TSS1500	chr11	56948018	-	hg19	0.460354	0.00615821
cg19784477	Island	TFPI2	Body	chr7	93519401	-	hg19	0.457283	0.00615821
cg14644001	Island	PRRT1	3'UTR	chr6	32116653	-	hg19	0.455075	0.00623478
cg26237681	Island	SYCP2L;SYCP2L	1stExon;5'UTR	chr6	10887185	-	hg19	0.452231	0.00615821
cg07008701	Island	COL6A2	Body	chr21	47552112	+	hg19	0.451616	0.00615821
cg16060204	Island	PDE2A;PDE2A;PDE2A;PDE2A	Body;Body;Body;Body	chr11	72301306	-	hg19	0.451208	0.00615821
cg27403635	Island	KCNN2;KCNN2	1stExon;5'UTR	chr5	113698291	+	hg19	0.451121	0.00615821
cg12473285	Island	SOST	Body	chr17	41832975	-	hg19	0.450171	0.00615821
cg13680236	Island	SLIT2;SLIT2;SLIT2	TSS1500;TSS1500;TSS1500	chr4	20254746	-	hg19	0.446987	0.0061647
cg00931558	Island	ZFHX4;LOC100192378	5'UTR;Body	chr8	77594664	-	hg19	0.446738	0.00615821
cg26270345	Island	SCGB3A1	3'UTR	chr5	180017195	+	hg19	0.446617	0.00657209
cg20264068	Island	CR1L	Body	chr1	207842927	-	hg19	0.44561	0.00615821
cg26038190	Island	GALR1	Body	chr18	74963807	+	hg19	0.444929	0.00615821
cg24091819	Island	GPR133	Body	chr12	131488875	+	hg19	0.444308	0.00615821
cg08959216	Island	TBX20;TBX20;TBX20;TBX20	1stExon;5'UTR;1stExon;5'UTR	chr7	35293309	+	hg19	0.443615	0.00615821
cg03880509	Island	LTB;LTB	Body;3'UTR	chr6	31548599	+	hg19	0.443517	0.00615821
cg12915585	Island	MYT1L	Body	chr2	1843039	-	hg19	0.441151	0.0061647
cg10251896	Island	CRABP1;CRABP1	1stExon;5'UTR	chr15	78632684	-	hg19	0.439119	0.00615821
cg06651311	Island	KIAA1239	TSS1500	chr4	37246230	+	hg19	0.437976	0.00615821
cg00397635	Island	ZYG11A	Body	chr1	53309162	+	hg19	0.437491	0.00729896
cg01893212	Island	VWC2	TSS200	chr7	49813088	-	hg19	0.436569	0.0067239
cg11366849	Island	GLI3	5'UTR	chr7	42267547	-	hg19	0.434689	0.00615821
cg16142306	Island	UCHL1;UCHL1	1stExon;5'UTR	chr4	41258935	-	hg19	0.434136	0.00615821
cg17872757	Island	FLI1;FLI1	Body;5'UTR	chr11	128564180	-	hg19	0.431985	0.00615821
cg04983142	Island	GFRA1;GFRA1;GFRA1	5'UTR;TSS1500;5'UTR	chr10	118032355	-	hg19	0.431482	0.00615821
cg18044663	Island	GFRA1;GFRA1;GFRA1	5'UTR;TSS1500;5'UTR	chr10	118032081	-	hg19	0.429353	0.00615821
cg22082709	Island	AGTR1;AGTR1;AGTR1;AGTR1	TSS200;TSS200;TSS200;TSS200	chr3	148415516	+	hg19	0.429209	0.00615821
cg08114617	Island	TRPV4;TRPV4	TSS1500;TSS1500	chr12	110271441	-	hg19	0.429091	0.00615821
cg00651829	Island	RTDR1;GNAZ	Body;5'UTR	chr22	23413066	-	hg19	0.429037	0.00697589
cg04251733	Island	MYCN;MYCNOS	5'UTR;Body	chr2	16081467	-	hg19	0.427677	0.00615821
cg12190994	Island	SDK1;SDK1	Body;3'UTR	chr7	4305061	+	hg19	0.427434	0.00615821
cg08832220	Island	WNT5A	Body	chr3	55516184	-	hg19	0.427382	0.00615821
cg24571913	Island	CHRNA3;CHRNA3;CHRNA3	Body;Body;Body	chr15	78912712	-	hg19	0.427368	0.00615821
cg25222014	Island	C10orf88	TSS200	chr10	124714072	-	hg19	0.424938	0.00615821
cg02599361	Island	ADAMTS2	Body	chr5	178548373	+	hg19	0.424041	0.00619162
cg00937262	Island	TMEM229A	1stExon	chr7	123672103	+	hg19	0.423072	0.00615821
cg19728456	Island	PGR;PGR;PGR;PGR;PGR;PGR;PGR;PGR;LOC101054525	5'UTR;1stExon;TSS200;TSS200;TSS200;TSS200;TSS200;5'UTR;Body	chr11	100999966	+	hg19	0.422946	0.00615821
cg08073312	Island	SOX14	TSS200	chr3	137483555	+	hg19	0.42252	0.00665076
cg22427771	Island	LHX1	Body	chr17	35297338	-	hg19	0.421529	0.00615821
cg01812045	Island	DES	1stExon	chr2	220283739	+	hg19	0.421478	0.00615821
cg09926747	Island	COL25A1;COL25A1	TSS1500;TSS1500	chr4	110224247	+	hg19	0.420793	0.00615821
cg10413105	Island	FAM46D	TSS200	chrX	79590955	-	hg19	0.420664	0.0061836
cg09689317	Island	MRC2	Body	chr17	60744732	-	hg19	0.420368	0.00615821
cg21056992	Island	ANKLE1	TSS200	chr19	17392414	+	hg19	0.419661	0.00615821
cg20559657	Island	PTPRS;PTPRS;PTPRS;PTPRS	5'UTR;5'UTR;5'UTR;5'UTR	chr19	5294196	+	hg19	0.419545	0.00615821
cg00927554	Island	USP44;USP44	5'UTR;5'UTR	chr12	95941920	-	hg19	0.417314	0.00664111
cg26567213	Island	SHANK3	TSS1500	chr22	51112165	+	hg19	0.416801	0.00615821
cg09020665	Island	SLC7A2	5'UTR	chr8	17355239	-	hg19	0.41645	0.00717222
cg15876352	Island	ROR2;ROR2	1stExon;5'UTR	chr9	94712293	-	hg19	0.416161	0.00615821
cg12257156	Island	VIPR2	Body	chr7	158823799	-	hg19	0.414649	0.00615821
cg25168700	Island	C11orf20	TSS200	chr11	64067685	-	hg19	0.414161	0.00615821
cg26009035	Island	CHCHD5	TSS1500	chr2	113341711	-	hg19	0.414013	0.00615821
cg08554115	Island	LOC728392;LOC728392	1stExon;3'UTR	chr17	5403907	+	hg19	0.413639	0.00615821
cg25045012	Island	TERT;TERT	Body;Body	chr5	1277563	+	hg19	0.413526	0.00615821
cg09632152	Island	PCDHGB5;PCDHGB5;PCDHGA8;PCDHGA1;PCDHGA2;PCDHGA3;PCDHGB1;PCDHGA4;PCDHGB2;PCDHGA5;PCDHGB3;PCDHGA6;PCDHGA7;PCDHGB4	TSS200;TSS200;Body;Body;Body;Body;Body;Body;Body;Body;Body;Body;Body;Body	chr5	140777655	-	hg19	0.41306	0.00615821
cg02574502	Island	CACNG8	Body	chr19	54486058	+	hg19	0.412565	0.00615821
cg19939997	Island	GDF6	TSS1500	chr8	97173335	-	hg19	0.412416	0.00615821
cg02340541	Island	GAL	TSS1500	chr11	68451699	-	hg19	0.411921	0.00629355
cg12497914	Island	EBF4	Body	chr20	2674285	+	hg19	0.411901	0.00615821
cg06268694	Island	CELSR1	1stExon	chr22	46932642	-	hg19	0.411404	0.00644753
cg26156687	Island	PAX2;PAX2;PAX2;PAX2;PAX2	Body;Body;Body;Body;Body	chr10	102586168	+	hg19	0.411202	0.00755471
cg11500774	Island	SYT3;SYT3;SYT3	5'UTR;TSS1500;5'UTR	chr19	51142285	-	hg19	0.410253	0.00615821
cg11989421	Island	OBSL1	Body	chr2	220427178	-	hg19	0.409866	0.00615821
cg23771603	Island	MYO3A	5'UTR	chr10	26223310	-	hg19	0.409556	0.00615821
cg10851683	Island	PLXNC1	1stExon	chr12	94543764	+	hg19	0.408068	0.00635805
cg02102424	Island	SYN2;SYN2	Body;Body	chr3	12046618	+	hg19	0.407606	0.00615821
cg13495205	Island	AJAP1;AJAP1	TSS1500;TSS1500	chr1	4714033	-	hg19	0.407203	0.00627748
cg09233429	Island	PLCB2	Body	chr15	40583241	+	hg19	0.40656	0.00615821
cg03462329	Island	MKX;MKX;MKX-AS1	TSS1500;TSS1500;Body	chr10	28035178	-	hg19	0.406422	0.00615821
cg16435571	Island	SLC6A11	1stExon	chr3	10858003	-	hg19	0.40627	0.00615821
cg11551740	Island	DLX4;DLX4	Body;TSS1500	chr17	48049090	-	hg19	0.406126	0.00615821
cg24946795	Island	SCN8A	Body	chr12	52115674	+	hg19	0.406064	0.00615821
cg04913057	Island	ETNK2	1stExon	chr1	204120825	-	hg19	0.405847	0.00615821
cg11740717	Island	PTCHD1	TSS1500	chrX	23352003	-	hg19	0.403998	0.00615821
cg08104913	Island	SHISA9;SHISA9	Body;Body	chr16	12996706	-	hg19	0.403818	0.00615821
cg07776419	Island	MGC16121;MIR503	Body;TSS200	chrX	133680476	+	hg19	0.402983	0.00615821
cg26382173	Island	TMEM121	5'UTR	chr14	105994265	-	hg19	0.402553	0.00615821
cg03309253	Island	LTBP4;LTBP4;LTBP4	Body;Body;Body	chr19	41119579	-	hg19	0.401778	0.00617139
cg08734647	Island	C16orf73;C16orf73	TSS1500;TSS1500	chr16	1922400	+	hg19	0.401361	0.00615821
cg26672688	Island	OLIG3	TSS1500	chr6	137816901	-	hg19	0.399433	0.00868861
cg21734707	Island	ZZEF1	3'UTR	chr17	3908241	-	hg19	0.39937	0.00615821
cg01250407	Island	WNT2;WNT2	TSS1500;TSS1500	chr7	116964802	+	hg19	0.39921	0.00615821
cg10293925	Island	AMPH;AMPH;AMPH;AMPH	5'UTR;5'UTR;1stExon;1stExon	chr7	38670985	-	hg19	0.399205	0.00615821
cg01247788	Island	LHPP;LHPP	Body;Body	chr10	126281564	-	hg19	0.398353	0.00615821
cg11699435	Island	SOX21	TSS1500	chr13	95365673	-	hg19	0.397939	0.00615821
cg16459364	Island	NEFM;NEFM	TSS200;TSS1500	chr8	24771125	-	hg19	0.39793	0.00615821
cg25227274	Island	ZNF426	5'UTR	chr19	9648995	-	hg19	0.397911	0.00615821
cg14538332	Island	SDC2;SDC2	5'UTR;1stExon	chr8	97506180	+	hg19	0.397277	0.00615821
cg05924652	Island	GLP1R	TSS200	chr6	39016363	+	hg19	0.397241	0.00615821
cg22091609	Island	SCARF2;SCARF2	Body;Body	chr22	20780508	-	hg19	0.396919	0.00653333
cg15036713	Island	PAX6;PAX6;PAX6;PAX6	5'UTR;5'UTR;TSS1500;TSS1500	chr11	31834417	-	hg19	0.396849	0.00615821
cg23930313	Island	BCAT1	Body	chr12	25056083	+	hg19	0.396817	0.00615821
cg03758150	Island	ZNF536	5'UTR	chr19	30866192	+	hg19	0.396812	0.00644735
cg17412258	Island	DLK1	TSS1500	chr14	101193017	-	hg19	0.396794	0.00615821
cg02467990	Island	VWC2	TSS200	chr7	49813102	-	hg19	0.396794	0.00637421
cg23095743	Island	PITX3	5'UTR	chr10	104000831	+	hg19	0.396245	0.00617786
cg18932798	Island	INA	1stExon	chr10	105037503	-	hg19	0.396016	0.00615821
cg07461772	Island	SMPD3	TSS1500	chr16	68482809	-	hg19	0.395889	0.00615821
cg05694245	Island	MKX	TSS200	chr10	28034816	+	hg19	0.395455	0.00615821
cg23170850	Island	GLB1L3	TSS1500	chr11	134145889	-	hg19	0.395108	0.00615821
cg07286457	Island	IDUA;IDUA	Body;Body	chr4	997085	+	hg19	0.394921	0.00615821
cg16667279	Island	ELAVL3;ELAVL3	TSS200;TSS200	chr19	11591998	+	hg19	0.394813	0.00615821
cg00242627	Island	NTRK1;INSRR	Body;Body	chr1	156815187	-	hg19	0.392892	0.00615821
cg16152813	Island	FAM57B	TSS1500	chr16	30042407	+	hg19	0.39273	0.00615821
cg03060201	Island	ZNF568;ZNF568;ZNF829	5'UTR;1stExon;TSS200	chr19	37407374	-	hg19	0.390275	0.00615821
cg13032463	Island	T	TSS1500	chr6	166582585	+	hg19	0.388405	0.00615821
cg11213574	Island	TRABD	TSS1500	chr22	50623692	+	hg19	0.388338	0.0077779
cg24077102	Island	C11orf85;C11orf85	TSS200;TSS200	chr11	64739749	+	hg19	0.387066	0.00615821
cg03970319	Island	UNCX	Body	chr7	1274752	-	hg19	0.385923	0.00622115
cg06237487	Island	SLC6A16	TSS200	chr19	49828667	+	hg19	0.38563	0.00615821
cg09335331	Island	PRDM16;PRDM16	Body;Body	chr1	3111908	+	hg19	0.385579	0.00615821
cg14983606	Island	BHLHE22	1stExon	chr8	65493706	-	hg19	0.385567	0.00615821
cg00020052	Island	CNRIP1;CNRIP1;CNRIP1;CNRIP1	1stExon;1stExon;5'UTR;5'UTR	chr2	68546899	+	hg19	0.385368	0.00615821
cg04751297	Island	BCOR;BCOR	5'UTR;5'UTR	chrX	39960365	+	hg19	0.385341	0.00615821
cg16319578	Island	HSPA2;HSPA2	1stExon;5'UTR	chr14	65007512	-	hg19	0.383679	0.00615821
cg02353041	Island	SLC46A2	TSS200	chr9	115653220	+	hg19	0.383538	0.00620537
cg16591159	Island	TGFB1I1;TGFB1I1;TGFB1I1	Body;Body;Body	chr16	31487813	+	hg19	0.383315	0.00615821
cg04313756	Island	TCL1A;TCL1A	TSS1500;TSS1500	chr14	96180842	+	hg19	0.383282	0.0062899
cg07428182	Island	PLXNA3	5'UTR	chrX	153686926	+	hg19	0.383173	0.00658738
cg14526953	Island	GPR123	5'UTR	chr10	134901975	+	hg19	0.383038	0.00615821
cg09479015	Island	KIRREL2;KIRREL2;KIRREL2;KIRREL2;KIRREL2;KIRREL2	1stExon;5'UTR;5'UTR;5'UTR;1stExon;1stExon	chr19	36347919	-	hg19	0.382394	0.00615821
cg17573068	Island	CNIH2	TSS200	chr11	66045500	-	hg19	0.382044	0.00615821
cg23054189	Island	TRIM58	1stExon	chr1	248020692	-	hg19	0.380427	0.00622412
cg16197925	Island	FEZF1;FEZF1	1stExon;1stExon	chr7	121944282	-	hg19	0.380314	0.00877629
cg01198033	Island	CNPY1	5'UTR	chr7	155302342	-	hg19	0.379515	0.00838198
cg10847834	Island	FOXD3-AS1;FOXD3-AS1;FOXD3-AS1;FOXD3-AS1;FOXD3	Body;Body;Body;Body;TSS1500	chr1	63787283	+	hg19	0.379199	0.00829541
cg03526702	Island	ELANE	Body	chr19	856145	+	hg19	0.379135	0.00615821
cg09760889	Island	SCN4A	Body	chr17	62019307	+	hg19	0.378993	0.00615821
cg08367536	Island	GALNT9;GALNT9	Body;Body	chr12	132682880	-	hg19	0.37881	0.00615821
cg25913172	Island	VMO1;VMO1;VMO1;VMO1	3'UTR;3'UTR;3'UTR;3'UTR	chr17	4688629	-	hg19	0.378738	0.00704108
cg05563110	Island	ADRA2A	1stExon	chr10	112838078	+	hg19	0.37859	0.00818908
cg05695106	Island	RASA3	Body	chr13	114780992	-	hg19	0.378589	0.00615821
cg01269670	Island	KRBA1	TSS1500	chr7	149411377	+	hg19	0.378567	0.00615821
cg16924616	Island	DLX5	1stExon	chr7	96653617	-	hg19	0.378507	0.00615821
cg18918349	Island	NR2E1	TSS200	chr6	108487160	+	hg19	0.37849	0.00653442
cg17390031	Island	NRXN3;NRXN3;NRXN3;NRXN3;NRXN3;NRXN3;NRXN3;NRXN3;NRXN3	5'UTR;5'UTR;5'UTR;1stExon;1stExon;1stExon;Body;Body;Body	chr14	79746056	+	hg19	0.378444	0.00615821
cg11756214	Island	ZNF347	5'UTR	chr19	53661755	+	hg19	0.37836	0.00615821
cg23381494	Island	GALNT9	Body	chr12	132822693	+	hg19	0.378192	0.0061647
cg02434443	Island	INSC;INSC	TSS200;Body	chr11	15136456	-	hg19	0.378037	0.00776409
cg14399060	Island	HOXD4;MIR10B	TSS1500;Body	chr2	177015070	+	hg19	0.377875	0.00615821
cg08902243	Island	RPS15	Body	chr19	1440293	-	hg19	0.377821	0.00615821
cg01794426	Island	PAX9	Body	chr14	37132490	+	hg19	0.377728	0.00615821
cg06915470	Island	SEMA6B	Body	chr19	4555999	-	hg19	0.376398	0.00615821
cg13879776	Island	CLDN11	TSS1500	chr3	170136263	-	hg19	0.376111	0.00615821
cg15548613	Island	MAFF;MAFF;MAFF;MAFF	Body;Body;Body;Body	chr22	38610795	+	hg19	0.375644	0.00647102
cg12573549	Island	NRL	Body	chr14	24551140	+	hg19	0.375547	0.00720177
cg15129608	Island	PRKCG	Body	chr19	54393153	-	hg19	0.375275	0.00615821
cg11273493	Island	XKR6	Body	chr8	10928985	-	hg19	0.374018	0.00615821
cg18368807	Island	ATL1;ATL1;ATL1;ATL1;ATL1	5'UTR;1stExon;1stExon;5'UTR;5'UTR	chr14	51026939	+	hg19	0.372713	0.00615821
cg14317609	Island	PAX5	Body	chr9	36986006	+	hg19	0.372485	0.00615821
cg11298627	Island	PLCXD3	Body	chr5	41509849	-	hg19	0.372355	0.00622412
cg12629448	Island	KPRP	Body	chr1	152733025	+	hg19	0.371358	0.00623605
cg03832839	Island	PRKCG	Body	chr19	54401967	-	hg19	0.371187	0.00615821
cg14801038	Island	TCF21	3'UTR	chr6	134214307	-	hg19	0.371175	0.0062807
cg11063277	Island	CACNA1H;CACNA1H	Body;Body	chr16	1255080	+	hg19	0.371026	0.00615821
cg09846084	Island	DMRTA2	5'UTR	chr1	50888024	+	hg19	0.370926	0.00615821
cg22035229	Island	MSH4;MSH4	1stExon;5'UTR	chr1	76262648	-	hg19	0.369935	0.00615821
cg18832152	Island	ADAM15;EFNA4;ADAM15;ADAM15;EFNA4;ADAM15;ADAM15;EFNA4;ADAM15	3'UTR;TSS1500;3'UTR;3'UTR;TSS1500;3'UTR;3'UTR;TSS1500;3'UTR	chr1	155035183	+	hg19	0.36977	0.00615821
cg13523649	Island	C20orf95	Body	chr20	37230741	+	hg19	0.369682	0.00758648
cg24809072	Island	SRRM4;SRRM4	5'UTR;1stExon	chr12	119419635	+	hg19	0.369612	0.00628234
cg07502389	Island	NEFM;NEFM	TSS200;TSS1500	chr8	24771259	+	hg19	0.369182	0.00615821
cg24718722	Island	FOXI2	Body	chr10	129536818	-	hg19	0.368731	0.00622412
cg09826306	Island	TUBB3	Body	chr16	89990300	+	hg19	0.368478	0.00615821
cg08840018	Island	SHC2	Body	chr19	419048	-	hg19	0.367971	0.00841741
cg03598440	Island	PCDH19;PCDH19	1stExon;1stExon	chrX	99663330	+	hg19	0.3679	0.00615821
cg14559388	Island	APC2	Body	chr19	1457211	-	hg19	0.36784	0.00615821
cg14699015	Island	IRS4	1stExon	chrX	107978897	-	hg19	0.367382	0.00633929
cg08586168	Island	ADCY5	TSS1500	chr3	123167680	-	hg19	0.366681	0.00615954
cg13252583	Island	ZFP82	TSS1500	chr19	36909831	-	hg19	0.366156	0.0062101
cg25294502	Island	ZDHHC8	TSS1500	chr22	20118585	-	hg19	0.36588	0.00615821
cg23090207	Island	GSDMD	TSS200	chr8	144635444	+	hg19	0.365322	0.00638182
cg03206445	Island	GRIN1;GRIN1;GRIN1	3'UTR;3'UTR;Body	chr9	140062197	+	hg19	0.365137	0.00615821
cg10227142	Island	MPPED1	Body	chr22	43831153	-	hg19	0.36461	0.00749705
cg26875805	Island	ILDR2	Body	chr1	166890429	-	hg19	0.362579	0.0061647
cg10785051	Island	TCF7;TCF7;TCF7;TCF7;TCF7	TSS1500;TSS1500;TSS1500;TSS1500;TSS1500	chr5	133449927	+	hg19	0.361772	0.00615821
cg13666778	Island	LINC00665;LINC00665	TSS200;TSS200	chr19	36822689	+	hg19	0.361293	0.00615821
cg01378999	Island	KCNQ2;KCNQ2;KCNQ2;KCNQ2	Body;Body;Body;Body	chr20	62059511	+	hg19	0.36129	0.00615821
cg02150135	Island	POM121L2	1stExon	chr6	27279917	+	hg19	0.361021	0.00615821
cg24917359	Island	C1QTNF1;C1QTNF1;C1QTNF1	3'UTR;3'UTR;3'UTR	chr17	77044255	+	hg19	0.360944	0.00644634
cg22921567	Island	BARHL1	TSS1500	chr9	135457251	-	hg19	0.360868	0.00615821
cg26613723	Island	SREBF2;SREBF2	TSS1500;TSS1500	chr22	42228508	-	hg19	0.360581	0.00615821
cg04148762	Island	ATP2B4;ATP2B4	5'UTR;5'UTR	chr1	203598573	-	hg19	0.360258	0.00615821
cg22593533	Island	OLIG2	TSS1500	chr21	34397654	-	hg19	0.359965	0.00626741
cg25687179	Island	FBXO17;FBXO17	Body;Body	chr19	39440924	-	hg19	0.359912	0.00615821
cg04151278	Island	GPR149	Body	chr3	154146398	+	hg19	0.359603	0.00739022
cg04367345	Island	ALX4	TSS1500	chr11	44332636	-	hg19	0.359321	0.00615821
cg04282082	Island	LHX6;LHX6	Body;Body	chr9	124988720	-	hg19	0.359066	0.00615821
cg24690731	Island	SOX7	TSS1500	chr8	10589093	+	hg19	0.358587	0.00615821
cg18206481	Island	LMX1A	Body	chr1	165204502	-	hg19	0.357278	0.00615821
cg14293300	Island	OLIG2	Body	chr21	34399361	+	hg19	0.357273	0.00615821
cg01060861	Island	MKX	5'UTR	chr10	28033840	-	hg19	0.356839	0.00615821
cg10912240	Island	FOXG1	TSS1500	chr14	29235907	+	hg19	0.356813	0.00615821
cg21572621	Island	TRIL	TSS200	chr7	28998069	-	hg19	0.355263	0.00699638
cg24828620	Island	ZPBP;ZPBP	TSS200;TSS200	chr7	50132903	-	hg19	0.354876	0.00615821
cg20984085	Island	ZNF582	TSS200	chr19	56905032	-	hg19	0.35455	0.00615821
cg08506924	Island	CREBBP;CREBBP	TSS1500;TSS1500	chr16	3931286	-	hg19	0.353583	0.00615821
cg05643964	Island	LIME1	Body	chr20	62369504	+	hg19	0.35356	0.00615821
cg22199969	Island	ALPI	Body	chr2	233323840	+	hg19	0.353399	0.00628087
cg20168230	Island	GRIK3	1stExon	chr1	37499649	+	hg19	0.353096	0.00636365
cg14318373	Island	RADIL	Body	chr7	4874832	-	hg19	0.351938	0.00655988
cg05775627	Island	PRPH	Body	chr12	49690254	+	hg19	0.35186	0.00683589
cg22299719	Island	C15orf60	TSS200	chr15	73735323	-	hg19	0.351738	0.0062562
cg17892178	Island	GRM7;GRM7;GRM7;GRM7	1stExon;5'UTR;5'UTR;1stExon	chr3	6902824	-	hg19	0.351573	0.00615821
cg12441791	Island	CPE	1stExon	chr4	166300667	+	hg19	0.351519	0.00615821
cg06369624	Island	KCNS1	Body	chr20	43727355	-	hg19	0.351477	0.00615821
cg07314829	Island	ADORA3	Body	chr1	112058397	+	hg19	0.351445	0.00615821
cg02039267	Island	VAX1;VAX1	Body;Body	chr10	118894069	-	hg19	0.351359	0.00615821
cg19098268	Island	ZIM2;ZIM2;PEG3;PEG3;PEG3;PEG3;ZIM2;MIMT1	TSS200;TSS200;TSS200;TSS200;TSS200;TSS200;TSS200;Body	chr19	57352269	-	hg19	0.351323	0.00615821
cg25368284	Island	RTDR1;GNAZ	Body;Body	chr22	23438430	+	hg19	0.350094	0.00615821
cg12608247	Island	LOC643387;LOC151174;LOC151174	Body;TSS200;TSS200	chr2	239140369	+	hg19	0.35005	0.00615821
cg03934713	Island	A2BP1;A2BP1;A2BP1;A2BP1	5'UTR;1stExon;1stExon;5'UTR	chr16	6069198	-	hg19	0.349286	0.00631285
cg07570652	Island	FLJ30058	Body	chrX	130216807	+	hg19	0.34924	0.0061714
cg18128969	Island	NCAM2	TSS1500	chr21	22369908	+	hg19	0.349063	0.00615821
cg07112260	Island	CES8	Body	chr16	67034573	-	hg19	0.348711	0.00615821
cg27454298	Island	EBF3	Body	chr10	131666169	+	hg19	0.348574	0.00615821
cg27506783	Island	DDAH2	Body	chr6	31696775	-	hg19	0.348212	0.00615821
cg16299455	Island	JDP2;JDP2;JDP2	TSS200;TSS1500;TSS1500	chr14	75894309	-	hg19	0.348115	0.00615821
cg24304249	Island	CACNA1E	Body	chr1	181455181	-	hg19	0.347783	0.00615821
cg20085925	Island	GABRB3;GABRB3;GABRB3;GABRB3;GABRB3;GABRB3;GABRB3	1stExon;5'UTR;Body;Body;Body;5'UTR;5'UTR	chr15	26874291	-	hg19	0.347747	0.00681063
cg14092997	Island	KHSRP	TSS1500	chr19	6425737	+	hg19	0.347074	0.00677869
cg06631310	Island	SLC26A10	TSS1500	chr12	58013324	+	hg19	0.346623	0.00796481
cg18693345	Island	C5orf38	Body	chr5	2754148	+	hg19	0.346417	0.00638182
cg05006349	Island	KIAA1026;KIAA1026	1stExon;1stExon	chr1	14925517	-	hg19	0.345817	0.00622412
cg21885107	Island	PAPLN	Body	chr14	73712289	-	hg19	0.34484	0.00615954
cg07040418	Island	APC2;APC2	1stExon;5'UTR	chr19	1450280	+	hg19	0.344798	0.00615954
cg12485020	Island	CHRDL1;CHRDL1;CHRDL1;CHRDL1;CHRDL1;CHRDL1;CHRDL1	5'UTR;TSS200;1stExon;1stExon;5'UTR;5'UTR;1stExon	chrX	110039269	+	hg19	0.344738	0.00615821
cg22817993	Island	GABRD	TSS1500	chr1	1950415	+	hg19	0.344163	0.00615821
cg23192346	Island	C6orf123	TSS200	chr6	168197699	+	hg19	0.343333	0.00657646
cg07047280	Island	DSCAM	Body	chr21	41516394	+	hg19	0.343188	0.00983039
cg08367326	Island	AMIGO1	5'UTR	chr1	110052010	-	hg19	0.342253	0.00615821
cg16646909	Island	ZNF790	TSS1500	chr19	37329500	+	hg19	0.342124	0.00615821
cg18846139	Island	ANKS1B;ANKS1B;ANKS1B;ANKS1B;ANKS1B;ANKS1B;ANKS1B;ANKS1B;ANKS1B;ANKS1B;ANKS1B;ANKS1B	TSS200;TSS200;TSS200;TSS200;Body;Body;Body;Body;Body;Body;Body;Body	chr12	99288802	+	hg19	0.341942	0.00617638
cg10794058	Island	ALX1	TSS200	chr12	85673918	-	hg19	0.34194	0.00622412
cg11552585	Island	NCLN	Body	chr19	3196206	+	hg19	0.341703	0.00615821
cg08372291	Island	NHS;NHS	Body;Body	chrX	17674041	-	hg19	0.341509	0.00615821
cg04875084	Island	PODN	1stExon	chr1	53527937	-	hg19	0.341245	0.00615821
cg11594260	Island	GPR133	Body	chr12	131572502	-	hg19	0.341041	0.00615821
cg21949830	Island	SLC43A2	Body	chr17	1510041	-	hg19	0.340885	0.00677508
cg07780799	Island	POU3F3;LINC01158	TSS1500;TSS200	chr2	105469786	+	hg19	0.340445	0.00615821
cg01134012	Island	GSDMD	TSS1500	chr8	144635316	-	hg19	0.340226	0.00615821
cg04309258	Island	ZNF669;ZNF669	TSS200;TSS200	chr1	247267873	+	hg19	0.33991	0.00615821
cg10472264	Island	KLHL21	TSS1500	chr1	6663808	-	hg19	0.339309	0.0062607
cg20584831	Island	PTCHD4;PTCHD4;PTCHD4;PTCHD4	1stExon;1stExon;5'UTR;5'UTR	chr6	48036406	-	hg19	0.338932	0.00615821
cg24459951	Island	APCDD1L;APCDD1L;APCDD1L;APCDD1L-AS1	TSS1500;TSS1500;TSS1500;TSS200	chr20	57090236	+	hg19	0.338555	0.00615821
cg17250296	Island	CACNB1	Body	chr17	37331628	+	hg19	0.338329	0.00709381
cg22308600	Island	NOL4;NOL4;NOL4;NOL4;NOL4	TSS200;TSS200;Body;Body;Body	chr18	31802475	+	hg19	0.338301	0.00615821
cg20541178	Island	LYNX1;LYNX1;LYNX1;LYNX1;LYNX1	5'UTR;5'UTR;TSS200;5'UTR;1stExon	chr8	143858627	-	hg19	0.33797	0.00617464
cg05775895	Island	CAND2;CAND2	1stExon;1stExon	chr3	12838266	+	hg19	0.337697	0.00887402
cg20577019	Island	PLEKHO1	Body	chr1	150123077	+	hg19	0.337244	0.00667793
cg25324105	Island	ZNF781	TSS200	chr19	38183259	-	hg19	0.337124	0.00615821
cg04899300	Island	PKD2L2	Body	chr5	137225297	-	hg19	0.336034	0.00635469
cg03501953	Island	CACNA1H;CACNA1H	Body;Body	chr16	1265196	-	hg19	0.335286	0.00815363
cg13777681	Island	DPP10;DPP10	Body;Body	chr2	115920221	-	hg19	0.3345	0.00622568
cg10872212	Island	KLHDC8B	5'UTR	chr3	49209160	+	hg19	0.334271	0.00615821
cg06558952	Island	MAOA	TSS1500	chrX	43514718	+	hg19	0.334074	0.00615821
cg03307893	Island	ATP10A	TSS1500	chr15	26108683	-	hg19	0.3333	0.00761877
cg09544050	Island	BAI1	Body	chr8	143580965	-	hg19	0.331751	0.00750551
cg17932631	Island	ITPRIPL1;ITPRIPL1;ITPRIPL1;ITPRIPL1	TSS1500;TSS1500;TSS200;TSS1500	chr2	96990861	-	hg19	0.330616	0.00615821
cg23482427	Island	C2orf70	TSS1500	chr2	26785120	-	hg19	0.330385	0.00615821
cg19916212	Island	EDNRB;EDNRB;EDNRB	TSS1500;5'UTR;TSS1500	chr13	78493203	-	hg19	0.329977	0.00713431
cg03642635	Island	IGSF9B	3'UTR	chr11	133788233	-	hg19	0.3298	0.00640954
cg09643544	Island	ZNF177;ZNF177	1stExon;5'UTR	chr19	9473696	+	hg19	0.329778	0.00615821
cg27553162	Island	XKR7	Body	chr20	30582980	-	hg19	0.329528	0.00681083
cg10090761	Island	APC2	Body	chr19	1468466	+	hg19	0.329217	0.0062748
cg15710198	Island	SOX17	TSS200	chr8	55370334	-	hg19	0.32861	0.00615821
cg02823783	Island	DNAH10	TSS200	chr12	124246919	+	hg19	0.328099	0.00615821
cg14168923	Island	GSX1	TSS200	chr13	28366606	+	hg19	0.327981	0.0061828
cg20250981	Island	KCNQ1DN	TSS1500	chr11	2890644	-	hg19	0.327243	0.00615821
cg03549130	Island	PHF21B;PHF21B	Body;Body	chr22	45312240	-	hg19	0.327001	0.00615821
cg16548254	Island	ZNF513	Body	chr2	27601342	-	hg19	0.326641	0.00627748
cg08571241	Island	USP44;USP44;USP44	TSS200;5'UTR;5'UTR	chr12	95942122	+	hg19	0.32663	0.00969151
cg19771672	Island	LINC00176;LINC00176	Body;Body	chr20	62669437	+	hg19	0.326563	0.00676906
cg00138101	Island	HIC1;HIC1	Body;Body	chr17	1961109	+	hg19	0.326225	0.00624154
cg04058690	Island	DENND2D	TSS200	chr1	111747278	+	hg19	0.325801	0.00628921
cg27170720	Island	HIPK4	Body	chr19	40889902	+	hg19	0.325774	0.00615821
cg10347555	Island	AMDHD2;ATP6V0C;AMDHD2	TSS1500;3'UTR;TSS1500	chr16	2569925	+	hg19	0.325738	0.00757345
cg12907379	Island	ZIC5;ZIC5	1stExon;5'UTR	chr13	100624130	-	hg19	0.325493	0.00615821
cg23839136	Island	WBSCR17	TSS200	chr7	70597599	-	hg19	0.325466	0.00706871
cg07279933	Island	RSPO3	1stExon	chr6	127440413	-	hg19	0.325399	0.00615821
cg15948567	Island	AKR7L;AKR7L	1stExon;1stExon	chr1	19600454	-	hg19	0.325161	0.00655351
cg09313053	Island	ZNF880	TSS200	chr19	52873125	+	hg19	0.325089	0.0062607
cg10235453	Island	ZNF469	Body	chr16	88497293	-	hg19	0.324942	0.00615821
cg00723997	Island	PCSK1N	Body	chrX	48690473	-	hg19	0.324305	0.00615821
cg03355524	Island	CBLN4	Body	chr20	54578898	-	hg19	0.324295	0.00615821
cg25406011	Island	MUC5B	Body	chr11	1254421	+	hg19	0.324163	0.00615821
cg24105782	Island	GABRD	Body	chr1	1957385	+	hg19	0.324119	0.00619162
cg14029201	Island	ZNF75D;ZNF449	TSS1500;5'UTR	chrX	134478785	-	hg19	0.323819	0.00615821
cg27137233	Island	MYCN;MYCNOS;MYCNOS;MYCN;MYCN;MYCN	Body;TSS1500;TSS1500;Body;Body;3'UTR	chr2	16082927	+	hg19	0.323485	0.00615821
cg26962924	Island	YAF2	TSS1500	chr12	42632618	+	hg19	0.323243	0.00624121
cg00400832	Island	DLX5	Body	chr7	96650323	-	hg19	0.323144	0.0065791
cg00378144	Island	LYPD6B	5'UTR	chr2	149895643	-	hg19	0.322656	0.00615821
cg01739251	Island	TAL1;TAL1;TAL1;TAL1;TAL1;TAL1	TSS1500;TSS1500;TSS1500;TSS200;TSS200;TSS200	chr1	47698069	+	hg19	0.322537	0.00615821
cg21475097	Island	PRDM16;PRDM16	Body;Body	chr1	3164642	+	hg19	0.322014	0.0063862
cg07599133	Island	LOC643719	TSS200	chr19	35068628	-	hg19	0.321975	0.00615821
cg05270634	Island	RND2	1stExon	chr17	41177445	-	hg19	0.321416	0.00666969
cg12116389	Island	BEND4;BEND4	5'UTR;5'UTR	chr4	42154299	-	hg19	0.320346	0.00746365
cg12775788	Island	BCOR;BCOR	5'UTR;5'UTR	chrX	40031643	-	hg19	0.320267	0.00615821
cg24098938	Island	ENOX1	TSS200	chr13	44361212	-	hg19	0.320058	0.00615821
cg18412777	Island	MGC16121;MIR424;MIR503	TSS200;Body;TSS1500	chrX	133680665	+	hg19	0.319928	0.00812068
cg07745418	Island	ZNF83	TSS200	chr19	53193938	+	hg19	0.319837	0.00624433
cg24945657	Island	C1QL1	Body	chr17	43044484	+	hg19	0.319807	0.00647583
cg24413781	Island	LASS4	TSS1500	chr19	8273693	-	hg19	0.319739	0.00801955
cg25235766	Island	CACNG8;MIR935	Body;TSS200	chr19	54485494	-	hg19	0.318971	0.00615821
cg17162576	Island	SGIP1	TSS1500	chr1	66999059	+	hg19	0.318687	0.00615821
cg03680517	Island	CSGALNACT2	TSS1500	chr10	43632967	-	hg19	0.318667	0.00741289
cg02602182	Island	BCOR;BCOR	5'UTR;5'UTR	chrX	40026844	+	hg19	0.318596	0.00615821
cg04100237	Island	FGD1	TSS200	chrX	54522717	+	hg19	0.318578	0.00615821
cg13570262	Island	GABBR2	1stExon	chr9	101470796	+	hg19	0.318358	0.00615821
cg06508886	Island	APC2	3'UTR	chr19	1470292	+	hg19	0.318232	0.00615821
cg09547119	Island	ZNF577;ZNF577;ZNF577	TSS200;TSS200;TSS200	chr19	52391367	+	hg19	0.318182	0.00615821
cg19392656	Island	FBLN2;FBLN2	TSS1500;TSS1500	chr3	13590415	-	hg19	0.317981	0.00615821
cg15954041	Island	TAC1;TAC1;TAC1;TAC1	Body;Body;Body;Body	chr7	97362308	+	hg19	0.317071	0.00615821
cg22402852	Island	CYP2U1	1stExon	chr4	108853204	-	hg19	0.316962	0.00620652
cg05137358	Island	CCNA1;CCNA1;CCNA1;CCNA1;CCNA1;CCNA1	1stExon;5'UTR;1stExon;TSS1500;TSS1500;5'UTR	chr13	37006127	-	hg19	0.316886	0.00706194
cg23235241	Island	HS3ST4	Body	chr16	25704505	-	hg19	0.316814	0.00681906
cg18218371	Island	RIMS2;RIMS2	5'UTR;1stExon	chr8	104513043	-	hg19	0.316728	0.00615821
cg01818795	Island	NMBR	1stExon	chr6	142409630	-	hg19	0.316725	0.00687783
cg09635541	Island	CPLX1	Body	chr4	812499	+	hg19	0.316517	0.00758691
cg02990368	Island	ETNK2	Body	chr1	204120649	+	hg19	0.316316	0.00620548
cg18877506	Island	PDPN;PDPN;PDPN;PDPN	TSS1500;TSS1500;1stExon;1stExon	chr1	13910555	-	hg19	0.316175	0.0062807
cg05855917	Island	ZIC4;ZIC4;ZIC4	Body;Body;Body	chr3	147113700	-	hg19	0.316066	0.00948159
cg13842556	Island	GRID1	Body	chr10	88023243	+	hg19	0.315846	0.00658738
cg10034096	Island	RIMS1	Body	chr6	72892300	-	hg19	0.315708	0.00615821
cg02300147	Island	HRNBP3	Body	chr17	77093524	+	hg19	0.315566	0.00615821
cg10395685	Island	CCDC81;CCDC81	TSS200;TSS200	chr11	86085715	-	hg19	0.315371	0.00620537
cg07557260	Island	ADCY8	TSS200	chr8	132052870	-	hg19	0.31523	0.00627748
cg15948851	Island	FAM110B	Body	chr8	59059119	+	hg19	0.31463	0.00615821
cg23428445	Island	GPR37;GPR37	1stExon;5'UTR	chr7	124405467	-	hg19	0.314546	0.00643693
cg18515591	Island	BTG4;MIR34C;MIR34B	TSS1500;TSS1500;TSS1500	chr11	111383288	-	hg19	0.314233	0.00628087
cg08210688	Island	OTX1	TSS1500	chr2	63276723	+	hg19	0.314055	0.00623605
cg24839533	Island	BAI2	5'UTR	chr1	32226222	+	hg19	0.313985	0.00987601
cg18655384	Island	FLJ43390	TSS1500	chr14	62583787	-	hg19	0.313891	0.00959134
cg03340715	Island	C20orf46	TSS1500	chr20	1165404	+	hg19	0.313715	0.00615821
cg11479503	Island	LHX6;LHX6;LHX6;LHX6	Body;Body;Body;Body	chr9	124989052	+	hg19	0.313573	0.00615821
cg07566286	Island	MAPK8IP1	Body	chr11	45924191	-	hg19	0.313192	0.00615821
cg19392551	Island	AKR1E2	TSS200	chr10	4868333	+	hg19	0.313006	0.006191
cg06793867	Island	EVI5L;EVI5L	Body;Body	chr19	7927374	-	hg19	0.31299	0.00626558
cg21187352	Island	GRM7;GRM7	1stExon;1stExon	chr3	6903327	+	hg19	0.312794	0.00873912
cg12880658	Island	CDO1;CDO1	1stExon;5'UTR	chr5	115152386	-	hg19	0.312209	0.00615821
cg11958080	Island	LHX4	Body	chr1	180201206	+	hg19	0.311649	0.00615821
cg21690064	Island	LPPR3	Body	chr19	814645	-	hg19	0.311439	0.00615821
cg14386496	Island	EPHA5;EPHA5	TSS1500;TSS1500	chr4	66536463	-	hg19	0.311089	0.00615821
cg09556043	Island	FREM3	TSS200	chr4	144621952	-	hg19	0.310854	0.00615821
cg02070873	Island	ALOX5	TSS1500	chr10	45869189	-	hg19	0.31075	0.00615821
cg21052682	Island	FGF19	Body	chr11	69518197	+	hg19	0.310499	0.00615821
cg26588943	Island	GALNTL6;GALNTL6	1stExon;5'UTR	chr4	172734718	+	hg19	0.310419	0.00615821
cg02904606	Island	SLC1A6;SLC1A6;SLC1A6	TSS200;TSS200;Body	chr19	15090744	+	hg19	0.310223	0.00615821
cg16901840	Island	CHRNA3;CHRNA3;CHRNA3;CHRNA3	5'UTR;5'UTR;1stExon;1stExon	chr15	78913481	+	hg19	0.310156	0.00615821
cg21973370	Island	HIC1	TSS1500	chr17	1957919	-	hg19	0.309974	0.00617318
cg18366209	Island	CLVS2	TSS200	chr6	123317408	-	hg19	0.309594	0.00653114
cg13520394	Island	NDUFA4L2	TSS1500	chr12	57635339	-	hg19	0.308825	0.00713586
cg03376794	Island	HS3ST4	Body	chr16	25704507	-	hg19	0.308664	0.00639453
cg21552653	Island	ZNF470;ZNF470	1stExon;5'UTR	chr19	57079146	+	hg19	0.308465	0.00824556
cg08315174	Island	NKX2-1	TSS1500	chr14	36990430	+	hg19	0.308408	0.00669876
cg14091258	Island	PTPRN2;PTPRN2;PTPRN2	Body;Body;Body	chr7	157406607	+	hg19	0.307925	0.00908196
cg09046939	Island	CD8A;CD8A;CD8A;CD8A	Body;Body;Body;Body	chr2	87017591	-	hg19	0.307699	0.00751891
cg22681279	Island	NPBWR2	1stExon	chr20	62737547	+	hg19	0.307476	0.00619162
cg05288475	Island	LOC440461	Body	chr17	66195804	+	hg19	0.307396	0.00615821
cg16827459	Island	LMX1B	Body	chr9	129377269	-	hg19	0.307274	0.00636365
cg04214566	Island	HCG4	Body	chr6	29760773	+	hg19	0.307122	0.00627748
cg05476483	Island	B3GNT6	Body	chr11	76750693	-	hg19	0.306451	0.00615821
cg07370771	Island	VENTX	TSS1500	chr10	135050957	+	hg19	0.306133	0.00615821
cg07526042	Island	PLXNC1	1stExon	chr12	94543680	-	hg19	0.305639	0.00615821
cg13452951	Island	ANKS1B;ANKS1B;ANKS1B;ANKS1B;ANKS1B;ANKS1B;ANKS1B;ANKS1B;ANKS1B;ANKS1B;ANKS1B;ANKS1B	TSS1500;TSS1500;TSS1500;TSS1500;Body;Body;Body;Body;Body;Body;Body;Body	chr12	99289032	+	hg19	0.305374	0.00615821
cg00319912	Island	FBXO17;FBXO17	5'UTR;Body	chr19	39441002	-	hg19	0.305217	0.00641701
cg23827572	Island	TBX5;TBX5	TSS200;TSS200	chr12	114846313	-	hg19	0.304631	0.00615821
cg22975671	Island	BCL6B	TSS200	chr17	6926269	+	hg19	0.304169	0.00620548
cg11110643	Island	P2RY2;P2RY2;P2RY2	TSS1500;TSS1500;TSS1500	chr11	72929135	-	hg19	0.303919	0.0062899
cg15958715	Island	PPP1R3F	1stExon	chrX	49127115	+	hg19	0.303728	0.00693581
cg00989961	Island	DPP6;DPP6;DPP6	3'UTR;3'UTR;3'UTR	chr7	154684562	+	hg19	0.303606	0.00615821
cg05107500	Island	A2BP1;A2BP1	5'UTR;5'UTR	chr16	6070292	+	hg19	0.303548	0.00615821
cg07585185	Island	LHFPL3	Body	chr7	103969682	-	hg19	0.303267	0.00620548
cg26571127	Island	MAST1	Body	chr19	12952280	+	hg19	0.302934	0.00783097
cg00062245	Island	ITGA2B	Body	chr17	42462260	-	hg19	0.302805	0.00617976
cg23141855	Island	TFPI2	Body	chr7	93519892	+	hg19	0.302789	0.00615821
cg05331791	Island	ZBTB46	Body	chr20	62383275	+	hg19	0.302665	0.00925916
cg14873240	Island	SLC7A14	5'UTR	chr3	170303147	+	hg19	0.302575	0.00678286
cg16585972	Island	EFS;EFS	TSS1500;TSS1500	chr14	23835212	+	hg19	0.302226	0.00645369
cg13777759	Island	HRNBP3	5'UTR	chr17	77134081	+	hg19	0.302189	0.00769993
cg09792189	Island	UMOD;UMOD	Body;Body	chr16	20360298	-	hg19	0.301915	0.00622778
cg22494858	Island	ALX3	Body	chr1	110611712	+	hg19	0.301735	0.00823533
cg12050054	Island	C14orf80;C14orf80;C14orf80	Body;Body;Body	chr14	105963656	+	hg19	0.301408	0.00615821
cg06899755	Island	TGFB2;TGFB2	1stExon;1stExon	chr1	218520325	+	hg19	0.301325	0.00653006
cg11928275	Island	NFATC1;NFATC1;NFATC1;NFATC1;NFATC1	TSS1500;Body;5'UTR;TSS1500;Body	chr18	77159786	-	hg19	0.301201	0.00615821
cg05930881	Island	GATA4	TSS1500	chr8	11560540	+	hg19	0.300948	0.00615821
cg10566778	Island	ZNF835	TSS200	chr19	57183241	+	hg19	0.300881	0.00615821
cg23898073	Island	GFRA1;GFRA1;GFRA1;GFRA1	1stExon;5'UTR;TSS1500;TSS200	chr10	118032948	+	hg19	0.300823	0.00615821
cg01912379	Island	ST8SIA5	Body	chr18	44260450	+	hg19	0.300727	0.00615821
cg22320962	Island	GATA4	TSS1500	chr8	11560299	-	hg19	0.300449	0.00615821
cg26984343	Island	CCNA1;CCNA1;CCNA1;CCNA1;CCNA1;CCNA1	1stExon;5'UTR;1stExon;TSS1500;TSS1500;5'UTR	chr13	37006133	-	hg19	0.300322	0.00615821
cg17666539	Island	EVI5L;EVI5L	Body;Body	chr19	7927207	+	hg19	0.300305	0.00615821
cg04765277	Island	FLJ45983;FLJ45983	Body;Body	chr10	8094679	+	hg19	0.300191	0.00663387
cg15603568	Island	GRIA4;GRIA4;GRIA4;GRIA4	5'UTR;5'UTR;5'UTR;TSS200	chr11	105481283	-	hg19	0.300089	0.00754606
cg18240143	Island	C14orf39	5'UTR	chr14	60952599	+	hg19	0.299871	0.0069397
cg24636477	Island	GDF10	TSS200	chr10	48439229	+	hg19	0.299811	0.00615821
cg23712342	Island	PHYHIPL;PHYHIPL	Body;TSS1500	chr10	60936794	+	hg19	0.29973	0.00678137
cg04617948	Island	FOXI2	TSS1500	chr10	129535138	-	hg19	0.299162	0.00856708
cg13950603	Island	CLEC4G	Body	chr19	7795619	-	hg19	0.299051	0.00700789
cg01303059	Island	ROR2	Body	chr9	94486490	-	hg19	0.298828	0.00615821
cg26985119	Island	MAGIX;MAGIX;MAGIX;MAGIX	3'UTR;3'UTR;3'UTR;3'UTR	chrX	49022801	+	hg19	0.298713	0.00633929
cg25432975	Island	HIC1;HIC1	TSS1500;5'UTR	chr17	1959066	-	hg19	0.298351	0.00668441
cg05848509	Island	GRIN2C	TSS1500	chr17	72857354	+	hg19	0.298316	0.00625454
cg13703253	Island	NR2E3;NR2E3	Body;Body	chr15	72104318	+	hg19	0.297728	0.0065405
cg09136129	Island	APOA4	Body	chr11	116692084	-	hg19	0.297396	0.00634709
cg02816816	Island	FAM184B	TSS1500	chr4	17783356	+	hg19	0.297379	0.00615821
cg08706545	Island	CHD5	TSS1500	chr1	6240508	-	hg19	0.297211	0.00615821
cg03817671	Island	EFEMP1;EFEMP1;EFEMP1	TSS1500;TSS1500;TSS1500	chr2	56151139	+	hg19	0.297025	0.00615821
cg18390610	Island	COL1A1;COL1A1	1stExon;5'UTR	chr17	48278927	+	hg19	0.296949	0.00622412
cg04188555	Island	AGAP1;AGAP1	Body;Body	chr2	236579949	-	hg19	0.296738	0.00615821
cg21199406	Island	CRHBP	Body	chr5	76250201	+	hg19	0.296509	0.0065405
cg25690958	Island	SPNS2	Body	chr17	4439481	-	hg19	0.296453	0.00861193
cg08808904	Island	SPTBN4;SPTBN4	Body;Body	chr19	41060475	-	hg19	0.296379	0.00744455
cg06970510	Island	GRASP	Body	chr12	52401448	-	hg19	0.296289	0.00924159
cg12648691	Island	GRTP1	TSS1500	chr13	114019684	+	hg19	0.295921	0.00615821
cg24495298	Island	KIAA1751	Body	chr1	1897785	+	hg19	0.295779	0.0061859
cg02105691	Island	TCEA2;TCEA2	Body;5'UTR	chr20	62695174	+	hg19	0.295758	0.00772429
cg18638206	Island	SATB2-AS1;SATB2	Body;TSS200	chr2	200336014	-	hg19	0.295617	0.00644753
cg19438887	Island	MESP1	Body	chr15	90293408	-	hg19	0.295045	0.00717328
cg27308329	Island	FAM19A5	Body	chr22	48886043	-	hg19	0.294628	0.00968229
cg14311597	Island	MIR1253	TSS1500	chr17	2652531	+	hg19	0.294463	0.00852889
cg02193650	Island	WNT1	Body	chr12	49374710	-	hg19	0.29438	0.00615821
cg15696588	Island	LOX;LOX	TSS200;1stExon	chr5	121413071	-	hg19	0.294347	0.0066183
cg02675550	Island	NFATC1;NFATC1;NFATC1;NFATC1;NFATC1	Body;5'UTR;Body;Body;Body	chr18	77208807	-	hg19	0.294281	0.00641384
cg18235000	Island	PNMA2	TSS1500	chr8	26372829	+	hg19	0.294156	0.00832511
cg18251391	Island	ROR2	1stExon	chr9	94712177	-	hg19	0.293871	0.00615821
cg00196983	Island	CHP2	Body	chr16	23766648	-	hg19	0.293515	0.00615821
cg07571038	Island	NELF;NELF;NELF;NELF	Body;Body;Body;Body	chr9	140352910	-	hg19	0.293482	0.00627748
cg27082921	Island	ATP8B3	Body	chr19	1800150	-	hg19	0.293398	0.00615821
cg09898695	Island	SPINT1;SPINT1;SPINT1	TSS1500;TSS1500;TSS1500	chr15	41135793	+	hg19	0.293341	0.00615821
cg19918230	Island	WNT10A;WNT10A	1stExon;5'UTR	chr2	219745647	+	hg19	0.292843	0.00623605
cg14214262	Island	TBX5;TBX5;TBX5;TBX5	5'UTR;TSS1500;5'UTR;5'UTR	chr12	114843188	+	hg19	0.292802	0.00615821
cg11953272	Island	GPX7	TSS200	chr1	53067965	-	hg19	0.292621	0.00725264
cg18544329	Island	DLX5	TSS200	chr7	96654198	+	hg19	0.292526	0.00615821
cg12614105	Island	NPY	5'UTR	chr7	24324435	+	hg19	0.292488	0.0075717
cg26989048	Island	C8orf88	TSS200	chr8	91997672	-	hg19	0.29213	0.00651385
cg02331561	Island	ABCA17P;ABCA3	Body;TSS1500	chr16	2391081	+	hg19	0.291751	0.00617318
cg17787159	Island	PNMAL1;PNMAL1	TSS200;TSS200	chr19	46974908	-	hg19	0.291747	0.00878266
cg23253448	Island	EGR3	Body	chr8	22548828	+	hg19	0.291338	0.00934048
cg09130785	Island	KLHL21	TSS1500	chr1	6663764	+	hg19	0.291302	0.00639773
cg12274113	Island	KIF26B	Body	chr1	245753635	+	hg19	0.291244	0.00615821
cg10504805	Island	PRDM16;PRDM16	Body;Body	chr1	3322222	-	hg19	0.291158	0.00802117
cg26908276	Island	SSU72	Body	chr1	1489793	+	hg19	0.291111	0.00966236
cg04336379	Island	LOC389458	TSS200	chr7	5111669	-	hg19	0.29111	0.00615821
cg21393713	Island	AUTS2;AUTS2;AUTS2	1stExon;1stExon;1stExon	chr7	69064801	+	hg19	0.291097	0.00718376
cg03385864	Island	C1QL1	1stExon	chr17	43045368	+	hg19	0.291001	0.00826521
cg07538634	Island	ZFR2	Body	chr19	3825141	+	hg19	0.290802	0.00809806
cg19532356	Island	SHROOM4;SHROOM4	Body;Body	chrX	50556710	+	hg19	0.290731	0.00641428
cg20041802	Island	RORA	TSS200	chr15	61521674	+	hg19	0.290177	0.00615821
cg26465581	Island	PCDHA6;PCDHA2;PCDHA1;PCDHA7;PCDHA1;PCDHA8;PCDHA6;PCDHA5;PCDHA8;PCDHA3;PCDHA4	Body;Body;Body;Body;Body;1stExon;Body;Body;1stExon;Body;Body	chr5	140221106	+	hg19	0.289796	0.00765852
cg20166049	Island	EXOC3L2	Body	chr19	45721076	+	hg19	0.289728	0.00615821
cg22311230	Island	MRGPRE	TSS200	chr11	3253769	-	hg19	0.289718	0.00633929
cg13210260	Island	DMRTA2	TSS200	chr1	50889294	-	hg19	0.289687	0.00615821
cg10775229	Island	GRID1	Body	chr10	88023052	-	hg19	0.289476	0.00615821
cg01398912	Island	AFF2;AFF2;AFF2;AFF2;AFF2	Body;Body;Body;Body;Body	chrX	147583273	-	hg19	0.289269	0.00615821
cg10866940	Island	FBN2	1stExon	chr5	127873228	+	hg19	0.289096	0.00615821
cg02201071	Island	COMP	Body	chr19	18900568	-	hg19	0.289078	0.00615821
cg27647462	Island	PLXDC1	1stExon	chr17	37307637	+	hg19	0.289004	0.00642109
cg21791083	Island	TUBB3;TUBB3	Body;Body	chr16	90001515	+	hg19	0.288588	0.00737645
cg01032359	Island	CUX2	Body	chr12	111473208	-	hg19	0.288087	0.00668441
cg07333715	Island	ASCL2	TSS1500	chr11	2292691	+	hg19	0.288068	0.00878176
cg04098270	Island	GRAMD2	Body	chr15	72489686	-	hg19	0.287862	0.0062807
cg12268992	Island	SEMA7A;SEMA7A;SEMA7A	Body;Body;Body	chr15	74703219	-	hg19	0.287715	0.00802695
cg14750948	Island	ZIC1	Body	chr3	147130477	+	hg19	0.287019	0.00753462
cg18372208	Island	BRCA1;NBR2;BRCA1;BRCA1;BRCA1;BRCA1	TSS1500;Body;TSS1500;TSS1500;TSS1500;TSS1500	chr17	41278263	-	hg19	0.286659	0.00844625
cg06157602	Island	PCDHGA8;PCDHGB5;PCDHGA9;PCDHGB6;PCDHGB6;PCDHGA1;PCDHGA2;PCDHGA3;PCDHGB1;PCDHGA4;PCDHGB2;PCDHGA5;PCDHGB3;PCDHGA6;PCDHGA7;PCDHGB4	Body;Body;Body;TSS200;TSS200;Body;Body;Body;Body;Body;Body;Body;Body;Body;Body;Body	chr5	140787575	+	hg19	0.28629	0.00615821
cg16969586	Island	FAM38B	Body	chr18	10726666	+	hg19	0.286102	0.00624433
cg15690347	Island	SPIB	Body	chr19	50931515	+	hg19	0.285705	0.00624433
cg19331677	Island	C15orf60	TSS200	chr15	73735333	+	hg19	0.285614	0.00617711
cg05549655	Island	CYP1A1	TSS1500	chr15	75019143	+	hg19	0.285429	0.00633071
cg06879152	Island	PHYHIPL;PHYHIPL	Body;TSS200	chr10	60937041	+	hg19	0.28526	0.00740442
cg05942574	Island	CACNA1G;CACNA1G;CACNA1G;CACNA1G;CACNA1G;CACNA1G;CACNA1G;CACNA1G;CACNA1G;CACNA1G;CACNA1G;CACNA1G;CACNA1G;CACNA1G;CACNA1G	TSS1500;TSS1500;TSS1500;TSS1500;TSS1500;TSS1500;TSS1500;TSS1500;TSS1500;TSS1500;TSS1500;TSS1500;TSS1500;TSS1500;TSS1500	chr17	48637104	-	hg19	0.284412	0.00615821
cg02921269	Island	JDP2;JDP2;JDP2	TSS200;TSS1500;TSS1500	chr14	75894323	-	hg19	0.284389	0.00781926
cg16125371	Island	ALX4	TSS1500	chr11	44332719	+	hg19	0.284024	0.00615821
cg24160381	Island	C16orf11	5'UTR	chr16	611177	+	hg19	0.283905	0.00615821
cg22387174	Island	CNPY1	5'UTR	chr7	155302770	-	hg19	0.283832	0.00615821
cg00086346	Island	ATCAY	Body	chr19	3908136	-	hg19	0.283795	0.00657647
cg05357131	Island	DAB2IP;DAB2IP	Body;Body	chr9	124535348	+	hg19	0.283755	0.00615821
cg03002848	Island	VENTX	TSS1500	chr10	135050343	+	hg19	0.283618	0.00615821
cg02611744	Island	GALR1	1stExon	chr18	74962792	+	hg19	0.283472	0.00630882
cg08101303	Island	DLX5	Body	chr7	96652222	+	hg19	0.283378	0.00870193
cg15342827	Island	ZNF669;ZNF669	TSS200;TSS200	chr1	247267862	+	hg19	0.28301	0.00615821
cg06907708	Island	PDE4C;PDE4C;PDE4C	TSS1500;Body;Body	chr19	18336077	-	hg19	0.282668	0.00615821
cg01395424	Island	TERT;TERT	Body;Body	chr5	1277474	+	hg19	0.282598	0.00651385
cg19045731	Island	ESPNL	Body	chr2	239037533	-	hg19	0.282568	0.00615821
cg13537499	Island	NOTCH1	Body	chr9	139401023	+	hg19	0.282276	0.00636993
cg05041351	Island	C16orf73;C16orf73;C16orf73	5'UTR;TSS200;1stExon	chr16	1922149	+	hg19	0.282271	0.00770348
cg10349758	Island	RCOR2;RCOR2	1stExon;5'UTR	chr11	63684164	-	hg19	0.28209	0.00615821
cg01628067	Island	SKI	Body	chr1	2222419	-	hg19	0.281927	0.00655163
cg11099901	Island	HLA-DQB2	Body	chr6	32729659	+	hg19	0.28162	0.00632317
cg17991695	Island	GCM2	TSS1500	chr6	10882974	+	hg19	0.281565	0.00745509
cg22836229	Island	EFCAB1;EFCAB1;EFCAB1;EFCAB1;EFCAB1	5'UTR;5'UTR;1stExon;1stExon;Body	chr8	49647717	-	hg19	0.281422	0.00615821
cg02785792	Island	OPRD1	Body	chr1	29139278	-	hg19	0.281385	0.00644003
cg02571819	Island	RILPL1	Body	chr12	124017613	+	hg19	0.281306	0.00615821
cg24177611	Island	KNDC1	Body	chr10	134993146	-	hg19	0.281301	0.00615821
cg04003850	Island	FGF12;FGF12;FGF12	5'UTR;1stExon;Body	chr3	192126165	+	hg19	0.281263	0.00640826
cg12686317	Island	PYGO1	Body	chr15	55880894	+	hg19	0.281211	0.00700855
cg24526702	Island	PPM1E	TSS200	chr17	56833201	+	hg19	0.280829	0.00615821
cg03611452	Island	ZNF781	TSS200	chr19	38183253	-	hg19	0.280632	0.0061647
cg26915870	Island	CACNA1H;CACNA1H	Body;Body	chr16	1227475	+	hg19	0.280573	0.00709995
cg14159026	Island	BVES;BVES	TSS1500;TSS200	chr6	105584551	-	hg19	0.28028	0.00615821
cg10259889	Island	SH2B2	Body	chr7	101936430	-	hg19	0.280043	0.0062804
cg09504482	Island	FOXO1	Body	chr13	41238655	-	hg19	0.280014	0.00615821
cg05927714	Island	SRCIN1	Body	chr17	36734660	-	hg19	0.279923	0.0076081
cg06374307	Island	C1orf92	Body	chr1	156893873	+	hg19	0.279806	0.00615977
cg03462055	Island	TUBB2B	Body	chr6	3227556	+	hg19	0.279651	0.00615821
cg05490712	Island	PAX6	5'UTR	chr11	31838674	+	hg19	0.279632	0.00685007
cg20422099	Island	ADAMTS2;ADAMTS2	Body;Body	chr5	178771393	+	hg19	0.279619	0.00698264
cg00677866	Island	GATA5	TSS1500	chr20	61051685	-	hg19	0.279554	0.00621004
cg07102072	Island	FLJ10357	TSS1500	chr14	21538084	+	hg19	0.279487	0.00619162
cg03804136	Island	SEPT9;SEPT9;SEPT9;SEPT9	TSS200;5'UTR;Body;Body	chr17	75369219	+	hg19	0.279016	0.00638182
cg13188011	Island	MAFB	TSS1500	chr20	39319326	-	hg19	0.278442	0.00744281
cg26762347	Island	PRDM16;PRDM16	Body;Body	chr1	2990031	-	hg19	0.278432	0.00998495
cg14144460	Island	POU4F3	TSS200	chr5	145718399	-	hg19	0.278291	0.00908576
cg12208770	Island	TMEM88B	1stExon	chr1	1361666	+	hg19	0.277816	0.00628234
cg00040588	Island	MXRA8	Body	chr1	1290712	-	hg19	0.277804	0.00652367
cg03460240	Island	RASA3	Body	chr13	114780994	-	hg19	0.277621	0.00615821
cg16079645	Island	C7orf50;C7orf50;C7orf50	Body;Body;Body	chr7	1039875	-	hg19	0.277568	0.00615821
cg19271776	Island	POU3F3;LINC01158	TSS1500;TSS200	chr2	105469788	+	hg19	0.277499	0.00615821
cg26561785	Island	MIR34B;BTG4;MIR34C	TSS200;TSS1500;TSS1500	chr11	111383653	+	hg19	0.276899	0.00628087
cg22453113	Island	UBTF;UBTF;UBTF	Body;Body;Body	chr17	42287971	-	hg19	0.276746	0.00719957
cg11292593	Island	TMEM163	Body	chr2	135475699	-	hg19	0.276444	0.0063432
cg27330757	Island	FGF19	TSS1500	chr11	69519437	-	hg19	0.27642	0.00615821
cg09072859	Island	OPCML	Body	chr11	132934128	+	hg19	0.276358	0.00657294
cg04804539	Island	MAL;MAL;MAL;MAL	TSS1500;TSS1500;TSS1500;TSS1500	chr2	95691255	-	hg19	0.276347	0.00633929
cg06529756	Island	SV2C	5'UTR	chr5	75380303	+	hg19	0.275869	0.00615821
cg01100521	Island	CCDC105	Body	chr19	15132692	-	hg19	0.275307	0.00652367
cg02616434	Island	BEND2;BEND2	1stExon;5'UTR	chrX	18239013	-	hg19	0.275201	0.00757643
cg14166009	Island	HKR1	TSS1500	chr19	37825309	+	hg19	0.274941	0.00687076
cg22599422	Island	ADAMTS10;ADAMTS10;ADAMTS10	TSS1500;ExonBnd;Body	chr19	8657742	-	hg19	0.274754	0.00615821
cg03306221	Island	SULT4A1	TSS1500	chr22	44258602	+	hg19	0.274593	0.00615821
cg10059959	Island	PAX5	TSS1500	chr9	37035381	-	hg19	0.274297	0.00622568
cg17890928	Island	ACSF2;CHAD;CHAD	Body;5'UTR;1stExon	chr17	48546193	-	hg19	0.274269	0.00615821
cg02874016	Island	CACNA2D4	Body	chr12	2017649	-	hg19	0.274184	0.00615821
cg21928701	Island	LPPR3	TSS200	chr19	822086	+	hg19	0.274126	0.0061647
cg14089984	Island	FAM132A	TSS1500	chr1	1182418	+	hg19	0.273903	0.00697108
cg23092788	Island	TMEM175	Body	chr4	949558	+	hg19	0.273711	0.00640826
cg06443533	Island	FAM132A	TSS1500	chr1	1182424	+	hg19	0.273321	0.00692896
cg22243222	Island	RAD52	TSS1500	chr12	1059299	-	hg19	0.273148	0.00638182
cg06495184	Island	C2CD4C	3'UTR	chr19	406256	+	hg19	0.273102	0.00973389
cg00418943	Island	MEGF6	TSS1500	chr1	3528682	+	hg19	0.273049	0.00751891
cg13822303	Island	LOC100190940	TSS200	chr12	130526930	-	hg19	0.273018	0.00640227
cg10980102	Island	VWF	Body	chr12	6166874	-	hg19	0.272857	0.00624121
cg11113363	Island	PRDM16;PRDM16	Body;Body	chr1	3184547	-	hg19	0.272692	0.00654932
cg24454829	Island	SLC17A6	Body	chr11	22363053	-	hg19	0.272593	0.00722587
cg09264282	Island	COL24A1	TSS1500	chr1	86622395	+	hg19	0.272548	0.00615821
cg07935340	Island	NPPC	TSS1500	chr2	232791964	-	hg19	0.272154	0.00615821
cg06202726	Island	MCIDAS	TSS1500	chr5	54523677	-	hg19	0.272025	0.00615821
cg07472704	Island	F7;F7	Body;Body	chr13	113763758	+	hg19	0.271897	0.00786898
cg08871964	Island	SPTBN4	Body	chr19	41025863	-	hg19	0.271881	0.00615821
cg02102103	Island	CNTLN;CNTLN	Body;Body	chr9	17135705	-	hg19	0.271664	0.00629252
cg19439687	Island	UBE2I;UBE2I;UBE2I;UBE2I	5'UTR;5'UTR;5'UTR;5'UTR	chr16	1363951	-	hg19	0.271611	0.00860106
cg03559234	Island	NRK	Body	chrX	105067054	+	hg19	0.271594	0.00667769
cg03907847	Island	PDX1	Body	chr13	28495908	-	hg19	0.271524	0.0070092
cg18365865	Island	ZNF492	5'UTR	chr19	22817496	+	hg19	0.271466	0.00638182
cg00064154	Island	ZNF468;ZNF468;ZNF468;ZNF468;ZNF468	TSS200;TSS200;TSS200;TSS200;TSS200	chr19	53361063	+	hg19	0.271426	0.00619845
cg16086130	Island	ALDH1A3	TSS1500	chr15	101419275	-	hg19	0.271248	0.00812477
cg23331322	Island	OSBP2	1stExon	chr22	31091262	-	hg19	0.271003	0.00615821
cg10216353	Island	C12orf68;C12orf68	1stExon;5'UTR	chr12	48577891	+	hg19	0.270931	0.00615821
cg08337959	Island	TNNT3;TNNT3;TNNT3;TNNT3	Body;Body;Body;Body	chr11	1948933	+	hg19	0.270452	0.00651007
cg05011836	Island	MPPED1	5'UTR	chr22	43817258	+	hg19	0.270386	0.00628087
cg18588295	Island	FCGBP	Body	chr19	40392568	-	hg19	0.270372	0.00615821
cg13845439	Island	CDH2	Body	chr18	25756333	+	hg19	0.2703	0.00763639
cg14014604	Island	GPR155;GPR155	5'UTR;5'UTR	chr2	175351471	-	hg19	0.270269	0.00615821
cg15804767	Island	LTB;LTB	Body;3'UTR	chr6	31548596	+	hg19	0.270138	0.00755344
cg13638420	Island	WT1;WT1;WT1;WT1	Body;Body;Body;Body	chr11	32448293	+	hg19	0.269837	0.00983636
cg04447216	Island	ZNF600	TSS200	chr19	53290205	+	hg19	0.26969	0.00781986
cg10404009	Island	MAMSTR;RASIP1	TSS1500;3'UTR	chr19	49223845	-	hg19	0.269678	0.00615821
cg17865955	Island	ITPR3	Body	chr6	33601177	+	hg19	0.269516	0.00668416
cg17616646	Island	PITPNM1;PITPNM1	5'UTR;5'UTR	chr11	67271660	-	hg19	0.269182	0.00615821
cg21376774	Island	CIDEA;CIDEA	TSS1500;TSS200	chr18	12254241	+	hg19	0.269155	0.0076081
cg16799111	Island	SOX7	TSS1500	chr8	10589359	-	hg19	0.269087	0.00641821
cg03388293	Island	GSX1	TSS200	chr13	28366645	+	hg19	0.269024	0.00615821
cg02930888	Island	RBM20	TSS1500	chr10	112402954	-	hg19	0.269	0.00629252
cg18834338	Island	NEUROG3	TSS200	chr10	71333161	+	hg19	0.268883	0.00615821
cg04965934	Island	EMX1	Body	chr2	73151201	-	hg19	0.268737	0.00860867
cg10049588	Island	KLF13	Body	chr15	31685635	+	hg19	0.268672	0.00772648
cg06001716	Island	BRCA1;NBR2;BRCA1;BRCA1;BRCA1;BRCA1	TSS1500;Body;TSS1500;TSS1500;TSS1500;TSS1500	chr17	41278141	-	hg19	0.268639	0.00706085
cg04533276	Island	SEPT5	Body	chr22	19709548	+	hg19	0.268466	0.00615821
cg16826347	Island	POU2F2;POU2F2;POU2F2;POU2F2	Body;Body;Body;Body	chr19	42600200	+	hg19	0.268207	0.00615821
cg25309759	Island	RASL10B	Body	chr17	34068225	-	hg19	0.267906	0.00745765
cg10906138	Island	CHST7	1stExon	chrX	46433744	+	hg19	0.267647	0.00710248
cg07921625	Island	PCDH17	1stExon	chr13	58208350	-	hg19	0.26753	0.00909537
cg24643282	Island	FMN2	1stExon	chr1	240256019	+	hg19	0.26749	0.00615821
cg15056556	Island	RAB32	TSS1500	chr6	146864482	-	hg19	0.26723	0.00799853
cg27295832	Island	ANKRD34C	TSS1500	chr15	79574893	+	hg19	0.267141	0.0066583
cg07494047	Island	ZNF304;ZNF304	1stExon;5'UTR	chr19	57862713	+	hg19	0.266831	0.00647899
cg25246092	Island	LOC148189	TSS1500	chr19	28285128	+	hg19	0.266645	0.00615821
cg04154697	Island	ZFR2	Body	chr19	3820207	-	hg19	0.266633	0.00615821
cg26434197	Island	PRR23C	TSS200	chr3	138763910	+	hg19	0.266583	0.00845723
cg27300804	Island	LAMP1	Body	chr13	113976054	-	hg19	0.266557	0.00615821
cg25348776	Island	SORCS2	Body	chr4	7195466	+	hg19	0.266382	0.00615821
cg18396459	Island	TGM6	Body	chr20	2384367	+	hg19	0.266362	0.00633929
cg03506640	Island	FLRT2	5'UTR	chr14	85997753	+	hg19	0.265352	0.00615821
cg14306956	Island	PAX5	Body	chr9	37027384	+	hg19	0.265264	0.00716503
cg00821073	Island	C1orf229	1stExon	chr1	247275489	-	hg19	0.265246	0.00615821
cg11076994	Island	TCF15	TSS1500	chr20	591221	-	hg19	0.265178	0.00874796
cg01468514	Island	ANKRD33B	TSS1500	chr5	10563358	+	hg19	0.265138	0.00633929
cg13641012	Island	SLC9A3	Body	chr5	491859	+	hg19	0.26501	0.00660066
cg08074820	Island	EBF4	Body	chr20	2733358	+	hg19	0.264968	0.00615821
cg25591867	Island	CKAP4	Body	chr12	106641008	-	hg19	0.264752	0.00615821
cg18602314	Island	GFPT2	TSS1500	chr5	179780802	+	hg19	0.264543	0.00615821
cg13880094	Island	GRAMD1A;GRAMD1A	Body;Body	chr19	35491738	-	hg19	0.26417	0.00930176
cg15418980	Island	PNKP	Body	chr19	50365759	-	hg19	0.264097	0.00689863
cg17044023	Island	FAM122B;FAM122B;FAM122B;FAM122B;FAM122C;FAM122B	TSS200;TSS1500;TSS200;TSS1500;5'UTR;TSS200	chrX	133931342	+	hg19	0.264005	0.00807916
cg06732439	Island	LOC151174;LOC643387;LOC151174	TSS200;TSS200;TSS200	chr2	239140318	-	hg19	0.264001	0.00627748
cg11126497	Island	NT5DC2;NT5DC2	Body;Body	chr3	52558566	-	hg19	0.263964	0.00700419
cg00318573	Island	CHRNA4	TSS1500	chr20	61993118	+	hg19	0.263883	0.00624433
cg02863073	Island	SYCN	1stExon	chr19	39694831	-	hg19	0.263486	0.0066583
cg20542619	Island	NFATC1;NFATC1;NFATC1;NFATC1	3'UTR;3'UTR;3'UTR;3'UTR	chr18	77289104	+	hg19	0.26348	0.00615821
cg11410436	Island	TOX3;TOX3	5'UTR;TSS1500	chr16	52581609	+	hg19	0.263401	0.00647859
cg24465429	Island	HLA-DPB2	Body	chr6	33084825	-	hg19	0.263374	0.00772077
cg23742669	Island	C18orf1;C18orf1;C18orf1;C18orf1;C18orf1;C18orf1	Body;Body;Body;Body;Body;Body	chr18	13642414	+	hg19	0.263167	0.00760736
cg20931033	Island	AGBL4;AGBL4	1stExon;5'UTR	chr1	50489577	-	hg19	0.263076	0.00622412
cg00135038	Island	TNRC18	Body	chr7	5391419	+	hg19	0.263027	0.00718705
cg21073520	Island	CILP2	TSS200	chr19	19648991	-	hg19	0.262995	0.00615821
cg23864120	Island	PTPRS;PTPRS;PTPRS;PTPRS	Body;Body;Body;Body	chr19	5239051	-	hg19	0.262894	0.00622568
cg13833437	Island	UCN	TSS200	chr2	27531236	-	hg19	0.262878	0.00766179
cg17180977	Island	WNT9A	Body	chr1	228135059	-	hg19	0.262876	0.00703124
cg10865628	Island	DPP10;DPP10;DPP10-AS1;DPP10;DPP10;DPP10	TSS1500;TSS1500;Body;Body;5'UTR;Body	chr2	115918782	+	hg19	0.262594	0.00624121
cg23187653	Island	PCSK1	TSS200	chr5	95769008	+	hg19	0.262544	0.00615821
cg12521627	Island	HENMT1;HENMT1	TSS1500;TSS1500	chr1	109204377	+	hg19	0.262414	0.00673934
cg11599981	Island	DENND1C	Body	chr19	6475902	-	hg19	0.262157	0.00615821
cg06626184	Island	LHX2	Body	chr9	126775931	-	hg19	0.262117	0.00689769
cg21977377	Island	NKX2-2	Body	chr20	21492823	+	hg19	0.262046	0.00624433
cg00157572	Island	SIX6	Body	chr14	60977961	+	hg19	0.26184	0.00990247
cg17882660	Island	ZIC2	Body	chr13	100637258	+	hg19	0.261838	0.00722125
cg18074297	Island	CLIC6	TSS200	chr21	36041612	+	hg19	0.261662	0.00615821
cg13449354	Island	TERT;TERT	Body;Body	chr5	1270923	-	hg19	0.261325	0.00615821
cg14694038	Island	KDM4B	Body	chr19	5037103	+	hg19	0.261305	0.00846212
cg18249634	Island	TRIM71	Body	chr3	32860467	-	hg19	0.261265	0.00795146
cg26017484	Island	PRDM16;PRDM16	Body;Body	chr1	3322309	+	hg19	0.26106	0.00622711
cg18948722	Island	CCNA1;CCNA1;CCNA1;CCNA1;CCNA1;CCNA1	1stExon;5'UTR;1stExon;TSS1500;TSS1500;5'UTR	chr13	37006116	-	hg19	0.260974	0.00652367
cg05142677	Island	ZFPM1	3'UTR	chr16	88601446	+	hg19	0.260938	0.00772648
cg12119029	Island	CDK10;CDK10;CDK10;CDK10;CDK10;CDK10	TSS200;TSS200;TSS200;TSS200;TSS200;TSS200	chr16	89752879	-	hg19	0.260924	0.00615821
cg12706965	Island	STUB1;STUB1	Body;Body	chr16	731653	+	hg19	0.26071	0.00700746
cg07950084	Island	ZNRF4	1stExon	chr19	5456261	+	hg19	0.260506	0.00753753
cg10300252	Island	B3GNTL1	Body	chr17	80918791	+	hg19	0.260398	0.00620684
cg23191956	Island	FOXG1	TSS1500	chr14	29235123	-	hg19	0.260394	0.00745765
cg14289228	Island	LOC389493	3'UTR	chr7	56183578	-	hg19	0.260089	0.00652174
cg20931042	Island	DRD4	TSS200	chr11	637162	-	hg19	0.259838	0.00791676
cg02911686	Island	EPHA5;EPHA5;EPHA5;EPHA5;EPHA5;EPHA5-AS1	TSS200;TSS200;TSS200;TSS200;TSS200;Body	chr4	66536287	+	hg19	0.259819	0.00615821
cg05785149	Island	EXOC3L4	Body	chr14	103569878	+	hg19	0.259803	0.00616533
cg16748524	Island	PTPRN2;PTPRN2;PTPRN2	Body;Body;Body	chr7	157568392	+	hg19	0.259791	0.00639453
cg04107994	Island	CYTH3	Body	chr7	6209931	-	hg19	0.259434	0.00740917
cg10028717	Island	NRN1;NRN1;NRN1	Body;Body;TSS200	chr6	6004376	+	hg19	0.259203	0.00616725
cg20234855	Island	TMEM185B	Body	chr2	120980555	-	hg19	0.259147	0.00615821
cg23097534	Island	GDNF;GDNF	5'UTR;TSS1500	chr5	37836748	-	hg19	0.25909	0.00976126
cg10364514	Island	CPLX1	TSS1500	chr4	820756	-	hg19	0.258906	0.00615821
cg06476591	Island	MLNR	Body	chr13	49795541	+	hg19	0.258767	0.0077973
cg06266302	Island	ITGAX	Body	chr16	31382930	+	hg19	0.258727	0.00757984
cg26801631	Island	FGR	5'UTR	chr1	27961017	+	hg19	0.258672	0.00615821
cg06419732	Island	CDK18;CDK18;CDK18	Body;Body;Body	chr1	205498530	+	hg19	0.258477	0.00615821
cg12559208	Island	TMC4;TMC4	Body;Body	chr19	54668230	+	hg19	0.2582	0.00934532
cg22639293	Island	GRK7	Body	chr3	141516638	+	hg19	0.257871	0.00837749
cg01675814	Island	LRP12;LRP12	TSS1500;TSS1500	chr8	105601641	-	hg19	0.257688	0.00615821
cg22706610	Island	PDE4D;PDE4D	Body;TSS200	chr5	59189724	-	hg19	0.257635	0.00788684
cg01202155	Island	EMX2;EMX2;EMX2OS;EMX2;EMX2	1stExon;5'UTR;Body;1stExon;5'UTR	chr10	119302540	-	hg19	0.257497	0.00615821
cg08001684	Island	ONECUT1	Body	chr15	53080740	+	hg19	0.25743	0.0062807
cg26144445	Island	SLC35A2;SLC35A2;SLC35A2;SLC35A2	5'UTR;TSS200;TSS200;1stExon	chrX	48769075	-	hg19	0.257069	0.00702141
cg07369190	Island	PCP4L1	Body	chr1	161228877	+	hg19	0.256725	0.00615821
cg27517186	Island	MOV10L1;MOV10L1;MOV10L1;MOV10L1;MOV10L1	5'UTR;5'UTR;1stExon;1stExon;TSS200	chr22	50528510	+	hg19	0.256507	0.00886911
cg25759916	Island	AGRN	Body	chr1	975667	-	hg19	0.256433	0.00636821
cg20677058	Island	AKR7L;AKR7L	1stExon;1stExon	chr1	19600471	-	hg19	0.256414	0.00675534
cg26366107	Island	VSTM2L;VSTM2L	1stExon;5'UTR	chr20	36531652	-	hg19	0.256048	0.00834386
cg21292152	Island	ZNF829;ZNF568;ZNF829	1stExon;TSS1500;5'UTR	chr19	37406949	-	hg19	0.255828	0.00633868
cg18941614	Island	UBTF;UBTF;UBTF	Body;Body;Body	chr17	42287715	+	hg19	0.255501	0.00659757
cg16058765	Island	KLHL29	Body	chr2	23913466	-	hg19	0.255388	0.00615821
cg18555440	Island	MYOD1	1stExon	chr11	17741687	+	hg19	0.254724	0.00748698
cg08666831	Island	GRLF1	3'UTR	chr19	47507691	+	hg19	0.254549	0.00655868
cg15713058	Island	PPP1R2P1	Body	chr6	32847499	-	hg19	0.254405	0.00717751
cg17080087	Island	DSCAML1	Body	chr11	117389470	+	hg19	0.254144	0.0062264
cg15726557	Island	POLRMT	3'UTR	chr19	617267	-	hg19	0.253677	0.00880701
cg10567964	Island	KLHDC8A	Body	chr1	205312695	+	hg19	0.253667	0.00620537
cg04874129	Island	SLC6A2	1stExon	chr16	55690873	-	hg19	0.253169	0.00784416
cg07207099	Island	USP4;USP4;C3orf62	3'UTR;3'UTR;TSS1500	chr3	49314736	-	hg19	0.253149	0.0065405
cg14386126	Island	GALNT9	Body	chr12	132848554	+	hg19	0.253054	0.0062101
cg19595505	Island	SHH	Body	chr7	155596322	+	hg19	0.253028	0.00755367
cg13491584	Island	FOXI3	TSS1500	chr2	88752836	-	hg19	0.253017	0.00802946
cg20142972	Island	KCNH2;KCNH2;KCNH2;KCNH2	5'UTR;Body;Body;1stExon	chr7	150652808	-	hg19	0.252958	0.00849796
cg03040581	Island	SLC45A1	1stExon	chr1	8384718	+	hg19	0.252911	0.0065515
cg14011639	Island	PCDHGA4;PCDHGA9;PCDHGA1;PCDHGB1;PCDHGB7;PCDHGB6;PCDHGB3;PCDHGB7;PCDHGA6;PCDHGA8;PCDHGA10;PCDHGA5;PCDHGB4;PCDHGA3;PCDHGA2;PCDHGB2;PCDHGA7;PCDHGB5	Body;Body;Body;Body;TSS200;Body;Body;TSS200;Body;Body;Body;Body;Body;Body;Body;Body;Body;Body	chr5	140797234	+	hg19	0.252807	0.00809257
cg05192759	Island	ANKRD24	Body	chr19	4198054	-	hg19	0.252797	0.00615821
cg25877195	Island	FRAT1;FRAT1	1stExon;3'UTR	chr10	99080318	-	hg19	0.252786	0.00766365
cg02825211	Island	ACTL9	1stExon	chr19	8808663	-	hg19	0.25259	0.00967406
cg14654886	Island	EVC2;EVC2	5'UTR;TSS200	chr4	5710319	+	hg19	0.252433	0.00989229
cg21266559	Island	CHST8;CHST8	5'UTR;5'UTR	chr19	34114285	-	hg19	0.252431	0.00653638
cg02481528	Island	RBPJL	Body	chr20	43940307	-	hg19	0.252354	0.00645268
cg27199099	Island	SNX29	3'UTR	chr16	12662581	+	hg19	0.252211	0.00615821
cg19142181	Island	SLC17A9	Body	chr20	61591066	-	hg19	0.251912	0.00904396
cg09246479	Island	C22orf45;C22orf45;UPB1	TSS1500;TSS1500;TSS200	chr22	24891129	-	hg19	0.251891	0.00843286
cg25789216	Island	CNIH2	TSS1500	chr11	66045486	-	hg19	0.251801	0.0073369
cg24146685	Island	MOGAT3	TSS1500	chr7	100845372	-	hg19	0.25173	0.00633929
cg21900692	Island	KIAA1210	TSS1500	chrX	118285027	-	hg19	0.251674	0.00847414
cg18560204	Island	BNC1	TSS1500	chr15	83953709	+	hg19	0.251644	0.00696928
cg22598563	Island	P4HA2;P4HA2;P4HA2;P4HA2;P4HA2	TSS1500;TSS1500;TSS1500;TSS1500;TSS1500	chr5	131563921	+	hg19	0.251644	0.00910518
cg27543403	Island	PDE4D;PDE4D;PDE4D	Body;Body;Body	chr5	58335880	+	hg19	0.251412	0.00615821
cg14870156	Island	HLA-DPB1	Body	chr6	33048540	-	hg19	0.251368	0.00783631
cg18235100	Island	PRDM8;PRDM8	Body;Body	chr4	81124600	+	hg19	0.251295	0.00879463
cg18365142	Island	HSD11B1L;HSD11B1L;HSD11B1L;HSD11B1L;HSD11B1L;HSD11B1L	Body;Body;Body;Body;Body;Body	chr19	5687378	-	hg19	0.251164	0.00615821
cg26554592	Island	SORCS1;SORCS1	TSS200;TSS200	chr10	108924398	-	hg19	0.251042	0.00633868
cg17892169	Island	TNFSF12;TNFSF12-TNFSF13	Body;Body	chr17	7452644	+	hg19	0.250998	0.00668038
cg05826429	Island	TP53INP2	3'UTR	chr20	33298230	-	hg19	0.25095	0.00795597
cg06338710	Island	GFI1;GFI1;GFI1	Body;Body;Body	chr1	92946187	-	hg19	0.250944	0.00908974
cg26679004	Island	GRID1	Body	chr10	88023135	-	hg19	0.250887	0.00675164
cg17871739	Island	LOC148189	TSS200	chr19	28284973	-	hg19	0.250793	0.00615821
cg19855470	Island	CACNA1I;CACNA1I	Body;Body	chr22	40060836	-	hg19	0.250758	0.00760225
cg09540102	Island	NME3;MRPS34;EME2	TSS1500;3'UTR;TSS1500	chr16	1822124	+	hg19	0.250617	0.00767037
cg17222500	Island	SLC6A15;SLC6A15;SLC6A15	TSS200;TSS200;TSS200	chr12	85306741	-	hg19	0.250315	0.00833973
cg24221919	Island	PTPRN2;PTPRN2;PTPRN2	Body;Body;Body	chr7	157480107	+	hg19	0.250288	0.00852607
cg10064339	Island	UCP2;UCP2	1stExon;5'UTR	chr11	73693792	-	hg19	0.250248	0.00633868
cg18634211	Island	LIN28	TSS200	chr1	26737262	-	hg19	0.250066	0.00705954
cg04803994	Island	HCCA2;LOC338651;DUSP8	Body;TSS1500;5'UTR	chr11	1592587	-	hg19	0.249804	0.0090945
cg11825731	Island	TFE3	TSS200	chrX	48901162	+	hg19	0.249361	0.00615954
cg01440841	Island	RNF175;RNF175	5'UTR;1stExon	chr4	154681066	-	hg19	0.249135	0.0084411
cg05856556	Island	LOC728743	Body	chr7	150104705	-	hg19	0.24911	0.00816074
cg21046951	Island	WDR18	Body	chr19	993855	-	hg19	0.249061	0.00735109
cg08890883	Island	SH2D3A	3'UTR	chr19	6752577	-	hg19	0.24885	0.00638182
cg15205507	Island	ZNF331;ZNF331	1stExon;5'UTR	chr19	54024323	-	hg19	0.248703	0.00706272
cg03388789	Island	ZIC4;ZIC4;ZIC4	Body;Body;Body	chr3	147116135	-	hg19	0.24864	0.00629355
cg16527469	Island	ADAP1	Body	chr7	942748	+	hg19	0.248637	0.00624208
cg04305732	Island	DMRT1	TSS200	chr9	841630	-	hg19	0.24825	0.00834754
cg26884027	Island	PTPRU;PTPRU;PTPRU	Body;Body;Body	chr1	29586418	+	hg19	0.248187	0.00624604
cg19026573	Island	FBRSL1	Body	chr12	133137360	+	hg19	0.248185	0.00615821
cg22354583	Island	HPCA	Body	chr1	33358590	-	hg19	0.248129	0.00620548
cg14988083	Island	FGFR3;FGFR3;FGFR3	Body;Body;Body	chr4	1804492	-	hg19	0.248113	0.00690083
cg08153160	Island	IGF2BP3	Body	chr7	23508734	+	hg19	0.248034	0.00858996
cg07494667	Island	TLX1;TLX1;TLX1NB	Body;Body;Body	chr10	102894547	-	hg19	0.248003	0.00625919
cg18206017	Island	RIPPLY2	Body	chr6	84563387	+	hg19	0.247884	0.00807427
cg22711405	Island	HOXC10;HOXC-AS3	1stExon;TSS1500	chr12	54379726	+	hg19	0.247845	0.00622115
cg23458558	Island	RALYL;RALYL;RALYL;RALYL	5'UTR;TSS1500;5'UTR;5'UTR	chr8	85096868	-	hg19	0.247823	0.00641553
cg03369089	Island	CDK5R2	1stExon	chr2	219825606	+	hg19	0.247726	0.006602
cg16118212	Island	EFEMP1;EFEMP1;EFEMP1	TSS1500;TSS200;TSS200	chr2	56151071	+	hg19	0.247693	0.00716572
cg21926091	Island	TRAPPC9;TRAPPC9	Body;Body	chr8	141108607	+	hg19	0.247636	0.00880119
cg18350895	Island	PRKD1	TSS1500	chr14	30397419	+	hg19	0.247627	0.00615821
cg09783874	Island	SCARF2;SCARF2	Body;Body	chr22	20791553	-	hg19	0.247599	0.00710362
cg22453911	Island	SPPL2B;SPPL2B	3'UTR;3'UTR	chr19	2354290	-	hg19	0.247416	0.00872672
cg02576468	Island	SPTBN4	Body	chr19	41074006	-	hg19	0.247346	0.00718845
cg27338935	Island	TPPP	TSS1500	chr5	694376	-	hg19	0.247247	0.00615821
cg12840502	Island	CABP7	Body	chr22	30116919	+	hg19	0.24724	0.00652367
cg16041959	Island	TMEM256;TMEM256-PLSCR3	TSS1500;TSS1500	chr17	7308603	+	hg19	0.247212	0.00615821
cg25731359	Island	TP73;WDR8	TSS1500;TSS1500	chr1	3567738	+	hg19	0.247181	0.00622711
cg07676093	Island	LTBP3;SCYL1;LTBP3;SCYL1;LTBP3	3'UTR;3'UTR;3'UTR;3'UTR;3'UTR	chr11	65306116	+	hg19	0.247088	0.00615821
cg05606136	Island	PDE4C;PDE4C;PDE4C	TSS1500;Body;Body	chr19	18336056	-	hg19	0.247068	0.0061647
cg13960942	Island	ZNF701;ZNF701	5'UTR;TSS200	chr19	53073774	-	hg19	0.246914	0.00638182
cg05313771	Island	ONECUT3	Body	chr19	1762435	+	hg19	0.246887	0.00615821
cg03489023	Island	OSR1	5'UTR	chr2	19557201	-	hg19	0.246723	0.00967436
cg07190535	Island	PDE4D;PDE4D	Body;TSS1500	chr5	59189843	-	hg19	0.246639	0.00615954
cg06722633	Island	GRIK3	Body	chr1	37499309	+	hg19	0.246455	0.00642109
cg24490542	Island	CSMD2	Body	chr1	34628784	-	hg19	0.246036	0.0084673
cg05166490	Island	ANK1;ANK1	1stExon;5'UTR	chr8	41754172	-	hg19	0.245996	0.00931146
cg13217333	Island	ANKRD58	TSS1500	chrX	118892019	-	hg19	0.245893	0.00615821
cg15603130	Island	C2orf85	Body	chr2	242815174	+	hg19	0.245839	0.00705027
cg26112661	Island	MAGOH	TSS1500	chr1	53704558	+	hg19	0.245776	0.00744738
cg26132320	Island	MMP9	Body	chr20	44640353	+	hg19	0.245744	0.0069903
cg12381074	Island	ADAP1	Body	chr7	959759	+	hg19	0.245431	0.00959607
cg26161329	Island	PPM1E	TSS1500	chr17	56832991	+	hg19	0.245323	0.00686941
cg06575144	Island	C20orf160	3'UTR	chr20	30618966	+	hg19	0.245182	0.00777104
cg02375289	Island	EPS8L2	Body	chr11	725873	+	hg19	0.245141	0.00778096
cg12060848	Island	WT1;WT1;WT1;WT1-AS;WT1-AS;WT1-AS;WT1-AS	Body;Body;Body;TSS1500;TSS1500;TSS1500;TSS1500	chr11	32455639	+	hg19	0.245084	0.00666401
cg08083427	Island	GALNS	Body	chr16	88908622	+	hg19	0.244821	0.00640216
cg10094238	Island	ARHGAP27;ARHGAP27;ARHGAP27	1stExon;5'UTR;5'UTR	chr17	43483251	+	hg19	0.24477	0.00910681
cg02271621	Island	HCCA2;LOC338651;DUSP8	Body;TSS1500;5'UTR	chr11	1592675	+	hg19	0.244722	0.00615821
cg02803914	Island	APBB1IP	5'UTR	chr10	26727925	+	hg19	0.244375	0.0064703
cg07460919	Island	ECE2;CAMK2N2	Body;TSS1500	chr3	183980626	-	hg19	0.244185	0.00754398
cg27546241	Island	STXBP2;STXBP2	TSS1500;TSS1500	chr19	7701753	+	hg19	0.243962	0.00658841
cg13426079	Island	KCNQ4;KCNQ4	Body;Body	chr1	41284948	-	hg19	0.243737	0.00882707
cg21294440	Island	GATA2;GATA2;GATA2;GATA2-AS1	5'UTR;TSS1500;TSS1500;TSS200	chr3	128208030	+	hg19	0.243629	0.00727826
cg24924958	Island	NMBR	TSS200	chr6	142409993	+	hg19	0.24351	0.00671376
cg16712472	Island	FAM165B	TSS1500	chr21	35747390	+	hg19	0.243504	0.00711629
cg02227904	Island	PLEKHF1	Body	chr19	30165555	+	hg19	0.243477	0.00807959
cg02630553	Island	FOXB1;FOXB1	5'UTR;1stExon	chr15	60296809	+	hg19	0.243439	0.00826762
cg01208537	Island	CDC42BPG	Body	chr11	64597387	+	hg19	0.243334	0.00615977
cg20415809	Island	ITGA4;ITGA4	5'UTR;1stExon	chr2	182321855	+	hg19	0.243224	0.0063607
cg09949713	Island	GABARAP	TSS1500	chr17	7146708	+	hg19	0.242839	0.00867648
cg10363122	Island	CACNA1H;CACNA1H	Body;Body	chr16	1236457	+	hg19	0.24246	0.009745
cg02350785	Island	YPEL1	Body	chr22	22058080	-	hg19	0.242443	0.00622412
cg02512212	Island	TYK2	Body	chr19	10464100	-	hg19	0.242439	0.00752622
cg10019507	Island	SSTR4	1stExon	chr20	23016315	-	hg19	0.242315	0.00710444
cg19052064	Island	COL1A1;COL1A1	1stExon;5'UTR	chr17	48278952	+	hg19	0.242268	0.00615821
cg07017737	Island	ESPN	Body	chr1	6516324	+	hg19	0.24221	0.00823502
cg13996925	Island	IQSEC2	1stExon	chrX	53350200	+	hg19	0.241891	0.00722506
cg20804050	Island	EN1;EN1	1stExon;5'UTR	chr2	119605441	-	hg19	0.241466	0.00733715
cg01749500	Island	DPEP2	Body	chr16	68027075	-	hg19	0.241303	0.00684572
cg01108617	Island	KLHL17	Body	chr1	898744	-	hg19	0.241216	0.00640227
cg15281774	Island	HCN4	TSS1500	chr15	73661908	-	hg19	0.241153	0.00753753
cg23931819	Island	PUSL1	Body	chr1	1245076	+	hg19	0.241085	0.00675285
cg15403900	Island	KIAA0182;KIAA0182	5'UTR;Body	chr16	85667849	+	hg19	0.241024	0.00928934
cg01338494	Island	TFR2	Body	chr7	100218617	-	hg19	0.240817	0.0091891
cg23446438	Island	MYO1F	Body	chr19	8601186	-	hg19	0.24077	0.00967966
cg16108684	Island	DCAF12L2	TSS200	chrX	125300035	+	hg19	0.240724	0.00620537
cg09500443	Island	SCGB3A1;SCGB3A1	5'UTR;1stExon	chr5	180018465	-	hg19	0.240562	0.00615821
cg22488642	Island	MRGPRE	TSS200	chr11	3253778	-	hg19	0.240475	0.00726167
cg19333286	Island	C11orf95	Body	chr11	63532696	+	hg19	0.240379	0.00993324
cg11086764	Island	NR2E1	Body	chr6	108496811	-	hg19	0.240362	0.00938461
cg09792204	Island	OCA2	5'UTR	chr15	28342183	+	hg19	0.240342	0.0061647
cg26857192	Island	H19	Body	chr11	2017939	+	hg19	0.240278	0.00856599
cg26504021	Island	IRX2;IRX2;C5orf38	TSS1500;TSS1500;Body	chr5	2752882	-	hg19	0.240157	0.00713129
cg19424265	Island	FAM110A;FAM110A;FAM110A;FAM110A	5'UTR;5'UTR;5'UTR;1stExon	chr20	825408	+	hg19	0.240156	0.00666379
cg17296482	Island	CCND2	TSS1500	chr12	4382188	+	hg19	0.240147	0.00615821
cg05799600	Island	LMF1	Body	chr16	904543	-	hg19	0.240069	0.00961633
cg17045801	Island	HECW1	5'UTR	chr7	43153223	-	hg19	0.239932	0.00615821
cg17179557	Island	GPR123	Body	chr10	134918842	+	hg19	0.239895	0.00888138
cg01396587	Island	FAM20C	1stExon	chr7	193732	+	hg19	0.239886	0.00751901
cg00298405	Island	CELSR1	Body	chr22	46835192	-	hg19	0.239856	0.00781961
cg13478001	Island	MUC5B	Body	chr11	1254063	+	hg19	0.239701	0.00741395
cg03148373	Island	KLHL17	Body	chr1	898852	-	hg19	0.239679	0.00615821
cg07901851	Island	SMARCD3;SMARCD3	TSS1500;TSS200	chr7	150974423	-	hg19	0.23954	0.00701255
cg13209481	Island	SFTA3	Body	chr14	36973483	-	hg19	0.239253	0.00615821
cg16454316	Island	PPP1R2P1	Body	chr6	32847845	+	hg19	0.239225	0.00871245
cg19296405	Island	KIAA1683;KIAA1683;KIAA1683	Body;Body;Body	chr19	18368483	-	hg19	0.239062	0.00730939
cg11860412	Island	ONECUT3	TSS1500	chr19	1753217	-	hg19	0.23893	0.0090964
cg14880499	Island	FAM123A;FAM123A;FAM123A;FAM123A	1stExon;1stExon;5'UTR;5'UTR	chr13	25745768	+	hg19	0.238626	0.00819569
cg04369835	Island	AHRR;AHRR	Body;Body	chr5	322705	+	hg19	0.238492	0.00825783
cg10469329	Island	MFAP3L	5'UTR	chr4	170947241	+	hg19	0.23835	0.00680494
cg07878171	Island	TRAPPC9;TRAPPC9	Body;Body	chr8	141109731	+	hg19	0.238091	0.00807985
cg15275393	Island	PARK2;PARK2;PARK2	Body;Body;Body	chr6	162067688	+	hg19	0.238058	0.00835012
cg06715606	Island	PNPLA7;PNPLA7	Body;Body	chr9	140417855	+	hg19	0.237851	0.00615821
cg12999453	Island	TBX2	Body	chr17	59482319	+	hg19	0.23782	0.00713149
cg23614852	Island	PCDHGB4;PCDHGA4;PCDHGA6;PCDHGA1;PCDHGA5;PCDHGB1;PCDHGA3;PCDHGA2;PCDHGA7;PCDHGB2;PCDHGB4;PCDHGB3	1stExon;Body;Body;Body;Body;Body;Body;Body;Body;Body;1stExon;Body	chr5	140769482	+	hg19	0.237682	0.00619845
cg07844977	Island	SERPINB9	TSS200	chr6	2903699	-	hg19	0.237521	0.00615821
cg02190127	Island	ADRA1D	1stExon	chr20	4229231	+	hg19	0.237372	0.00735252
cg27102864	Island	NDRG4;NDRG4;NDRG4	Body;Body;Body	chr16	58535418	-	hg19	0.237282	0.00615821
cg17321883	Island	AMIGO3;RNF123	1stExon;Body	chr3	49756736	-	hg19	0.237257	0.00855265
cg27137983	Island	HMX2	3'UTR	chr10	124909711	+	hg19	0.236777	0.00744738
cg01091751	Island	PCSK4	Body	chr19	1482940	+	hg19	0.236709	0.00806654
cg10905012	Island	NRXN2;NRXN2;NRXN2	Body;Body;Body	chr11	64374819	-	hg19	0.2366	0.00676337
cg06101789	Island	TMEM175	Body	chr4	949483	-	hg19	0.236379	0.00904058
cg27347269	Island	DOK6	TSS1500	chr18	67067867	-	hg19	0.236315	0.00615821
cg09990962	Island	PRDM16;PRDM16	Body;Body	chr1	3164431	+	hg19	0.235968	0.00968708
cg06121800	Island	KNDC1	Body	chr10	134996984	+	hg19	0.235624	0.00760189
cg26607748	Island	TPM2;TPM2;TPM2	TSS200;TSS200;TSS200	chr9	35690226	-	hg19	0.235565	0.00745765
cg22730140	Island	NKX2-5;NKX2-5;NKX2-5	Body;Body;Body	chr5	172660996	-	hg19	0.235483	0.00691615
cg26175428	Island	KCNG2	Body	chr18	77631756	+	hg19	0.235476	0.00670638
cg24737783	Island	C1orf59;C1orf59	TSS200;TSS1500	chr1	109204304	-	hg19	0.235303	0.00726175
cg19792268	Island	TMTC1	5'UTR	chr12	29936125	+	hg19	0.235086	0.00617297
cg07362328	Island	DMRTA2	Body	chr1	50886393	+	hg19	0.234926	0.00696928
cg03127034	Island	FOXP4;FOXP4;FOXP4	Body;Body;Body	chr6	41561307	+	hg19	0.234875	0.0065405
cg16655883	Island	ZFR2;ZFR2;ZFR2	Body;Body;Body	chr19	3868624	+	hg19	0.23486	0.00615821
cg04115680	Island	SRRM3	Body	chr7	75889229	-	hg19	0.234784	0.00815363
cg04080041	Island	PCDHGA4;PCDHGA11;PCDHGA11;PCDHGA9;PCDHGA1;PCDHGB1;PCDHGB6;PCDHGA12;PCDHGB3;PCDHGB7;PCDHGA6;PCDHGA8;PCDHGA10;PCDHGA12;PCDHGA5;PCDHGB4;PCDHGA3;PCDHGA2;PCDHGA7;PCDHGB2;PCDHGB5	Body;Body;Body;Body;Body;Body;Body;1stExon;Body;Body;Body;Body;Body;1stExon;Body;Body;Body;Body;Body;Body;Body	chr5	140811253	+	hg19	0.23477	0.00852355
cg07179669	Island	HLX	Body	chr1	221054707	-	hg19	0.234556	0.00616533
cg15868105	Island	CABP7	Body	chr22	30116953	+	hg19	0.234544	0.0078376
cg02991464	Island	CACNA1C;CACNA1C;CACNA1C;CACNA1C;CACNA1C;CACNA1C;CACNA1C;CACNA1C;CACNA1C;CACNA1C;CACNA1C;CACNA1C;CACNA1C;CACNA1C;CACNA1C;CACNA1C;CACNA1C;CACNA1C;CACNA1C;CACNA1C;CACNA1C;CACNA1C;CACNA1C	Body;Body;Body;Body;Body;Body;Body;Body;Body;Body;Body;Body;Body;Body;Body;Body;Body;Body;Body;Body;Body;Body;Body	chr12	2788732	+	hg19	0.234371	0.00722836
cg00339488	Island	DCHS2;DCHS2	Body;Body	chr4	155254194	-	hg19	0.234206	0.00870014
cg26095658	Island	FIGLA	TSS200	chr2	71017887	+	hg19	0.234001	0.00668412
cg14971597	Island	FNDC1;FNDC1	1stExon;5'UTR	chr6	159590578	+	hg19	0.233949	0.00615821
cg27192620	Island	COL16A1	TSS200	chr1	32169785	-	hg19	0.233893	0.00729819
cg24404533	Island	MUC6	TSS200	chr11	1036766	+	hg19	0.233648	0.00665328
cg02310286	Island	DCAF4L2	TSS200	chr8	88886432	-	hg19	0.233511	0.00697185
cg07508910	Island	GATA3-AS1;GATA3-AS1;GATA3-AS1;GATA3-AS1	Body;Body;Body;Body	chr10	8093403	+	hg19	0.233104	0.00618608
cg09699056	Island	FSCN2;FSCN2	Body;Body	chr17	79503642	+	hg19	0.23306	0.00706613
cg07126617	Island	CLDN11;CLDN11	TSS1500;Body	chr3	170137683	-	hg19	0.232978	0.00760441
cg26379339	Island	HHIPL1;HHIPL1	Body;Body	chr14	100119030	-	hg19	0.232928	0.00840656
cg07500406	Island	NLGN4X;NLGN4X;NLGN4X;NLGN4X	TSS200;5'UTR;5'UTR;5'UTR	chrX	6145355	+	hg19	0.232722	0.00615821
cg00947599	Island	GNA12	Body	chr7	2802697	+	hg19	0.232615	0.00654932
cg20146541	Island	TRIM58	1stExon	chr1	248020697	-	hg19	0.232477	0.00615821
cg15222651	Island	ZNF560	5'UTR	chr19	9609152	-	hg19	0.232359	0.00658106
cg23820885	Island	TBX5;TBX5;TBX5;TBX5	Body;Body;5'UTR;Body	chr12	114840942	-	hg19	0.232212	0.0061714
cg19543367	Island	ONECUT3	Body	chr19	1757961	+	hg19	0.232114	0.00655635
cg10209441	Island	PRR5;PRR5	5'UTR;5'UTR	chr22	45065052	-	hg19	0.232076	0.00623605
cg03527511	Island	BCOR;BCOR	5'UTR;5'UTR	chrX	40006072	+	hg19	0.231634	0.00760778
cg15947487	Island	CALHM1	1stExon	chr10	105218286	+	hg19	0.231551	0.00847399
cg25312880	Island	PTPRS;PTPRS;PTPRS;PTPRS	Body;Body;Body;Body	chr19	5210847	-	hg19	0.231542	0.00744738
cg00689651	Island	NFIX	3'UTR	chr19	13209548	+	hg19	0.231038	0.0092728
cg00161878	Island	KNDC1	Body	chr10	135015300	+	hg19	0.230892	0.0061714
cg12009516	Island	EXOC3L2	TSS1500	chr19	45737880	+	hg19	0.230828	0.00692896
cg05195235	Island	ZNF546	5'UTR	chr19	40503293	-	hg19	0.230722	0.00684709
cg16767916	Island	POU3F3	1stExon	chr2	105473128	-	hg19	0.230701	0.00642254
cg05239311	Island	CHRNA3;CHRNA3;CHRNA3;CHRNA3	5'UTR;5'UTR;1stExon;1stExon	chr15	78913147	-	hg19	0.230679	0.00689005
cg04579398	Island	SDHAF1	TSS1500	chr19	36485360	+	hg19	0.230653	0.0087225
cg01042202	Island	PCDHA6;PCDHA2;PCDHA1;PCDHA9;PCDHA7;PCDHA1;PCDHA6;PCDHA5;PCDHA10;PCDHA3;PCDHA4;PCDHA10;PCDHA8	Body;Body;Body;Body;Body;Body;Body;Body;Body;Body;Body;Body;Body	chr5	140242159	-	hg19	0.230652	0.00615821
cg00963169	Island	ELAVL4	Body	chr1	50513927	+	hg19	0.230108	0.00993967
cg11261412	Island	B3GNTL1	Body	chr17	80969749	-	hg19	0.230105	0.00756636
cg26226802	Island	GLRA3;GLRA3	TSS200;TSS200	chr4	175750507	+	hg19	0.230015	0.0065405
cg25554193	Island	NR5A1	5'UTR	chr9	127267217	+	hg19	0.229992	0.00660616
cg27579953	Island	LOC283392;TRHDE;LOC283392	Body;1stExon;Body	chr12	72667150	-	hg19	0.229939	0.00905337
cg21063716	Island	ASCL2	TSS1500	chr11	2292787	-	hg19	0.229851	0.0064419
cg08380391	Island	AATK	Body	chr17	79109729	-	hg19	0.229812	0.00950085
cg10083178	Island	ACVR2A;ACVR2A;ACVR2A	TSS1500;TSS1500;TSS1500	chr2	148601355	-	hg19	0.229612	0.00830096
cg06405186	Island	SYT7	3'UTR	chr11	61283968	-	hg19	0.229431	0.0097682
cg20095233	Island	GFRA1;GFRA1	TSS1500;TSS1500	chr10	118033902	+	hg19	0.229381	0.00669359
cg14282798	Island	PRDM15;PRDM15	Body;Body	chr21	43240484	-	hg19	0.228683	0.00754606
cg22305797	Island	TOP1MT	Body	chr8	144400213	+	hg19	0.228624	0.00827446
cg06817516	Island	DUOX2	Body	chr15	45404896	-	hg19	0.228567	0.00615821
cg06226534	Island	C1orf92	Body	chr1	156890805	+	hg19	0.228519	0.00615821
cg02026498	Island	GNG8	TSS1500	chr19	47139338	-	hg19	0.228384	0.00990951
cg04615639	Island	TBC1D16	5'UTR	chr17	77997950	+	hg19	0.228269	0.00858963
cg26846476	Island	NFATC4;NFATC4	Body;Body	chr14	24838993	+	hg19	0.227988	0.00619162
cg01620617	Island	VAX2	Body	chr2	71128293	+	hg19	0.22797	0.00660096
cg01666793	Island	CACNG8;MIR935	Body;TSS200	chr19	54485460	+	hg19	0.227771	0.00704424
cg03515663	Island	PTPRN2;PTPRN2;PTPRN2	Body;Body;Body	chr7	157478510	+	hg19	0.227688	0.00761877
cg22889142	Island	NCRNA00181;A1BG	TSS1500;Body	chr19	58862398	+	hg19	0.22762	0.00632205
cg03523785	Island	FOXG1	TSS1500	chr14	29234981	+	hg19	0.227615	0.00620548
cg04055989	Island	GABRB2;GABRB2	TSS1500;TSS1500	chr5	160975360	+	hg19	0.227577	0.00642254
cg21095561	Island	C17orf104	1stExon	chr17	42733994	-	hg19	0.227475	0.00813343
cg23733753	Island	CYP46A1	Body	chr14	100151063	-	hg19	0.227451	0.00622412
cg23847381	Island	EPB41L3	TSS200	chr18	5544031	-	hg19	0.227338	0.00927603
cg18064714	Island	SP8;SP8	Body;Body	chr7	20824556	-	hg19	0.227193	0.0086631
cg09696301	Island	SLC6A5	TSS1500	chr11	20619598	-	hg19	0.22716	0.00821332
cg09528825	Island	GSG1L	Body	chr16	28074388	+	hg19	0.226626	0.00615821
cg01288210	Island	FAM193B;FAM193B	Body;Body	chr5	176958346	+	hg19	0.226592	0.00666608
cg26504305	Island	LOC729991-MEF2B;LOC729991-MEF2B;MEF2B;LOC729991-MEF2B;MEF2B	Body;5'UTR;5'UTR;Body;1stExon	chr19	19281019	-	hg19	0.226514	0.0081889
cg07126263	Island	CCBE1	TSS1500	chr18	57364862	-	hg19	0.22647	0.00992214
cg22300839	Island	COL16A1	TSS200	chr1	32169770	-	hg19	0.226424	0.00998356
cg09790617	Island	BRSK2	Body	chr11	1466508	+	hg19	0.226201	0.00806006
cg01262208	Island	LOC100130274	TSS200	chr8	144790375	-	hg19	0.226141	0.00762756
cg16100915	Island	HPCAL4;HPCAL4;HPCAL4;HPCAL4	TSS1500;TSS1500;5'UTR;1stExon	chr1	40157375	+	hg19	0.226089	0.00773416
cg01149940	Island	TRABD	Body	chr22	50632967	+	hg19	0.225973	0.00619162
cg27665767	Island	PCDHGA4;PCDHGA7;PCDHGA6;PCDHGA1;PCDHGA5;PCDHGB1;PCDHGA3;PCDHGA2;PCDHGB2;PCDHGA7;PCDHGB3	Body;1stExon;Body;Body;Body;Body;Body;Body;Body;1stExon;Body	chr5	140764485	+	hg19	0.225938	0.00640826
cg03888033	Island	NTRK1;INSRR	Body;Body	chr1	156818905	+	hg19	0.225834	0.00875224
cg16103990	Island	MYO3A	Body	chr10	26500721	+	hg19	0.225679	0.00844489
cg11854806	Island	DYDC2;DYDC1	TSS200;5'UTR	chr10	82116365	+	hg19	0.225643	0.00679924
cg22087450	Island	ADORA2B	TSS200	chr17	15848067	-	hg19	0.225621	0.00645825
cg24336686	Island	PDE3A	Body	chr12	20705415	-	hg19	0.225387	0.00636821
cg04992757	Island	MORN1	Body	chr1	2266138	+	hg19	0.225317	0.00722125
cg16806245	Island	THBS2	Body	chr6	169649046	+	hg19	0.224997	0.00700623
cg10216615	Island	SLC32A1;SLC32A1	5'UTR;1stExon	chr20	37353158	+	hg19	0.22452	0.00685519
cg20191310	Island	C20orf103;C20orf103	1stExon;5'UTR	chr20	9495326	+	hg19	0.224369	0.00615821
cg25914921	Island	MAGI2	Body	chr7	77669867	-	hg19	0.223975	0.00875237
cg06433879	Island	SNAP25;SNAP25	5'UTR;5'UTR	chr20	10200138	+	hg19	0.22382	0.00653558
cg24332767	Island	C3orf70	TSS1500	chr3	184871524	+	hg19	0.223732	0.00635847
cg03402404	Island	TAS1R3	Body	chr1	1267436	-	hg19	0.223714	0.00769993
cg00128197	Island	HSD17B10;HSD17B10	TSS200;TSS200	chrX	53461455	+	hg19	0.223651	0.00766734
cg10538243	Island	DUSP9	5'UTR	chrX	152910068	+	hg19	0.223599	0.0076465
cg22338027	Island	RBP1;RBP1;RBP1;LOC100507291	TSS200;TSS200;TSS200;Body	chr3	139258705	+	hg19	0.22331	0.00624433
cg19306380	Island	OBSCN;OBSCN	Body;Body	chr1	228463260	-	hg19	0.223196	0.00627748
cg15363776	Island	C5orf47	1stExon	chr5	173416414	-	hg19	0.223187	0.0072878
cg13744508	Island	FIBCD1;FIBCD1	Body;Body	chr9	133794519	+	hg19	0.223039	0.00627748
cg10258419	Island	TMEM22;TMEM22;TMEM22	TSS1500;TSS1500;TSS1500	chr3	136537607	+	hg19	0.222989	0.0063432
cg05596265	Island	CNTN4	TSS1500	chr3	2141382	-	hg19	0.222967	0.0061714
cg19776942	Island	FAM167B	Body	chr1	32714164	+	hg19	0.222955	0.00852852
cg08926154	Island	ATP7A;ATP7A;ATP7A	TSS200;TSS200;TSS200	chrX	77165983	-	hg19	0.22294	0.0066583
cg11873482	Island	TAC1;TAC1;TAC1;TAC1	TSS200;TSS200;TSS200;TSS200	chr7	97361244	-	hg19	0.222761	0.00976151
cg04180086	Island	IRX4	Body	chr5	1878499	-	hg19	0.222668	0.00915791
cg12084076	Island	NOL4;NOL4;NOL4;NOL4;NOL4	TSS1500;TSS1500;TSS200;TSS200;TSS200	chr18	31803620	-	hg19	0.22248	0.00868681
cg07586345	Island	SGTA	5'UTR	chr19	2774332	-	hg19	0.222463	0.007966
cg09445448	Island	FAM78A;FAM78A	1stExon;5'UTR	chr9	134151854	-	hg19	0.222404	0.00750619
cg11875624	Island	FGF13;FGF13;FGF13	5'UTR;Body;Body	chrX	138276972	+	hg19	0.222269	0.00757449
cg02878891	Island	RFX8	5'UTR	chr2	102090444	-	hg19	0.222187	0.00923782
cg17124224	Island	BNC1	TSS1500	chr15	83953880	+	hg19	0.222125	0.00615821
cg00959249	Island	PCSK1	TSS200	chr5	95768997	+	hg19	0.22204	0.0061714
cg02972475	Island	ZNF362	Body	chr1	33741944	+	hg19	0.22203	0.00628087
cg00484358	Island	ALX3	Body	chr1	110610995	-	hg19	0.22195	0.00630882
cg02136132	Island	KCNK13	TSS1500	chr14	90527891	+	hg19	0.221846	0.00615821
cg08070327	Island	HOXA5	TSS1500	chr7	27184059	-	hg19	0.221396	0.00861165
cg23586332	Island	GRM6	TSS200	chr5	178422228	+	hg19	0.221344	0.00838133
cg15996882	Island	SREBF1;SREBF1	3'UTR;3'UTR	chr17	17715815	+	hg19	0.221298	0.00913836
cg02820660	Island	CCDC144CP	TSS200	chr17	20224342	-	hg19	0.221262	0.0064703
cg07860213	Island	PRDM14	Body	chr8	70982039	-	hg19	0.221116	0.00764093
cg11505661	Island	NXPH4	Body	chr12	57618965	-	hg19	0.220924	0.00708556
cg21785832	Island	ASAP2;ASAP2	Body;Body	chr2	9533680	+	hg19	0.220691	0.00748093
cg22819502	Island	KCNK13	TSS1500	chr14	90527387	-	hg19	0.220647	0.00615821
cg02625024	Island	PEMT;PEMT;PEMT	Body;Body;Body	chr17	17465361	-	hg19	0.220644	0.00878483
cg04718428	Island	HCK	Body	chr20	30640512	-	hg19	0.22061	0.00875196
cg05972437	Island	SKOR1	Body	chr15	68116571	+	hg19	0.220559	0.00893541
cg15641974	Island	MMP17	Body	chr12	132329767	-	hg19	0.220477	0.00702239
cg24192279	Island	GRM3	Body	chr7	86416065	+	hg19	0.220148	0.00624211
cg27118825	Island	RSPH6A;SYMPK	TSS200;3'UTR	chr19	46318748	-	hg19	0.22013	0.00711103
cg00779924	Island	FLJ45983;FLJ45983	Body;Body	chr10	8094641	-	hg19	0.220125	0.00807239
cg22134325	Island	NPAS4	1stExon	chr11	66188745	+	hg19	0.219843	0.00775777
cg07911225	Island	TDRD10;TDRD10;SHE	TSS1500;TSS1500;1stExon	chr1	154474108	-	hg19	0.219759	0.00729789
cg17649293	Island	VAX2	Body	chr2	71134791	+	hg19	0.219682	0.00791336
cg05564836	Island	OCA2	Body	chr15	28016641	-	hg19	0.219139	0.00987324
cg15585036	Island	PLXNA4;PLXNA4;PLXNA4	TSS1500;TSS1500;5'UTR	chr7	132262058	+	hg19	0.219061	0.0093424
cg18844382	Island	EFS;EFS	TSS200;TSS200	chr14	23834977	+	hg19	0.21893	0.00835241
cg12623422	Island	NGB	TSS200	chr14	77737749	-	hg19	0.218667	0.00874496
cg06704518	Island	GATA4	5'UTR	chr8	11565530	+	hg19	0.21857	0.00830734
cg06211255	Island	FRMD8	TSS200	chr11	65153842	-	hg19	0.218535	0.00695927
cg05578056	Island	LMF1	Body	chr16	962909	+	hg19	0.218349	0.00680494
cg01106410	Island	LTB;LTB	Body;3'UTR	chr6	31549159	-	hg19	0.21813	0.00629012
cg27121095	Island	NFATC1;NFATC1;NFATC1	TSS1500;TSS1500;TSS1500	chr18	77155145	+	hg19	0.218075	0.00616725
cg01566500	Island	CELSR3	Body	chr3	48694246	-	hg19	0.218032	0.0062899
cg09026568	Island	TRABD	5'UTR	chr22	50625225	+	hg19	0.217965	0.00750841
cg07963563	Island	HSPA12B	Body	chr20	3730943	+	hg19	0.217911	0.00615821
cg10740054	Island	ISYNA1;ISYNA1;ISYNA1	Body;Body;5'UTR	chr19	18548004	+	hg19	0.21789	0.00665134
cg00176863	Island	AMN	Body	chr14	103396890	+	hg19	0.217851	0.00637418
cg15662768	Island	HRH3	TSS1500	chr20	60795818	+	hg19	0.217848	0.00877317
cg00425988	Island	C8orf41	TSS1500	chr8	33372188	+	hg19	0.217616	0.00780238
cg00882235	Island	LHX4	Body	chr1	180203488	-	hg19	0.217578	0.00615821
cg04584009	Island	REXO1	Body	chr19	1826957	-	hg19	0.21757	0.00861893
cg06602847	Island	DBC1;DBC1	5'UTR;1stExon	chr9	122131497	-	hg19	0.217403	0.00618748
cg22875527	Island	PGBD5	Body	chr1	230492944	+	hg19	0.217351	0.00860683
cg13281139	Island	SLIT2	TSS200	chr4	20255061	+	hg19	0.217293	0.00863354
cg17497271	Island	GPR176;GPR176	5'UTR;1stExon	chr15	40212781	-	hg19	0.217287	0.00698399
cg02840109	Island	CDH2	TSS1500	chr18	25758159	-	hg19	0.217243	0.00615821
cg17075048	Island	SLC24A4;SLC24A4;SLC24A4	5'UTR;5'UTR;TSS200	chr14	92790079	+	hg19	0.217211	0.00747122
cg14913111	Island	HPDL;HPDL	1stExon;5'UTR	chr1	45792733	+	hg19	0.21702	0.0062807
cg11935147	Island	PDE4DIP	1stExon	chr1	145075831	+	hg19	0.216988	0.00687783
cg25073919	Island	KCNIP3;KCNIP3	1stExon;Body	chr2	96012803	-	hg19	0.21686	0.0065405
cg17653824	Island	KCNA5	TSS200	chr12	5153054	+	hg19	0.216858	0.00627941
cg11710862	Island	GPM6B	TSS200	chrX	13956919	-	hg19	0.216807	0.0062748
cg02721665	Island	GPR26	TSS1500	chr10	125425583	+	hg19	0.21674	0.00615821
cg25713346	Island	GNAT1;GNAT1	Body;Body	chr3	50231904	+	hg19	0.21669	0.00714498
cg24150172	Island	SOX17	Body	chr8	55372111	+	hg19	0.216192	0.00872243
cg05251676	Island	EGFLAM	1stExon	chr5	38258884	-	hg19	0.216089	0.00615821
cg04269043	Island	CNGB1	3'UTR	chr16	57918043	-	hg19	0.215971	0.00615821
cg11819799	Island	SH3PXD2A	Body	chr10	105452339	-	hg19	0.215919	0.00890022
cg04596005	Island	MSC;MSC-AS1;MSC-AS1	1stExon;TSS200;Body	chr8	72756307	-	hg19	0.215853	0.00808464
cg19704558	Island	LHX1	Body	chr17	35296732	-	hg19	0.21563	0.00615821
cg17202313	Island	SOX2OT	Body	chr3	181444989	+	hg19	0.215609	0.00875224
cg00587665	Island	ADAMTS17	Body	chr15	100533223	+	hg19	0.215602	0.0065906
cg02867079	Island	HHIPL1;HHIPL1	TSS1500;TSS1500	chr14	100111269	+	hg19	0.21549	0.0099055
cg17560009	Island	PLEKHG4B	Body	chr5	181726	-	hg19	0.215405	0.00619547
cg17727916	Island	SCML2	TSS200	chrX	18373022	+	hg19	0.214711	0.00701551
cg10363951	Island	CHST9;CHST9	1stExon;5'UTR	chr18	24765119	+	hg19	0.214653	0.00615821
cg19365062	Island	RSPO3	TSS200	chr6	127440000	+	hg19	0.214492	0.00615821
cg08438366	Island	C20orf95	1stExon	chr20	37230612	+	hg19	0.21424	0.00825783
cg06758605	Island	ADAMTS16	Body	chr5	5303357	-	hg19	0.21406	0.00710978
cg05237641	Island	ADAM12;ADAM12	TSS200;TSS200	chr10	128077307	+	hg19	0.213723	0.00653442
cg03506489	Island	KCNA4	TSS1500	chr11	30038788	-	hg19	0.213709	0.0062101
cg05795449	Island	COL22A1	Body	chr8	139890446	+	hg19	0.213659	0.00615821
cg14681055	Island	PITX3	TSS200	chr10	104001261	+	hg19	0.213625	0.00615821
cg15638768	Island	CCDC74B	3'UTR	chr2	130897120	-	hg19	0.213597	0.00874646
cg17040303	Island	SIM2;SIM2	TSS1500;TSS1500	chr21	38070535	-	hg19	0.213545	0.0084968
cg04656692	Island	MRGPRG;C11orf36	1stExon;Body	chr11	3239953	-	hg19	0.213435	0.00890357
cg08389151	Island	NCRNA00181;A1BG	TSS1500;Body	chr19	58862087	+	hg19	0.213241	0.0062899
cg23874561	Island	PRDM8;PRDM8	Body;Body	chr4	81124484	+	hg19	0.21316	0.00615821
cg14446778	Island	EPHA10;EPHA10	Body;Body	chr1	38227643	+	hg19	0.213094	0.00708122
cg08181476	Island	NCAN	TSS200	chr19	19322676	-	hg19	0.213037	0.00745492
cg15963901	Island	VWC2	TSS200	chr7	49813085	-	hg19	0.212878	0.00904123
cg17741014	Island	RNU5E;RNU5D;ACOT12	Body;Body;TSS1500	chr5	80690220	+	hg19	0.212694	0.00865762
cg21165061	Island	DISP2	Body	chr15	40651101	+	hg19	0.212539	0.00850485
cg01779765	Island	FLJ43390	TSS1500	chr14	62583795	+	hg19	0.212457	0.00881725
cg11315979	Island	PTH2	Body	chr19	49925920	-	hg19	0.212371	0.00615821
cg15523238	Island	ATP10A	TSS1500	chr15	26108796	+	hg19	0.211922	0.00860519
cg07811644	Island	NRSN1	TSS200	chr6	24126310	-	hg19	0.21185	0.00615821
cg00441918	Island	IGF2BP1;IGF2BP1	Body;Body	chr17	47113407	-	hg19	0.211802	0.0062807
cg03958979	Island	NR2E1	TSS1500	chr6	108486387	-	hg19	0.211671	0.00963271
cg24041078	Island	BTG4;MIR34C	TSS1500;TSS1500	chr11	111383889	+	hg19	0.211669	0.0062101
cg04209727	Island	KLHL14	Body	chr18	30350441	-	hg19	0.211487	0.00917254
cg22534203	Island	TRIL;TRIL	1stExon;5'UTR	chr7	28998009	-	hg19	0.210979	0.00642254
cg25164624	Island	GFRA4;GFRA4	Body;Body	chr20	3641641	-	hg19	0.210927	0.00710521
cg01733638	Island	C4orf49	Body	chr4	140201100	+	hg19	0.210763	0.00631285
cg12627583	Island	AOX1;AOX1	1stExon;5'UTR	chr2	201450731	-	hg19	0.210636	0.00679768
cg13319938	Island	TRPM5	Body	chr11	2436251	-	hg19	0.210536	0.0096287
cg11511842	Island	PCBP3;PCBP3	Body;Body	chr21	47288721	+	hg19	0.210378	0.00947903
cg12604950	Island	KIAA1614	TSS200	chr1	180882287	+	hg19	0.210358	0.00652367
cg11660146	Island	POU2F3	TSS1500	chr11	120110688	-	hg19	0.210335	0.00974814
cg00647165	Island	WIZ	Body	chr19	15550850	-	hg19	0.210284	0.00907075
cg14055896	Island	CACNG8	Body	chr19	54481859	-	hg19	0.210215	0.00926706
cg21851534	Island	ZZEF1	3'UTR	chr17	3907994	-	hg19	0.210149	0.00615954
cg05381746	Island	MKX	TSS1500	chr10	28035208	-	hg19	0.210094	0.00933196
cg15195276	Island	LPAR1;LPAR1	5'UTR;5'UTR	chr9	113799936	-	hg19	0.210038	0.00836947
cg22752533	Island	SLC12A5;SLC12A5;SLC12A5	1stExon;5'UTR;Body	chr20	44657948	+	hg19	0.209826	0.006602
cg25651783	Island	PKLR;PKLR	Body;Body	chr1	155265033	+	hg19	0.209673	0.00945821
cg15000379	Island	C17orf104	TSS200	chr17	42733662	-	hg19	0.209579	0.00837988
cg09030848	Island	ZFYVE21	Body	chr14	104194626	+	hg19	0.209548	0.00648007
cg22647407	Island	ZNF582	TSS200	chr19	56904965	+	hg19	0.20951	0.00875224
cg00356183	Island	PRKAR1B;PRKAR1B;PRKAR1B;PRKAR1B;PRKAR1B;PRKAR1B	5'UTR;5'UTR;5'UTR;5'UTR;5'UTR;5'UTR	chr7	751833	+	hg19	0.209048	0.00632134
cg27332337	Island	SYCP1;SYCP1	1stExon;5'UTR	chr1	115397616	+	hg19	0.209047	0.00788466
cg01038149	Island	P2RX6;P2RX6;MGC16703	TSS1500;TSS1500;TSS200	chr22	21368765	+	hg19	0.208641	0.00615821
cg11705208	Island	MAP3K6	Body	chr1	27683386	+	hg19	0.208514	0.00804097
cg07566537	Island	DSCAML1	Body	chr11	117389342	-	hg19	0.208161	0.00927877
cg12935359	Island	CKB	Body	chr14	103987150	-	hg19	0.208097	0.00901335
cg04161526	Island	DDAH2	Body	chr6	31696519	+	hg19	0.208092	0.00819355
cg03996001	Island	AGAP2;AGAP2	1stExon;Body	chr12	58131766	-	hg19	0.207987	0.00615821
cg25791973	Island	MYADM;MYADM;MYADM;MYADM;MYADM;MYADM;MYADM	5'UTR;1stExon;5'UTR;5'UTR;5'UTR;1stExon;5'UTR	chr19	54372808	+	hg19	0.20789	0.00755688
cg07903023	Island	KLHL30	5'UTR	chr2	239048072	-	hg19	0.207429	0.00704767
cg06782686	Island	NID2	TSS200	chr14	52535964	-	hg19	0.207321	0.00844917
cg10520887	Island	UNC5C;UNC5C	5'UTR;1stExon	chr4	96470094	-	hg19	0.207284	0.00967391
cg16638540	Island	ZNF135;ZNF135;ZNF135;ZNF135;ZNF135	TSS200;TSS200;TSS200;TSS200;TSS200	chr19	58570468	+	hg19	0.207224	0.0065435
cg00584422	Island	ERN2;ERN2	5'UTR;1stExon	chr16	23724774	+	hg19	0.207005	0.00616078
cg17193961	Island	RPH3AL	Body	chr17	152350	-	hg19	0.206924	0.00615821
cg05120028	Island	CYP24A1;CYP24A1	TSS200;TSS200	chr20	52790712	-	hg19	0.206922	0.00628228
cg03524848	Island	HSPA6	1stExon	chr1	161495324	+	hg19	0.206819	0.00866013
cg00152008	Island	DMRTA2	TSS200	chr1	50889225	-	hg19	0.206783	0.00783763
cg06677048	Island	KCNT1	3'UTR	chr9	138684093	+	hg19	0.206668	0.00617786
cg04382470	Island	MAPT;MAPT;MAPT;MAPT;LOC100130148;MAPT;MAPT	5'UTR;5'UTR;5'UTR;5'UTR;Body;5'UTR;5'UTR	chr17	43974975	-	hg19	0.206614	0.00982322
cg26241852	Island	DISP2	TSS1500	chr15	40650142	+	hg19	0.206554	0.00648004
cg04581214	Island	C19orf23	Body	chr19	1267741	-	hg19	0.206532	0.0097129
cg03257423	Island	ZFP112;ZFP112;ZFP112;ZFP112	1stExon;1stExon;5'UTR;5'UTR	chr19	44860820	+	hg19	0.206426	0.00847733
cg05140648	Island	DDN	Body	chr12	49391920	-	hg19	0.206366	0.00680438
cg06712559	Island	AGRN	Body	chr1	968395	+	hg19	0.206346	0.00976512
cg06258672	Island	TNFAIP8L3	Body	chr15	51387677	+	hg19	0.206254	0.00777545
cg00234998	Island	MRGPRE	TSS1500	chr11	3254324	+	hg19	0.206252	0.0084484
cg00497172	Island	PEAR1	Body	chr1	156878518	+	hg19	0.206081	0.00779024
cg04718185	Island	SLC6A19	Body	chr5	1207046	-	hg19	0.205986	0.00615954
cg27305357	Island	PCDHGA4;PCDHGA6;PCDHGA1;PCDHGA5;PCDHGB1;PCDHGB4;PCDHGA3;PCDHGA2;PCDHGA8;PCDHGA7;PCDHGB2;PCDHGA8;PCDHGB3	Body;Body;Body;Body;Body;Body;Body;Body;1stExon;Body;Body;1stExon;Body	chr5	140773864	-	hg19	0.205952	0.00937866
cg07257441	Island	SLFN12L	Body	chr17	33814596	-	hg19	0.20586	0.00622499
cg04008901	Island	CACNA2D1;CACNA2D1	5'UTR;1stExon	chr7	82072779	-	hg19	0.205705	0.00732434
cg22711792	Island	DMRTA2	3'UTR	chr1	50883329	-	hg19	0.205676	0.0063862
cg11158236	Island	ARX	3'UTR	chrX	25021934	-	hg19	0.205659	0.0069334
cg11131532	Island	KCNB1	TSS200	chr20	48099323	+	hg19	0.205528	0.00615954
cg21898463	Island	HOXC10;HOXC-AS3	1stExon;TSS1500	chr12	54379733	+	hg19	0.205183	0.00664655
cg20961943	Island	NOVA1;NOVA1;NOVA1	1stExon;1stExon;1stExon	chr14	27066577	+	hg19	0.205115	0.0063432
cg06750585	Island	CHPF2;CHPF2	5'UTR;1stExon	chr7	150930150	+	hg19	0.204968	0.00615821
cg26233380	Island	SIRPA;SIRPA;SIRPA;SIRPA	TSS1500;TSS1500;1stExon;5'UTR	chr20	1875096	-	hg19	0.204888	0.00756195
cg15234155	Island	PDE4C;PDE4C;PDE4C	3'UTR;3'UTR;3'UTR	chr19	18319362	+	hg19	0.204804	0.00615821
cg23524195	Island	GFRA1;GFRA1	TSS1500;TSS1500	chr10	118034031	+	hg19	0.204779	0.00615821
cg07686479	Island	LMX1A	TSS200	chr1	165325030	-	hg19	0.204688	0.00619845
cg21128951	Island	UNC5CL	Body	chr6	40996213	-	hg19	0.204313	0.00802194
cg02379155	Island	MUC5B	Body	chr11	1274070	-	hg19	0.204248	0.00904617
cg23546474	Island	PAX3;PAX3;PAX3;CCDC140;CCDC140;PAX3;PAX3;PAX3;PAX3;PAX3	Body;Body;Body;5'UTR;1stExon;Body;Body;Body;Body;Body	chr2	223163033	+	hg19	0.204098	0.00952784
cg08608086	Island	POLS	3'UTR	chr5	6755235	-	hg19	0.204093	0.00650114
cg16849609	Island	C1QL2	TSS200	chr2	119916662	+	hg19	0.204024	0.00859325
cg13379731	Island	NCRNA00164;MIR663B	TSS200;TSS1500	chr2	133015639	+	hg19	0.204009	0.0061647
cg18051461	Island	HIC1	TSS1500	chr17	1958073	+	hg19	0.203626	0.00673401
cg06142108	Island	SYT17	Body	chr16	19195208	+	hg19	0.203475	0.0075008
cg25714306	Island	FAM53A	Body	chr4	1656736	-	hg19	0.203463	0.00936385
cg15639592	Island	C12orf34	5'UTR	chr12	110156459	-	hg19	0.203201	0.00892555
cg01053259	Island	WNT5B;WNT5B	Body;Body	chr12	1755143	+	hg19	0.203172	0.00792158
cg04065856	Island	HMCN2	1stExon	chr9	133028265	+	hg19	0.202789	0.00741749
cg13870866	Island	TBX20;TBX20	1stExon;1stExon	chr7	35293130	-	hg19	0.202568	0.00793377
cg23143632	Island	LTBP4;LTBP4;LTBP4	Body;Body;Body	chr19	41119350	+	hg19	0.202386	0.0073851
cg10948797	Island	HIC1	TSS1500	chr17	1957607	+	hg19	0.202249	0.00648087
cg00732591	Island	F7;F7	Body;Body	chr13	113773011	+	hg19	0.202176	0.00950873
cg26177021	Island	CRLF1	TSS1500	chr19	18718682	-	hg19	0.202162	0.00720295
cg17788031	Island	MAOA	TSS1500	chrX	43514189	-	hg19	0.202131	0.00787394
cg07798980	Island	NKX2-5;NKX2-5;NKX2-5	3'UTR;3'UTR;3'UTR	chr5	172659241	+	hg19	0.201953	0.00909535
cg01655548	Island	DNAH17	Body	chr17	76446821	-	hg19	0.201904	0.0065906
cg17403731	Island	HCN2	Body	chr19	613505	-	hg19	0.201891	0.0095052
cg21838334	Island	NES	1stExon	chr1	156646653	+	hg19	0.201851	0.00910665
cg16540704	Island	ASZ1;ASZ1	Body;1stExon	chr7	117067416	-	hg19	0.201606	0.00744304
cg09386807	Island	RASSF1;RASSF1;RASSF1;RASSF1	TSS1500;Body;Body;5'UTR	chr3	50375496	-	hg19	0.201454	0.00615821
cg13935577	Island	BTBD11;BTBD11	Body;Body	chr12	107974897	-	hg19	0.201245	0.00688624
cg02675353	Island	ARC	1stExon	chr8	143695529	+	hg19	0.201048	0.0062899
cg18578096	Island	DSCAML1	TSS200	chr11	117668140	+	hg19	0.200922	0.00722156
cg25681339	Island	BHLHA9	1stExon	chr17	1174148	+	hg19	0.20089	0.00913826
cg02927836	Island	CNNM2;CNNM2;CNNM2	1stExon;1stExon;1stExon	chr10	104678975	+	hg19	0.200669	0.00857034
cg06617456	Island	PREX2;PREX2	1stExon;1stExon	chr8	68864769	-	hg19	0.20062	0.00878
cg07568779	Island	TUSC3;TUSC3	Body;Body	chr8	15398233	-	hg19	0.200534	0.00991005
cg12622986	Island	BARHL1;BARHL1	1stExon;5'UTR	chr9	135458173	+	hg19	0.200472	0.00625454
cg20247326	Island	CDH4	Body	chr20	60373402	+	hg19	0.200228	0.0062807
cg04359915	Island	CPN1	Body	chr10	101825029	+	hg19	0.200111	0.00903374
cg06891866	Island	ESYT3	Body	chr3	138170705	-	hg19	0.200025	0.00718875
